# Supplementary material for: Reversal of high-glucose–induced transcriptional and epigenetic memories through NRF2 pathway activation
Source: Life Sci Alliance. 2024 May 16;7(8):e202302382. doi: 10.26508/lsa.202302382 (PMC11099870; doi:10.26508/lsa.202302382)
Supplement: Supplemental Data 1. — Differential gene list. [file LSA-2023-02382_Supplemental_Data_1.xlsx]

## Sheet: HG vs Control
symbol	log2FoldChange	pvalue	padj
SULF1	1.48788	5.58875e-64	8.249e-60
TGFB2	1.57202	2.91572e-46	2.1518e-42
RHOB	0.749972	2.75198e-33	1.35397e-29
DHCR24	-0.53246	5.88587e-32	2.17189e-28
PCDH10	0.772789	1.05327e-31	3.10927e-28
MCTP1	0.896549	2.53453e-31	6.23494e-28
MEDAG	0.704821	1.14721e-28	2.41897e-25
FST	0.979839	2.81586e-27	5.19527e-24
PLSCR4	1.10265	9.44917e-27	1.54966e-23
TPX2	-0.40292	3.14781e-26	4.64616e-23
SULT1E1	1.31398	7.19037e-26	9.64817e-23
ALDH1A1	0.523529	2.54364e-25	3.12868e-22
COL12A1	0.988955	4.47432e-25	5.08008e-22
GABBR2	-0.682135	6.93541e-25	7.31191e-22
COL8A1	0.633169	1.88363e-24	1.85349e-21
HSPA8	-0.331573	7.11923e-24	6.56749e-21
ADAMTS9	-0.625697	1.85143e-23	1.60748e-20
COX11	0.771181	4.41776e-23	3.62256e-20
CXADR	1.11784	1.01865e-22	7.91331e-20
MPZL2	0.804372	1.3088e-22	9.65896e-20
ESM1	0.596034	2.40523e-21	1.69053e-18
ARMCX2	0.679549	3.18905e-21	2.13956e-18
TNS3	-0.51284	1.75107e-20	1.12373e-17
TSPAN13	0.951132	2.12491e-20	1.30682e-17
BET1	0.819893	2.572e-20	1.51851e-17
ITGAV	0.890679	2.68748e-20	1.52566e-17
LIMS1	0.975587	3.34516e-20	1.82869e-17
SCN5A	-0.71354	3.52881e-20	1.86019e-17
NTN4	0.563709	1.514e-19	7.70572e-17
RSPO3	1.60975	1.85119e-19	9.10786e-17
PTGS1	-0.562674	2.79531e-19	1.33093e-16
CCN2	0.318991	3.94541e-19	1.78438e-16
DUSP4	-0.424546	3.98946e-19	1.78438e-16
EFEMP1	0.3107	5.64902e-19	2.41669e-16
EDIL3	0.870707	5.73063e-19	2.41669e-16
DCAF12L1	1.0147	1.75201e-18	7.18325e-16
SPOCD1	-0.689186	1.89294e-18	7.55129e-16
SEMA3D	0.893153	2.32658e-18	9.03694e-16
FGF2	1.11941	2.43475e-18	9.2146e-16
ZNF185	-0.517197	4.59262e-18	1.69468e-15
CREBZF	0.812769	5.32097e-18	1.91555e-15
RARB	0.703485	1.02714e-17	3.60968e-15
TMEM263	1.20476	1.20663e-17	4.14184e-15
ARL6IP5	0.63215	2.01437e-17	6.7573e-15
SH3BGRL	1.13061	3.45649e-17	1.13373e-14
ANPEP	-0.600013	6.19773e-17	1.98866e-14
RNF11	0.926817	8.86762e-17	2.78481e-14
TBC1D8	-0.465369	1.3506e-16	4.1531e-14
MOB4	1.19927	1.5333e-16	4.61868e-14
BMI1	1.61566	1.86504e-16	5.5056e-14
PLP2	-0.488123	2.37065e-16	6.86095e-14
LAMB3	-0.845587	2.89548e-16	8.21871e-14
ASPH	0.348933	2.97408e-16	8.28254e-14
KIF4A	-0.406241	3.25619e-16	8.90025e-14
MGP	0.656331	5.38058e-16	1.44395e-13
SLC30A1	1.29847	6.06315e-16	1.58851e-13
MYEOV	-0.54927	6.13448e-16	1.58851e-13
TMEM165	0.618271	7.70733e-16	1.96138e-13
POLR3G	0.842619	8.90746e-16	2.22838e-13
C5orf24	0.970167	9.10408e-16	2.2396e-13
CDCP1	-1.16162	9.47692e-16	2.2931e-13
QKI	0.685743	1.06285e-15	2.53026e-13
SH3BP5	-0.349457	1.10398e-15	2.53168e-13
LOX	0.632858	1.1149e-15	2.53168e-13
CREBRF	0.805105	1.09491e-15	2.53168e-13
MAN1A1	0.794871	1.19287e-15	2.6677e-13
PAWR	0.856524	1.22796e-15	2.70518e-13
MZT1	1.14962	2.3096e-15	4.94053e-13
PCNP	0.765145	2.30102e-15	4.94053e-13
PCMTD1	0.983214	3.73054e-15	7.8661e-13
STEAP3	-0.532371	4.46402e-15	9.28013e-13
LINC00607	0.444894	5.44001e-15	1.1152e-12
AMIGO2	0.778893	5.97363e-15	1.20782e-12
SMIM14	0.620027	6.12793e-15	1.22227e-12
RAP2C	1.06278	6.89927e-15	1.35778e-12
CD164	1.18015	8.2341e-15	1.59915e-12
CCPG1	1.10262	1.05284e-14	1.9923e-12
ITPR3	-0.484871	1.04924e-14	1.9923e-12
SEMA7A	-0.778283	1.39342e-14	2.60341e-12
FABP4	0.69233	1.4496e-14	2.67451e-12
GASK1B	0.974434	1.70323e-14	3.10366e-12
ITGB8	0.815767	1.90541e-14	3.42974e-12
SUPT16H	-0.234492	2.09405e-14	3.72387e-12
DKK1	0.468824	2.19195e-14	3.85157e-12
SNAP23	0.39995	2.36678e-14	4.01537e-12
CLDN1	1.29539	2.34308e-14	4.01537e-12
ZXDB	0.871883	2.34646e-14	4.01537e-12
OAF	-0.525525	2.62928e-14	4.41002e-12
HSPA9	-0.269495	2.96925e-14	4.92428e-12
HMGA1	-0.435713	4.11683e-14	6.67741e-12
TMEM47	1.08491	4.09411e-14	6.67741e-12
EID1	0.776694	4.292e-14	6.88586e-12
SCAMP1	1.29745	4.42208e-14	7.01827e-12
STK38L	0.67996	4.47412e-14	7.02532e-12
NRAS	0.573334	4.57094e-14	7.1018e-12
DYNLT3	1.04238	4.6238e-14	7.10909e-12
KIF19	-1.07352	5.1273e-14	7.80196e-12
NEGR1	1.05612	5.86752e-14	8.83721e-12
PPP1R2	0.854505	6.4087e-14	9.55478e-12
GALNT6	-0.417933	6.91993e-14	1.02138e-11
TUBB6	-0.384168	7.883e-14	1.15116e-11
RFK	0.872428	7.95519e-14	1.15116e-11
BTG1	0.574353	8.32771e-14	1.19337e-11
PGD	-0.367608	8.59242e-14	1.20785e-11
CYCS	0.773441	8.55959e-14	1.20785e-11
EZR	-0.318592	8.94676e-14	1.24579e-11
SKIL	1.12595	9.31485e-14	1.28493e-11
CD2AP	0.606482	9.69768e-14	1.32535e-11
TMEM41B	0.963289	1.28214e-13	1.73618e-11
GULP1	1.04261	1.42995e-13	1.91874e-11
VGLL3	1.08434	1.54824e-13	2.03614e-11
MARCKS	1.13317	1.55884e-13	2.03614e-11
LRATD2	0.663854	1.55331e-13	2.03614e-11
UBE2B	0.832009	1.6217e-13	2.09967e-11
PMAIP1	0.797632	1.70241e-13	2.18501e-11
YAP1	0.610574	1.95776e-13	2.49108e-11
HSPA13	0.714763	1.9805e-13	2.49847e-11
ADAMTS18	-0.473003	2.31815e-13	2.89965e-11
STX12	0.432008	2.58518e-13	3.20649e-11
TRUB1	0.699489	3.15394e-13	3.87935e-11
ZMAT3	1.01138	3.19221e-13	3.89397e-11
TMED7	2.12369	3.35724e-13	4.06171e-11
TM6SF1	0.634446	3.74183e-13	4.49019e-11
ADSL	-0.288013	4.10938e-13	4.81384e-11
NSD2	-0.238109	4.05532e-13	4.81384e-11
ZFY	1.69005	4.0899e-13	4.81384e-11
ETNK1	0.925428	4.7479e-13	5.51803e-11
KLHL28	0.977683	6.56959e-13	7.57555e-11
CALD1	0.386033	6.63035e-13	7.58636e-11
DUSP6	0.288992	6.75704e-13	7.67184e-11
FOSL1	-0.519445	6.92065e-13	7.79762e-11
TXNIP	0.723331	8.76292e-13	9.79854e-11
TBL1XR1	0.953409	9.02535e-13	1.00161e-10
SERPIND1	-0.754174	9.5653e-13	1.05361e-10
DNAJB14	1.17568	9.90149e-13	1.08256e-10
NDRG1	-0.403869	1.07326e-12	1.1648e-10
RASSF9	1.02071	1.14041e-12	1.22865e-10
LPCAT2	0.754527	1.19158e-12	1.27447e-10
DACH1	0.876602	1.25424e-12	1.33184e-10
LYPLA1	0.928408	1.29556e-12	1.36589e-10
SPCS3	0.953517	1.37923e-12	1.44379e-10
NAGS	-0.665885	1.5258e-12	1.58598e-10
BORCS7	0.944184	1.60107e-12	1.6411e-10
XRCC6	-0.359561	1.59022e-12	1.6411e-10
KLHL24	0.852271	1.73837e-12	1.76954e-10
ADTRP	-0.676179	1.92862e-12	1.93896e-10
TUBB	-0.257041	1.93108e-12	1.93896e-10
TES	0.405609	2.07775e-12	2.07213e-10
YOD1	1.03833	2.29895e-12	2.26512e-10
RHOJ	0.432471	2.30195e-12	2.26512e-10
TAF13	0.924429	2.55198e-12	2.49452e-10
LMAN1	0.637963	3.03208e-12	2.94431e-10
GGT5	-0.551033	3.91906e-12	3.78074e-10
JUN	-0.42686	4.3383e-12	4.13118e-10
GJA1	0.561591	4.31394e-12	4.13118e-10
HDGFL3	0.572406	4.75004e-12	4.49427e-10
ETFRF1	1.75067	4.82815e-12	4.53907e-10
PRC1	-0.246118	5.59586e-12	5.22753e-10
ACAT2	-0.334974	5.81896e-12	5.36799e-10
TCIM	0.662348	5.79009e-12	5.36799e-10
PDE1C	0.690387	6.1508e-12	5.63887e-10
TWSG1	0.66331	7.34118e-12	6.68863e-10
FAM199X	0.845642	7.78654e-12	7.05088e-10
SLC30A7	0.898612	8.09521e-12	7.28569e-10
MAT2B	0.494659	9.23865e-12	8.2644e-10
PAQR3	0.762959	9.40616e-12	8.36355e-10
DNAJB4	0.83003	9.47033e-12	8.37018e-10
RPE	0.445085	9.7875e-12	8.59901e-10
KSR2	-0.758248	1.00475e-11	8.77519e-10
TWF1	0.726539	1.09445e-11	9.50238e-10
MCM6	-0.368167	1.28262e-11	1.1071e-09
RFX3	0.585424	1.42626e-11	1.22393e-09
CIDEA	-0.997528	1.47651e-11	1.25267e-09
SREK1IP1	0.559461	1.47672e-11	1.25267e-09
PDE5A	1.0514	1.52673e-11	1.28769e-09
RAB2A	0.65935	1.56884e-11	1.31569e-09
NEK7	1.01144	1.59094e-11	1.32669e-09
C5orf15	0.677539	1.60433e-11	1.33033e-09
YPEL5	0.789575	1.61384e-11	1.33074e-09
KIAA1586	1.00109	1.89696e-11	1.55551e-09
TAF9B	0.695642	2.04253e-11	1.66562e-09
CCDC126	0.904661	2.07841e-11	1.68557e-09
CAP1	-0.229724	2.09369e-11	1.68868e-09
PDCD4	0.539265	2.22223e-11	1.78262e-09
EOGT	0.558649	2.35792e-11	1.88124e-09
CAPN2	-0.294772	2.50531e-11	1.96891e-09
POLR2M	0.874113	2.50783e-11	1.96891e-09
TMEM158	-0.888934	2.48893e-11	1.96891e-09
BMP4	0.445413	2.56352e-11	2.00199e-09
TPM1	0.301995	2.59662e-11	2.01717e-09
TMEM64	0.890475	2.62632e-11	2.02955e-09
TCEAL7	0.841125	2.72414e-11	2.09418e-09
RRM2B	0.74821	2.745e-11	2.09929e-09
NORAD	0.438115	3.0201e-11	2.29777e-09
TOX	0.536376	3.13188e-11	2.37059e-09
SOCS4	0.862187	3.16331e-11	2.38217e-09
SAPCD2	-0.413036	3.25017e-11	2.43516e-09
STYX	1.08386	3.34453e-11	2.48066e-09
TCEAL8	0.559622	3.34131e-11	2.48066e-09
ABHD13	1.08723	3.49757e-11	2.58121e-09
SLC36A4	0.97232	3.64956e-11	2.67997e-09
ZRANB2	0.651741	3.83706e-11	2.77622e-09
TRBC2	-0.446476	3.83024e-11	2.77622e-09
ZBTB6	1.02306	3.83416e-11	2.77622e-09
TRIQK	0.96876	3.91535e-11	2.81905e-09
GNPDA1	-0.332701	4.08114e-11	2.92416e-09
DR1	0.554625	4.26479e-11	3.03592e-09
SELE	1.10514	4.27826e-11	3.03592e-09
MAPKAPK3	-0.433033	4.36201e-11	3.08054e-09
JAK1	-0.275663	4.59266e-11	3.22798e-09
TMED5	0.984209	4.65457e-11	3.24312e-09
SMAD4	0.554329	4.65814e-11	3.24312e-09
ICAM1	0.56031	4.80245e-11	3.32789e-09
GPR137C	1.28228	4.90091e-11	3.38025e-09
CBFB	0.759674	5.03075e-11	3.45367e-09
TMEM144	0.831605	5.13464e-11	3.50867e-09
EFNA1	0.480629	5.18659e-11	3.52784e-09
CMPK1	0.837289	5.34441e-11	3.6164e-09
KRAS	0.743057	5.3903e-11	3.6164e-09
CHMP1B	0.388109	5.38173e-11	3.6164e-09
CDKN2B	0.700813	5.65766e-11	3.7786e-09
AXL	-0.290406	5.79277e-11	3.85141e-09
WWTR1	0.421667	5.97113e-11	3.95219e-09
ZDHHC2	0.609428	6.07334e-11	4.0019e-09
NDFIP2	0.976096	6.14477e-11	4.01314e-09
CEP43	0.781348	6.14063e-11	4.01314e-09
VAMP7	0.841917	6.98218e-11	4.53996e-09
RAC2	-0.309944	7.14016e-11	4.62231e-09
PLXNA4	-0.572911	7.25801e-11	4.67809e-09
ARF4	0.458193	7.3284e-11	4.70292e-09
FHIP2A	0.728755	7.36121e-11	4.70353e-09
COL4A6	-0.576257	7.64993e-11	4.86694e-09
NEDD9	0.407407	7.7488e-11	4.90868e-09
TBC1D2	-0.610796	8.88734e-11	5.60586e-09
HINT3	0.728352	8.98093e-11	5.64079e-09
SOX4	0.504041	9.33044e-11	5.83548e-09
CMTM7	-0.485937	9.80077e-11	6.10377e-09
CGNL1	-0.395105	9.95004e-11	6.1707e-09
RGS5	0.520558	1.04455e-10	6.45085e-09
PGM2L1	0.833834	1.1529e-10	7.09033e-09
GDF7	2.48198	1.19822e-10	7.3385e-09
MTHFD1	-0.423023	1.26764e-10	7.73154e-09
DSE	0.41031	1.36411e-10	8.28568e-09
LYSMD3	1.14238	1.39087e-10	8.41361e-09
GSKIP	0.630758	1.3986e-10	8.42587e-09
TIFA	0.607767	1.4279e-10	8.5428e-09
DIPK2A	0.874511	1.44752e-10	8.61507e-09
MIR155HG	1.19039	1.49266e-10	8.81459e-09
FAM107A	-0.487327	1.49299e-10	8.81459e-09
DNAJB9	0.886971	1.52333e-10	8.95794e-09
NXT2	0.864516	1.55524e-10	9.10929e-09
MSI2	0.556773	1.57245e-10	9.17369e-09
PARP1	-0.356173	1.65154e-10	9.55948e-09
MLKL	-0.410178	1.69068e-10	9.74782e-09
ARHGAP22	-0.532515	1.72505e-10	9.90727e-09
TFPI2	0.429918	1.74591e-10	9.98821e-09
DKC1	-0.318849	1.8303e-10	1.04306e-08
WSB1	0.525936	1.83902e-10	1.044e-08
FDFT1	-0.357458	1.86765e-10	1.05619e-08
SOD2	0.44623	2.01359e-10	1.13437e-08
EXT2	-0.299933	2.06017e-10	1.1562e-08
CCL2	0.679128	2.09857e-10	1.16573e-08
MPLKIP	0.573674	2.08675e-10	1.16573e-08
EPHB6	-0.79566	2.10084e-10	1.16573e-08
SH2D5	-0.726641	2.14914e-10	1.18363e-08
ENAH	0.444686	2.20337e-10	1.20899e-08
GFPT1	0.40241	2.21877e-10	1.21293e-08
RBM7	0.877075	2.25025e-10	1.2256e-08
NAB1	0.40193	2.27221e-10	1.23301e-08
ATIC	-0.282348	2.45761e-10	1.32873e-08
PI4K2B	0.690806	2.60465e-10	1.40309e-08
KRT19	-0.62051	2.73462e-10	1.46774e-08
NUDT4	0.620674	2.75728e-10	1.47454e-08
WASL	0.631685	2.78706e-10	1.48509e-08
NSDHL	-0.411704	2.92788e-10	1.55451e-08
SMAD5	0.747152	3.08616e-10	1.63268e-08
GTF2A1	0.869532	3.24226e-10	1.70305e-08
OTUD6B	0.616694	3.23842e-10	1.70305e-08
PGRMC2	0.614021	3.30072e-10	1.72151e-08
STC1	-0.771256	3.29457e-10	1.72151e-08
CIBAR1	0.434219	3.32562e-10	1.72839e-08
MGARP	0.604698	3.375e-10	1.7479e-08
SEC62	0.468681	3.42635e-10	1.76829e-08
SLC7A11	0.806697	3.55845e-10	1.82371e-08
TUBA1C	-0.344378	3.60013e-10	1.83868e-08
RAP2A	0.770538	3.72124e-10	1.89398e-08
TMEM30A	1.05483	3.78378e-10	1.9192e-08
SRSF11	0.424267	3.87293e-10	1.95768e-08
DNAJB1	-0.295309	3.89807e-10	1.96367e-08
CCDC50	0.37209	3.91961e-10	1.9678e-08
CDKN1B	0.593326	3.93493e-10	1.9688e-08
FGFR1OP2	0.429038	4.05326e-10	2.02115e-08
PODXL	-0.33993	4.13457e-10	2.05476e-08
SF3A3	-0.326598	4.49321e-10	2.20602e-08
MLLT11	0.570567	4.51374e-10	2.20602e-08
ODC1	-0.409655	4.52821e-10	2.20602e-08
XPO5	-0.323604	4.47603e-10	2.20602e-08
RNF217	0.791835	4.50622e-10	2.20602e-08
CHIC1	1.18915	4.52861e-10	2.20602e-08
PYGL	-0.332588	4.62655e-10	2.24631e-08
HSD17B11	0.563677	4.84051e-10	2.34249e-08
YTHDF3	0.577413	5.24129e-10	2.52815e-08
TNFAIP8L3	-0.452792	5.47485e-10	2.61517e-08
HSP90AB1	-0.340452	5.46224e-10	2.61517e-08
PLAT	-0.403002	5.47247e-10	2.61517e-08
PJA2	0.420562	5.62173e-10	2.67667e-08
IMPA1	0.63494	5.6459e-10	2.67953e-08
FERMT3	-0.378691	5.81142e-10	2.74925e-08
NAA30	0.93635	5.83812e-10	2.75306e-08
PRELID3B	0.422406	5.91576e-10	2.78078e-08
MEST	0.344837	6.35966e-10	2.97995e-08
ACACA	-0.360715	6.46033e-10	3.01755e-08
MAPKAP1	-0.254878	6.51514e-10	3.03355e-08
TMEM65	1.0261	6.58345e-10	3.05572e-08
ETS2	-0.227489	7.02345e-10	3.24972e-08
PANK3	0.790952	7.12187e-10	3.28496e-08
SERPINB2	-0.819635	7.1462e-10	3.28592e-08
GOLM2	0.529846	7.31421e-10	3.35272e-08
CCNC	0.645108	7.39268e-10	3.3782e-08
CACNA2D1	0.74363	7.5957e-10	3.46026e-08
PRKAR1A	0.58946	7.64666e-10	3.47276e-08
CST1	-1.23311	7.79519e-10	3.52935e-08
GAB1	0.642175	8.02247e-10	3.62115e-08
UBA3	0.49182	8.13145e-10	3.65915e-08
TMX1	0.567062	9.0046e-10	4.03975e-08
SIKE1	0.533268	9.24595e-10	4.13546e-08
DNAL1	0.554292	9.52559e-10	4.24767e-08
REEP3	0.800722	9.70375e-10	4.30666e-08
RAB8B	0.795537	9.71624e-10	4.30666e-08
SEMA3G	0.910854	9.93972e-10	4.39252e-08
DNAJC24	0.555278	1.0391e-09	4.56462e-08
KDELR2	0.492778	1.03863e-09	4.56462e-08
PPP1R7	-0.35193	1.04567e-09	4.57986e-08
IPMK	1.06853	1.1492e-09	5.01841e-08
SRPX	-0.394903	1.17588e-09	5.11975e-08
SRP9	1.60549	1.18835e-09	5.15882e-08
GNG12	0.676449	1.20384e-09	5.20612e-08
MARCHF5	0.581978	1.2063e-09	5.20612e-08
SMIM15	0.690314	1.25577e-09	5.40382e-08
PCMTD2	0.519258	1.26144e-09	5.41245e-08
SMNDC1	0.779246	1.32041e-09	5.64908e-08
ADGRG1	-0.349194	1.35781e-09	5.79227e-08
ZNF680	0.851475	1.36882e-09	5.82243e-08
CRTAP	-0.238416	1.55249e-09	6.5847e-08
PDE4B	0.368281	1.56808e-09	6.63176e-08
RO60	0.876983	1.60903e-09	6.78553e-08
CCDC71L	0.637506	1.71818e-09	7.21829e-08
MTPN	0.636549	1.72143e-09	7.21829e-08
SPTSSA	0.789958	1.76739e-09	7.38999e-08
IKZF5	0.666887	1.80156e-09	7.48103e-08
YAF2	0.594703	1.80437e-09	7.48103e-08
FSD1L	0.949426	1.80239e-09	7.48103e-08
OSBPL8	0.688236	1.8981e-09	7.84761e-08
EFL1	-0.320976	1.98199e-09	8.17155e-08
MYOF	-0.242577	2.01342e-09	8.25501e-08
ALG10B	0.921176	2.03642e-09	8.3262e-08
PSMD2	-0.277382	2.05273e-09	8.3697e-08
FKBP15	-0.372813	2.06095e-09	8.38004e-08
VCPKMT	0.757978	2.08513e-09	8.4551e-08
FGD4	0.574921	2.1232e-09	8.58588e-08
FSTL5	0.78818	2.21923e-09	8.94966e-08
PRRG1	0.803431	2.25029e-09	9.05021e-08
CLSPN	-0.397293	2.28516e-09	9.16546e-08
MIER1	0.706009	2.35068e-09	9.40272e-08
RAPGEF6	1.33704	2.40242e-09	9.58371e-08
BCAT1	0.779679	2.44996e-09	9.72082e-08
RBM27	0.912221	2.52083e-09	9.9752e-08
MOB1B	1.05307	2.58488e-09	1.01741e-07
PTAR1	0.890572	2.58212e-09	1.01741e-07
PPM1A	0.455899	2.81573e-09	1.10533e-07
ALCAM	0.504229	2.84715e-09	1.11469e-07
CLDND1	0.606812	2.92616e-09	1.1426e-07
APOBEC3B	-0.557042	2.93713e-09	1.14385e-07
CPEB4	0.656449	2.97984e-09	1.15743e-07
COL17A1	-0.84061	3.03291e-09	1.17495e-07
EVI5	0.473992	3.09373e-09	1.19538e-07
PHLDB2	0.361398	3.12357e-09	1.20376e-07
TOMM34	-0.493903	3.1554e-09	1.21286e-07
CD34	0.528306	3.1701e-09	1.21534e-07
ENO2	-0.474674	3.31583e-09	1.26792e-07
APLN	-0.345064	3.34582e-09	1.27608e-07
SDC2	0.523051	3.43472e-09	1.30661e-07
TAPT1	0.68775	3.53197e-09	1.34015e-07
SMAGP	-0.470448	3.54129e-09	1.34024e-07
NAPG	0.471579	3.60396e-09	1.36047e-07
NOS3	-0.401215	3.63517e-09	1.36875e-07
MSN	-0.315254	3.66985e-09	1.3783e-07
UBE2W	1.52758	3.68785e-09	1.38154e-07
TMEM106B	0.989221	3.90925e-09	1.46077e-07
SLC19A2	0.633584	3.99517e-09	1.48911e-07
BROX	0.758838	4.03326e-09	1.49952e-07
FOXN2	0.889141	4.23961e-09	1.57228e-07
OGFRL1	0.587373	4.35208e-09	1.60994e-07
MPZL3	0.572112	4.59753e-09	1.69649e-07
FGFR1	-0.308126	4.65146e-09	1.71211e-07
SLC35A5	0.717617	4.7123e-09	1.73019e-07
PABPC4	-0.250459	4.84698e-09	1.77388e-07
PTGS2	0.599565	4.85533e-09	1.77388e-07
INHBA	0.524879	4.89799e-09	1.78505e-07
DTD1	-0.319247	4.94937e-09	1.79933e-07
GNAI1	0.588648	4.98689e-09	1.80852e-07
DPY19L4	0.954898	5.0725e-09	1.83505e-07
PDLIM5	0.340711	5.13104e-09	1.85169e-07
PHTF2	0.762512	5.21473e-09	1.87422e-07
TP53INP1	0.930502	5.21887e-09	1.87422e-07
PRRC1	0.40316	5.32905e-09	1.90914e-07
GTF3A	-0.24189	5.4491e-09	1.94272e-07
MTMR10	0.484027	5.44765e-09	1.94272e-07
DLEU2	0.935443	5.53039e-09	1.96695e-07
TPD52	0.958743	5.70603e-09	2.02454e-07
NUP98	-0.297702	5.758e-09	2.0347e-07
MICU3	1.10137	5.76224e-09	2.0347e-07
GNL2	-0.237262	5.81093e-09	2.04356e-07
NTSR1	-0.676457	5.81502e-09	2.04356e-07
FAM3C	0.609952	6.12223e-09	2.14642e-07
SELENOF	0.533276	6.22282e-09	2.17651e-07
LRRC58	0.816003	6.24828e-09	2.18025e-07
RNF138	1.066	6.31311e-09	2.18691e-07
AP3S1	0.730242	6.32663e-09	2.18691e-07
GRPEL2	0.628131	6.31906e-09	2.18691e-07
ANKIB1	0.318747	6.46752e-09	2.23039e-07
BNIP3L	0.606486	6.53827e-09	2.24953e-07
TRIM2	0.560895	6.73667e-09	2.3124e-07
GCKR	-1.17409	6.81335e-09	2.33329e-07
GABPA	0.66535	6.87263e-09	2.34815e-07
NRCAM	0.385682	7.18278e-09	2.44845e-07
LRRC70	1.37257	7.35242e-09	2.5005e-07
CDK2AP1	0.494698	7.46112e-09	2.53164e-07
LINC01235	0.949645	7.7573e-09	2.62609e-07
GDF6	0.530131	7.8162e-09	2.63998e-07
NCR3LG1	-0.515353	7.92981e-09	2.67224e-07
PNRC1	0.802334	8.03209e-09	2.70054e-07
CADM3	0.78693	8.26094e-09	2.77117e-07
EFHD2	-0.387547	8.89755e-09	2.97796e-07
PPP4R2	0.588939	8.9339e-09	2.98336e-07
HAPLN1	1.88862	9.19735e-09	3.0644e-07
PGAP1	1.10361	9.24546e-09	3.07349e-07
RAB18	0.704459	9.31629e-09	3.09008e-07
VAMP4	0.836924	9.40151e-09	3.11135e-07
PELI2	0.872594	9.58677e-09	3.16557e-07
SEL1L	0.498569	9.67931e-09	3.18899e-07
HBP1	0.424394	9.76738e-09	3.21084e-07
CGGBP1	0.82346	9.78941e-09	3.21093e-07
PDP1	0.572788	9.81189e-09	3.21116e-07
GMFB	1.59097	9.84753e-09	3.2157e-07
TCF19	-0.290173	9.95592e-09	3.24392e-07
PABIR2	0.509751	1.0409e-08	3.38408e-07
LYVE1	-0.406874	1.06382e-08	3.45097e-07
ARMC1	0.712593	1.11059e-08	3.5948e-07
KARS1	-0.295848	1.12822e-08	3.64388e-07
MEOX2	0.49663	1.13807e-08	3.66766e-07
SYNE3	-0.446366	1.14451e-08	3.68039e-07
UBL3	0.605194	1.15448e-08	3.70438e-07
HSP90AA1	-0.228362	1.17922e-08	3.77246e-07
AK3	0.563156	1.18081e-08	3.77246e-07
FAM241A	0.832915	1.1883e-08	3.78819e-07
HHIP	0.308775	1.20335e-08	3.82789e-07
ZDHHC20	0.731396	1.22212e-08	3.87926e-07
ARL15	1.05955	1.23615e-08	3.91534e-07
TNPO3	-0.255524	1.24721e-08	3.94192e-07
CEP250	-0.510047	1.26496e-08	3.97579e-07
FAM167A	-1.08361	1.26224e-08	3.97579e-07
CRISPLD1	0.545271	1.266e-08	3.97579e-07
SDHD	1.00565	1.29902e-08	4.07083e-07
MTSS1	0.311604	1.3157e-08	4.11434e-07
PEX13	0.436572	1.33161e-08	4.14899e-07
SCOC	1.43225	1.3324e-08	4.14899e-07
KCTD12	0.591729	1.34793e-08	4.18469e-07
ARMCX3	0.538319	1.34953e-08	4.18469e-07
ZFAND6	0.651706	1.36339e-08	4.2188e-07
CCNT2	0.485595	1.3673e-08	4.22204e-07
FMR1	0.631569	1.4136e-08	4.35591e-07
DENND11	0.318327	1.4216e-08	4.37142e-07
MGLL	-0.335203	1.43564e-08	4.40543e-07
SCFD2	-0.384552	1.48263e-08	4.54016e-07
MIB1	0.683192	1.4983e-08	4.57864e-07
XIAP	0.65155	1.52555e-08	4.65229e-07
TRIM22	0.370397	1.5795e-08	4.80688e-07
RUVBL1	-0.36458	1.67879e-08	5.08913e-07
LETM2	-0.529135	1.67914e-08	5.08913e-07
PLEKHA1	0.446161	1.73563e-08	5.23425e-07
IPO11	0.371226	1.73766e-08	5.23425e-07
TMEM123	0.727756	1.75331e-08	5.27066e-07
PLPP3	-0.347624	1.79337e-08	5.37767e-07
CEBPZOS	0.613551	1.7962e-08	5.37767e-07
ARL5B	1.2619	1.80161e-08	5.38296e-07
EVA1A	0.408945	1.82526e-08	5.44258e-07
TRIM59	0.731476	1.92415e-08	5.71439e-07
KIF20A	-0.374999	1.93677e-08	5.74029e-07
PDGFD	0.692305	1.98627e-08	5.87522e-07
YIPF5	0.654235	2.02664e-08	5.98265e-07
SGIP1	0.623585	2.03697e-08	6.00113e-07
STX7	0.428221	2.10147e-08	6.17883e-07
SULT1C4	0.598672	2.11279e-08	6.19974e-07
ATF2	0.463164	2.19533e-08	6.42918e-07
GART	-0.293951	2.24783e-08	6.56989e-07
CAMKK2	-0.243872	2.27023e-08	6.6092e-07
SPAG5	-0.375785	2.26898e-08	6.6092e-07
IMMT	-0.237855	2.2782e-08	6.61932e-07
G0S2	-0.73514	2.43603e-08	7.06402e-07
GTSE1	-0.343448	2.49114e-08	7.20966e-07
SUMO2	0.403969	2.5498e-08	7.36498e-07
LANCL1	0.598702	2.60502e-08	7.5098e-07
NPTN	0.342424	2.68658e-08	7.72982e-07
SHISA3	0.653	2.73594e-08	7.84125e-07
PPP3CA	0.6015	2.75414e-08	7.87813e-07
ABI2	0.303515	3.03951e-08	8.67759e-07
PDE4D	0.593662	3.04646e-08	8.68065e-07
GTF2A2	0.442615	3.09502e-08	8.80203e-07
CDC25A	-0.319945	3.2034e-08	9.09273e-07
MCM7	-0.334251	3.25113e-08	9.21049e-07
AP1S2	0.991554	3.28128e-08	9.2781e-07
TACC2	-0.367155	3.31046e-08	9.34272e-07
FAM126B	0.728728	3.31903e-08	9.34902e-07
TUBA1B	-0.250361	3.34455e-08	9.40296e-07
CBLB	0.448335	3.50119e-08	9.82464e-07
SDCBP	0.642838	3.52319e-08	9.86761e-07
FNDC3B	0.39657	3.6045e-08	1.00762e-06
GOLT1B	1.51013	3.64764e-08	1.01775e-06
SLC25A40	0.825227	3.6587e-08	1.01891e-06
TMEM45A	0.702461	3.66711e-08	1.01933e-06
RPRD1A	0.417157	3.68445e-08	1.02115e-06
CLU	-0.458427	3.68747e-08	1.02115e-06
BMPR2	0.624114	3.71366e-08	1.02647e-06
RSBN1	0.732409	3.76597e-08	1.03898e-06
NCAPD2	-0.333984	3.78822e-08	1.04317e-06
FBXL3	0.737319	3.89986e-08	1.07192e-06
EIF3I	-0.2598	3.99784e-08	1.0968e-06
LIN7C	0.862942	4.0156e-08	1.0976e-06
B4GALT6	0.537584	4.01444e-08	1.0976e-06
TSR1	-0.23505	4.07684e-08	1.11228e-06
JMY	0.812001	4.18879e-08	1.14071e-06
UBE2V2	0.604659	4.20524e-08	1.14308e-06
DNAJC3	0.53602	4.30097e-08	1.16696e-06
MBNL2	0.708794	4.3685e-08	1.1831e-06
MCM3	-0.316883	4.39125e-08	1.18709e-06
PRKCE	0.316155	4.39945e-08	1.18713e-06
GPRC5B	0.44083	4.4907e-08	1.20734e-06
CCDC86	-0.459504	4.57382e-08	1.22522e-06
HJURP	-0.245543	4.57199e-08	1.22522e-06
SMIM13	0.703441	4.63312e-08	1.23885e-06
TNFSF15	0.665262	4.70192e-08	1.25498e-06
CREBL2	0.512142	4.71477e-08	1.25614e-06
LYAR	-0.3345	4.73695e-08	1.25977e-06
TCF4	0.592312	4.84759e-08	1.28688e-06
NUP93	-0.312256	4.90681e-08	1.30026e-06
KIF2C	-0.272296	4.95042e-08	1.30947e-06
SUSD5	0.265548	5.04061e-08	1.33021e-06
RAB33B	0.676448	5.04685e-08	1.33021e-06
MMAB	-0.508367	5.05789e-08	1.33074e-06
TMEM87B	0.776784	5.26823e-08	1.38361e-06
SYPL1	0.900062	5.28618e-08	1.38586e-06
CARS2	-0.304231	5.41017e-08	1.41585e-06
SRSF10	0.424872	5.50419e-08	1.43537e-06
SLC16A7	0.995942	5.81872e-08	1.51205e-06
SERINC1	0.68714	5.81676e-08	1.51205e-06
NUDC	-0.427817	5.95065e-08	1.54266e-06
UBE2D1	1.43816	5.95743e-08	1.54266e-06
CDK4	-0.32303	5.99176e-08	1.54613e-06
AHNAK2	-0.414852	5.98164e-08	1.54613e-06
PALLD	0.39279	6.02733e-08	1.55259e-06
BMS1	-0.299231	6.05891e-08	1.558e-06
ANP32E	0.575166	6.08143e-08	1.56008e-06
IL33	1.32009	6.08812e-08	1.56008e-06
VMA21	0.801226	6.14267e-08	1.57133e-06
VMP1	0.574176	6.21226e-08	1.58638e-06
PREX2	0.534674	6.31377e-08	1.60952e-06
ZBTB18	0.481042	6.34556e-08	1.61484e-06
PYROXD1	0.755229	6.36332e-08	1.61657e-06
PFN2	0.64516	6.37598e-08	1.617e-06
EIF1AX	0.524569	6.44025e-08	1.6305e-06
RYBP	0.639389	6.46223e-08	1.63326e-06
IDS	0.528474	6.54199e-08	1.65059e-06
ZBTB41	0.934069	6.57886e-08	1.65706e-06
CITED2	0.37636	6.68516e-08	1.68097e-06
FAF1	-0.278693	6.75927e-08	1.69671e-06
CDH2	0.271133	6.89827e-08	1.72867e-06
HSD17B12	0.534543	6.91653e-08	1.7303e-06
MRPL42	0.542487	7.00702e-08	1.74998e-06
VIM-AS1	-2.13146	7.127e-08	1.77693e-06
SCARA3	-0.408762	7.15499e-08	1.7809e-06
C2orf69	0.735463	7.17611e-08	1.78315e-06
ZDHHC17	0.675276	7.2099e-08	1.78854e-06
SLC2A13	0.92366	7.2425e-08	1.79061e-06
TCEA1	0.64358	7.23885e-08	1.79061e-06
PPP3R1	0.892879	7.25658e-08	1.79109e-06
ELOVL4	0.743486	7.31982e-08	1.80368e-06
NAT10	-0.330742	7.3527e-08	1.80877e-06
TOR3A	-0.390046	7.41905e-08	1.82093e-06
SLC46A3	0.988209	7.45983e-08	1.82297e-06
TRAP1	-0.34714	7.44932e-08	1.82297e-06
GEMIN5	-0.302741	7.68424e-08	1.8747e-06
PCGF5	0.60915	7.71327e-08	1.87868e-06
LMBRD2	0.967939	7.73608e-08	1.88113e-06
TMEM217	0.677078	7.78558e-08	1.89005e-06
ELK3	0.354314	7.8232e-08	1.89607e-06
DGKE	0.589696	7.85689e-08	1.90111e-06
NPM3	-0.473497	7.92872e-08	1.91491e-06
SMAP1	0.354122	7.93986e-08	1.91491e-06
THAP2	0.773248	8.0461e-08	1.93736e-06
MTMR6	0.602731	8.17602e-08	1.96544e-06
RRP36	-0.40695	8.23076e-08	1.97538e-06
ORC1	-0.435767	8.31923e-08	1.98692e-06
ATXN3	0.428724	8.30235e-08	1.98692e-06
GLS	0.721867	8.3174e-08	1.98692e-06
TMEM106C	-0.305011	8.33874e-08	1.98837e-06
PELI1	0.418188	8.46387e-08	2.01495e-06
CLIC4	0.741841	8.61299e-08	2.04715e-06
LCP1	-1.40533	8.92371e-08	2.11759e-06
NAV3	-0.367393	9.0414e-08	2.14207e-06
GLIPR1	0.39287	9.13625e-08	2.16107e-06
KATNAL1	0.459282	9.17084e-08	2.16373e-06
TBX18	0.373924	9.17678e-08	2.16373e-06
HECA	0.772597	9.28319e-08	2.18533e-06
IER3IP1	1.62571	9.33033e-08	2.19292e-06
PNMA2	-0.355973	9.48054e-08	2.22469e-06
SULT1B1	0.922445	9.52569e-08	2.23173e-06
LIF	-0.711263	9.63513e-08	2.2538e-06
PDCD11	-0.3528	9.69228e-08	2.26358e-06
DGKH	0.773681	1.00546e-07	2.3408e-06
GOLGA8B	0.739409	1.00445e-07	2.3408e-06
ARHGAP24	-0.276495	1.00902e-07	2.34169e-06
TLR4	0.655888	1.00816e-07	2.34169e-06
TMEM33	0.690381	1.01281e-07	2.3468e-06
PPP1CB	1.22124	1.02402e-07	2.36905e-06
ST8SIA4	0.697502	1.03889e-07	2.39968e-06
FAM8A1	0.963085	1.05463e-07	2.43223e-06
TMED2	0.539516	1.06304e-07	2.44782e-06
RFTN2	0.809409	1.07056e-07	2.46129e-06
CTPS1	-0.28907	1.08817e-07	2.4904e-06
SLC25A24	0.527893	1.085e-07	2.4904e-06
SESN3	1.0925	1.08829e-07	2.4904e-06
UHMK1	0.868866	1.0961e-07	2.5044e-06
ARHGAP18	0.32886	1.1002e-07	2.50988e-06
LINC01013	0.45377	1.10804e-07	2.52388e-06
TSNAX	0.524926	1.11609e-07	2.53829e-06
POLR1G	-0.486224	1.12128e-07	2.54616e-06
MIGA1	0.583265	1.13609e-07	2.5738e-06
MPP4	-0.41397	1.13693e-07	2.5738e-06
COL6A2	-0.39625	1.15534e-07	2.61146e-06
AP1AR	0.525793	1.20294e-07	2.7149e-06
ZNF22	0.427203	1.23907e-07	2.78366e-06
FAR1	0.50938	1.23738e-07	2.78366e-06
ART4	0.563012	1.23732e-07	2.78366e-06
INSYN2B	-0.447808	1.24171e-07	2.78371e-06
GARS1	-0.209122	1.24286e-07	2.78371e-06
TRIM5	0.319196	1.24946e-07	2.79425e-06
SLC25A36	0.908687	1.25506e-07	2.80252e-06
GPC5	1.15368	1.27845e-07	2.85045e-06
ARL6IP6	0.563712	1.29602e-07	2.88525e-06
PHF19	-0.294617	1.29861e-07	2.88668e-06
YARS1	-0.347633	1.32494e-07	2.94077e-06
MRRF	-0.356627	1.33819e-07	2.96572e-06
MYC	-0.291555	1.34705e-07	2.98088e-06
ZDHHC21	0.856772	1.35644e-07	2.99717e-06
ACSS2	-0.386412	1.35945e-07	2.99932e-06
MYO6	0.487412	1.36891e-07	3.01569e-06
FAM174B	-0.327002	1.37953e-07	3.03456e-06
PAPSS2	0.279067	1.41192e-07	3.10117e-06
PGGT1B	0.46504	1.4286e-07	3.13315e-06
EFNB2	0.369409	1.46211e-07	3.20188e-06
ZMPSTE24	0.725598	1.46677e-07	3.2026e-06
MDFIC	0.599895	1.46595e-07	3.2026e-06
PIGF	0.530124	1.46993e-07	3.20475e-06
POLA1	-0.31183	1.4752e-07	3.21149e-06
TMTC2	0.529612	1.49745e-07	3.25222e-06
FLRT2	0.408143	1.50272e-07	3.25222e-06
ELMOD2	0.88464	1.50085e-07	3.25222e-06
IL6ST	0.776268	1.49994e-07	3.25222e-06
NOLC1	-0.231683	1.56514e-07	3.38234e-06
EPB41L3	0.328615	1.62446e-07	3.50542e-06
ZBTB44	0.541968	1.64549e-07	3.54561e-06
RPL4	-0.267988	1.65865e-07	3.56875e-06
CCND2	0.763098	1.71893e-07	3.69308e-06
GABARAPL1	0.374672	1.72993e-07	3.7055e-06
POLD2	-0.351839	1.73128e-07	3.7055e-06
ZBTB10	0.775675	1.73476e-07	3.7055e-06
STARD8	-0.364864	1.73312e-07	3.7055e-06
FAM91A1	0.538955	1.7657e-07	3.76615e-06
RNF103	0.433362	1.78012e-07	3.79141e-06
CDC73	0.460163	1.79006e-07	3.80709e-06
DCUN1D4	0.700625	1.85387e-07	3.93714e-06
NUP210	-0.544329	1.86301e-07	3.9491e-06
TGFBR1	0.71457	1.86485e-07	3.9491e-06
TENT4B	0.481328	1.87161e-07	3.95772e-06
SCAI	0.662486	1.89087e-07	3.99274e-06
BMT2	0.943416	1.90436e-07	4.01549e-06
TICRR	-0.393257	1.92157e-07	4.04599e-06
CCDC186	0.49951	1.93656e-07	4.07174e-06
PTBP3	0.826439	2.01072e-07	4.22166e-06
SLC25A46	0.842076	2.02946e-07	4.25496e-06
USP9Y	1.24216	2.05946e-07	4.31172e-06
PSMD10	0.353697	2.0739e-07	4.33581e-06
CISD2	0.520975	2.10862e-07	4.40215e-06
TDRP	0.957899	2.15266e-07	4.48775e-06
OSTM1	0.727906	2.17194e-07	4.52155e-06
HSPA5	-0.229896	2.1864e-07	4.54525e-06
SMAD7	0.763415	2.24492e-07	4.66033e-06
SP4	0.659973	2.24974e-07	4.66379e-06
DPY19L3	0.663979	2.2599e-07	4.67827e-06
GALNT12	-0.709242	2.31672e-07	4.78919e-06
NFIA	0.47149	2.34695e-07	4.83813e-06
SLFN12	0.341979	2.3452e-07	4.83813e-06
ERO1B	0.982849	2.35158e-07	4.84092e-06
RAB12	0.322944	2.3587e-07	4.8488e-06
DAP3	-0.317568	2.36774e-07	4.86063e-06
MMP1	-0.284106	2.39337e-07	4.9064e-06
TRPC1	0.784135	2.40787e-07	4.92928e-06
UBE2Q2	0.523046	2.41642e-07	4.93048e-06
COL5A2	0.318138	2.42182e-07	4.93048e-06
MBNL1	0.54694	2.42025e-07	4.93048e-06
PKD2	0.46523	2.41869e-07	4.93048e-06
MYLK	-0.331632	2.44394e-07	4.96868e-06
UFM1	0.565337	2.46871e-07	5.01212e-06
PM20D2	0.479709	2.47247e-07	5.01286e-06
MAGI2-AS3	0.585001	2.48621e-07	5.03381e-06
C21orf91	0.819127	2.5187e-07	5.09261e-06
PRKAA1	0.425548	2.5975e-07	5.24475e-06
SNRK	0.395596	2.61727e-07	5.27745e-06
ITGA1	0.721284	2.62339e-07	5.28257e-06
KATNBL1	0.721741	2.69804e-07	5.42549e-06
RIMKLB	0.475883	2.75109e-07	5.51714e-06
ZNF24	0.496345	2.76415e-07	5.53581e-06
ST3GAL1	-0.219434	2.77474e-07	5.54948e-06
VDAC3	-0.27847	2.90197e-07	5.79609e-06
RASGRF2	0.63835	2.94578e-07	5.87563e-06
KLF3	0.575845	2.96115e-07	5.89833e-06
ZBTB8A	0.625642	2.96764e-07	5.90328e-06
CKAP5	-0.261544	2.99648e-07	5.95264e-06
TRAM2	-0.204348	3.00116e-07	5.95392e-06
LNPK	0.646103	3.02744e-07	5.98995e-06
MIER3	0.646877	3.02483e-07	5.98995e-06
GAPDH	-0.255261	3.03699e-07	6.00081e-06
NDUFA5	0.547767	3.05146e-07	6.02134e-06
LPAR6	1.36429	3.06316e-07	6.03635e-06
INPP1	-0.29262	3.09764e-07	6.09615e-06
SLC43A3	-0.377226	3.11736e-07	6.1268e-06
CDC20	-0.352858	3.18274e-07	6.24697e-06
HMGN2	-0.286512	3.18788e-07	6.24875e-06
PWAR5	1.09941	3.2023e-07	6.26868e-06
TTF2	-0.30986	3.20681e-07	6.26922e-06
CLIC1	-0.378559	3.21248e-07	6.27199e-06
SARAF	0.31317	3.2244e-07	6.28693e-06
OSGIN2	0.713873	3.24441e-07	6.3176e-06
C1QBP	-0.361778	3.30104e-07	6.41941e-06
ACBD3	0.393485	3.32028e-07	6.43986e-06
RORA	0.697744	3.31774e-07	6.43986e-06
SGPP1	0.955259	3.34828e-07	6.46867e-06
ADAM17	0.344873	3.34576e-07	6.46867e-06
ARMT1	0.733091	3.34141e-07	6.46867e-06
MAGT1	0.495436	3.45721e-07	6.67037e-06
RNF19A	0.692796	3.47488e-07	6.69573e-06
LY75	0.669566	3.48466e-07	6.7058e-06
MANEA	0.681183	3.5121e-07	6.74982e-06
DDX24	-0.282306	3.63326e-07	6.95549e-06
CPA4	-0.610013	3.63018e-07	6.95549e-06
UBE2E1	0.578995	3.65413e-07	6.9864e-06
PCBD1	-0.304887	3.72058e-07	7.10424e-06
BHLHE40	-0.313813	3.73871e-07	7.12963e-06
ADAMTS12	-0.479908	3.76675e-07	7.17383e-06
POLR3A	-0.313336	3.77443e-07	7.1792e-06
DYNC1LI2	0.220267	3.80416e-07	7.22644e-06
ADIRF	-0.835128	3.83566e-07	7.27691e-06
ZMYND11	0.285456	3.87523e-07	7.34171e-06
ARPP19	0.679978	3.87977e-07	7.34171e-06
RAB30	0.799612	3.93401e-07	7.43482e-06
PLOD2	0.643312	3.94394e-07	7.44406e-06
PAQR4	-0.340887	4.17155e-07	7.86362e-06
HS2ST1	0.791077	4.18093e-07	7.87124e-06
KIF23	-0.247462	4.27128e-07	8.03109e-06
NCL	-0.261684	4.41296e-07	8.28682e-06
GNL3	-0.254216	4.42413e-07	8.28682e-06
ARFIP1	0.436304	4.42022e-07	8.28682e-06
CCT5	-0.185254	4.45795e-07	8.33958e-06
ZC2HC1A	0.536227	4.49124e-07	8.39123e-06
OXA1L	-0.272236	4.53386e-07	8.44947e-06
NFKBIA	0.320051	4.53261e-07	8.44947e-06
OTUD1	1.07033	4.56382e-07	8.49457e-06
ZKSCAN8	0.515909	4.69107e-07	8.72043e-06
EIF5A2	0.827003	4.70224e-07	8.7302e-06
TRIP13	-0.278556	4.73086e-07	8.7723e-06
SF3B3	-0.207489	4.74245e-07	8.77548e-06
EIF3L	-0.209674	4.74446e-07	8.77548e-06
THAP5	0.938296	4.7535e-07	8.78119e-06
BLOC1S6	0.509575	4.79435e-07	8.84558e-06
CNDP2	-0.285867	4.93957e-07	9.10213e-06
RBM28	-0.263029	5.05917e-07	9.3109e-06
MTHFD2L	0.509923	5.07015e-07	9.31949e-06
MTFR1	0.275536	5.09154e-07	9.34716e-06
WASF3	0.338301	5.10358e-07	9.35763e-06
NR1D2	0.686675	5.12386e-07	9.38315e-06
NOP14	-0.285524	5.1325e-07	9.38732e-06
TCF7L2	0.464708	5.14907e-07	9.40597e-06
APOOL	0.501353	5.16158e-07	9.41717e-06
CHSY1	0.36145	5.16844e-07	9.41805e-06
HADHA	-0.239796	5.18772e-07	9.44152e-06
SAMD5	0.662501	5.26265e-07	9.56609e-06
COL4A1	0.372379	5.27946e-07	9.58485e-06
DLL4	0.373339	5.33494e-07	9.67367e-06
ATG12	0.48341	5.38937e-07	9.76039e-06
FAM102B	0.719948	5.44269e-07	9.83281e-06
CRACR2A	-0.418343	5.44052e-07	9.83281e-06
RSL24D1	0.548686	5.4882e-07	9.90291e-06
BIVM	0.638485	5.52385e-07	9.95508e-06
PLAUR	-0.352687	5.54076e-07	9.97337e-06
CALHM5	0.384836	5.62998e-07	1.01216e-05
DYNLT5	0.804847	5.67623e-07	1.018e-05
LDB2	0.334821	5.6708e-07	1.018e-05
DENND1B	0.791173	5.72458e-07	1.02542e-05
BPNT2	0.49948	5.91295e-07	1.05788e-05
ABLIM3	-0.36989	5.96751e-07	1.06635e-05
EGLN1	0.515178	6.01213e-07	1.07302e-05
ZNF708	0.741504	6.04767e-07	1.07669e-05
ZNF566	0.672744	6.05453e-07	1.07669e-05
TCOF1	-0.386534	6.04849e-07	1.07669e-05
FCHO2	0.64078	6.11235e-07	1.08566e-05
BUB1B	-0.222871	6.12406e-07	1.08643e-05
ETAA1	0.924109	6.1619e-07	1.09183e-05
LEO1	-0.332349	6.19095e-07	1.09566e-05
ALDH1B1	-0.284524	6.27943e-07	1.10999e-05
GPI	-0.313241	6.45445e-07	1.13821e-05
TFEC	0.560506	6.4545e-07	1.13821e-05
MEF2A	0.358801	6.58244e-07	1.15939e-05
RACK1	-0.30366	6.64041e-07	1.16821e-05
COMMD10	0.705875	6.75294e-07	1.18659e-05
ZNF260	0.417416	6.90594e-07	1.21203e-05
URB1	-0.279402	6.94776e-07	1.21792e-05
MSH6	-0.257947	6.96454e-07	1.21941e-05
LARP4	0.475798	6.98454e-07	1.22147e-05
RFC2	-0.343651	7.03276e-07	1.22844e-05
SCML1	0.482751	7.07874e-07	1.23501e-05
FKBP14	0.388934	7.24549e-07	1.26245e-05
TXLNGY	0.694233	7.25312e-07	1.26245e-05
ZNF365	0.893664	7.29105e-07	1.26756e-05
MAOA	0.336991	7.32274e-07	1.27157e-05
DNMBP	-0.246838	7.35354e-07	1.27542e-05
FLI1	0.203903	7.41806e-07	1.2851e-05
ITGAX	-0.803741	7.46508e-07	1.29173e-05
RBM24	0.604195	7.50045e-07	1.29633e-05
NUP214	-0.314841	7.5148e-07	1.29729e-05
RPA1	-0.2098	7.55239e-07	1.30226e-05
COPRS	-0.419134	7.73853e-07	1.33232e-05
ZCCHC10	0.477923	7.7448e-07	1.33232e-05
TNFSF10	0.772078	7.79666e-07	1.33968e-05
SEC23A	0.407384	7.99359e-07	1.37192e-05
YPEL2	0.409148	8.03868e-07	1.37806e-05
RNF13	0.551483	8.10615e-07	1.38801e-05
SLC35E4	-0.329289	8.18079e-07	1.39917e-05
ABHD17B	0.613873	8.19613e-07	1.40017e-05
CASD1	1.40241	8.21789e-07	1.40227e-05
SS18	0.327445	8.44172e-07	1.4388e-05
SLC39A10	0.707059	8.5168e-07	1.44992e-05
FAM171B	0.676382	8.70109e-07	1.47959e-05
NUP188	-0.274341	8.74191e-07	1.48482e-05
NUP58	0.430339	8.77701e-07	1.48907e-05
SNRNP27	0.407553	8.84045e-07	1.49811e-05
LDLR	-0.242109	8.90236e-07	1.50514e-05
NAA50	0.719502	8.89987e-07	1.50514e-05
DNAAF10	1.49008	8.93126e-07	1.5083e-05
CCT7	-0.315578	9.12551e-07	1.53934e-05
FJX1	-0.337185	9.22868e-07	1.5532e-05
C16orf72	0.47817	9.35216e-07	1.5704e-05
CAB39	0.495182	9.34158e-07	1.5704e-05
FRS2	0.514527	9.791e-07	1.64222e-05
GINS3	-0.279541	9.91698e-07	1.66146e-05
AEBP2	0.567518	1.02672e-06	1.71819e-05
GALNT1	0.450907	1.03112e-06	1.72359e-05
GOLGA1	-0.294456	1.03556e-06	1.72906e-05
SERP1	0.601464	1.04985e-06	1.74957e-05
PTP4A1	0.603077	1.05022e-06	1.74957e-05
TIA1	0.576506	1.05625e-06	1.75764e-05
SMAD3	-0.214191	1.0628e-06	1.76654e-05
HECTD2	0.815979	1.0674e-06	1.7702e-05
SIX4	0.659995	1.06708e-06	1.7702e-05
OSBP2	-0.419896	1.07098e-06	1.77371e-05
ADGRG6	0.588682	1.07192e-06	1.77371e-05
FBXL17	0.516551	1.09252e-06	1.80578e-05
B3GNT5	0.500337	1.11761e-06	1.84518e-05
GNAQ	0.720595	1.13724e-06	1.8755e-05
LEPROTL1	0.557049	1.16817e-06	1.92435e-05
CCNG2	0.675364	1.17332e-06	1.9293e-05
WASF1	0.515892	1.17379e-06	1.9293e-05
H2AC6	0.899222	1.17944e-06	1.93643e-05
CTBP2	0.220483	1.19042e-06	1.95012e-05
UBE2D3	0.671608	1.19023e-06	1.95012e-05
PRDX3	0.424632	1.19376e-06	1.95343e-05
CXCL1	0.502506	1.20021e-06	1.96181e-05
C1GALT1	0.730469	1.22518e-06	2.0004e-05
ZNF529	0.680857	1.22732e-06	2.00169e-05
TRIB3	-0.292303	1.23365e-06	2.00758e-05
PDCL	0.301873	1.23319e-06	2.00758e-05
TPM3	-0.167751	1.23883e-06	2.01378e-05
FAH	-0.418704	1.24584e-06	2.02295e-05
AHSA1	-0.337369	1.26016e-06	2.04395e-05
TRIM33	0.497768	1.2621e-06	2.04484e-05
POLDIP2	-0.297729	1.27835e-06	2.0689e-05
MPV17	-0.299246	1.28419e-06	2.07609e-05
SAMD8	0.584339	1.28597e-06	2.07669e-05
DNMT1	-0.30705	1.3048e-06	2.10479e-05
PURA	0.585897	1.31133e-06	2.11302e-05
CBR4	0.506538	1.31281e-06	2.1131e-05
CXCL16	-0.455173	1.31588e-06	2.11572e-05
C1orf52	0.323822	1.32109e-06	2.12179e-05
FILIP1	0.638387	1.33707e-06	2.14513e-05
STON1	0.704415	1.35412e-06	2.17012e-05
TMEM168	0.627485	1.36174e-06	2.17997e-05
CAV1	0.363718	1.37846e-06	2.20434e-05
RAB23	0.475897	1.3871e-06	2.21576e-05
ACER3	0.567437	1.41781e-06	2.26197e-05
RAB1A	0.50103	1.4191e-06	2.26197e-05
FBXO32	0.437109	1.43002e-06	2.27692e-05
ARL5A	1.03571	1.43864e-06	2.28818e-05
METTL3	-0.306596	1.45945e-06	2.31878e-05
TRMT13	0.536539	1.46692e-06	2.32815e-05
AARS1	-0.325837	1.47491e-06	2.33831e-05
SMTN	-0.353177	1.47939e-06	2.34038e-05
LRP12	0.423711	1.47837e-06	2.34038e-05
SPAST	0.621256	1.50659e-06	2.38086e-05
DSEL	0.610206	1.51026e-06	2.38412e-05
TMEM170B	0.813349	1.53095e-06	2.41419e-05
AACS	-0.259214	1.54577e-06	2.43496e-05
CDC37L1	0.749456	1.54795e-06	2.4358e-05
CHML	0.645779	1.55571e-06	2.44539e-05
VPS4B	0.326557	1.56017e-06	2.4472e-05
LCORL	0.763896	1.55883e-06	2.4472e-05
MKI67	-0.391881	1.57133e-06	2.46209e-05
KPNB1	-0.178941	1.57971e-06	2.47259e-05
SLC35A3	0.903778	1.58661e-06	2.48076e-05
RNF4	-0.227508	1.58933e-06	2.48238e-05
RCN2	0.476232	1.61071e-06	2.51312e-05
TCEAL1	0.445609	1.62138e-06	2.5271e-05
MRC2	0.307494	1.62325e-06	2.52734e-05
CREB1	0.511933	1.63228e-06	2.53872e-05
GSTO1	-0.346022	1.66337e-06	2.58163e-05
TMX3	0.801704	1.66309e-06	2.58163e-05
RNF146	0.376889	1.66985e-06	2.58897e-05
F2R	0.420212	1.71239e-06	2.65214e-05
YIPF4	0.574993	1.71977e-06	2.66078e-05
EXO1	-0.313106	1.73155e-06	2.67619e-05
WDFY1	0.41238	1.73699e-06	2.68179e-05
IGFBP7	0.340404	1.77623e-06	2.73952e-05
SNX16	0.757964	1.78535e-06	2.75071e-05
ZHX1	0.540839	1.79973e-06	2.76996e-05
STIP1	-0.347227	1.81109e-06	2.78455e-05
SUN1	0.217379	1.84494e-06	2.83252e-05
POLR1E	-0.288196	1.84613e-06	2.83252e-05
ALDH1A2	-0.277436	1.85251e-06	2.83936e-05
KIF22	-0.353842	1.9033e-06	2.91418e-05
IFI44	0.698854	1.90984e-06	2.92116e-05
FUCA2	-0.223944	1.9119e-06	2.9213e-05
ABCF2	-0.260586	1.92342e-06	2.93585e-05
PARP4	-0.225149	1.93839e-06	2.95565e-05
COQ10B	0.667564	1.95786e-06	2.98225e-05
DLST	-0.231705	1.98329e-06	3.01787e-05
TLL1	0.62632	1.99984e-06	3.03992e-05
FTO	-0.279971	2.03414e-06	3.08888e-05
MMD	0.606543	2.0382e-06	3.09187e-05
PAN3	0.561743	2.05365e-06	3.1121e-05
TRIM23	0.506412	2.05684e-06	3.11374e-05
ERLIN1	-0.239618	2.06197e-06	3.11831e-05
TIMELESS	-0.315518	2.07118e-06	3.12903e-05
SENP7	0.66542	2.07642e-06	3.13374e-05
SNX18	0.514866	2.07951e-06	3.13519e-05
SYT1	0.569099	2.09676e-06	3.15798e-05
AATF	-0.38824	2.11221e-06	3.17477e-05
UBE2A	0.41086	2.11024e-06	3.17477e-05
NDST1	-0.245226	2.11654e-06	3.17804e-05
PMS1	0.662229	2.15284e-06	3.22927e-05
MCM10	-0.287959	2.17854e-06	3.2645e-05
LSS	-0.24867	2.23199e-06	3.34119e-05
GINS2	-0.373045	2.24075e-06	3.35091e-05
SNU13	-0.330483	2.24593e-06	3.35525e-05
COMMD7	-0.321306	2.24858e-06	3.35582e-05
SPRY1	0.420196	2.3308e-06	3.47502e-05
C6orf120	0.531571	2.35613e-06	3.50923e-05
PFAS	-0.266312	2.36185e-06	3.5142e-05
TUBB4B	-0.269863	2.36689e-06	3.51816e-05
SFRP1	-0.445645	2.37117e-06	3.52097e-05
KLF9	0.422285	2.37699e-06	3.52607e-05
FAM124B	0.319914	2.38756e-06	3.53819e-05
SAMD4A	0.31418	2.40151e-06	3.55529e-05
TRMT10C	0.584661	2.40731e-06	3.56031e-05
LAMA3	-0.322422	2.48041e-06	3.6637e-05
RAB5A	0.434704	2.48466e-06	3.6637e-05
USP46	0.476087	2.48349e-06	3.6637e-05
SUV39H1	-0.384543	2.49035e-06	3.66842e-05
CPNE7	-0.496019	2.51783e-06	3.70152e-05
ACAP2	0.567104	2.51766e-06	3.70152e-05
HMGB1	0.225949	2.55299e-06	3.74947e-05
SLC35F5	0.712635	2.57971e-06	3.78495e-05
HHEX	0.241168	2.58417e-06	3.78772e-05
UBE2K	0.495335	2.58913e-06	3.79122e-05
CXCL8	0.549408	2.59376e-06	3.79424e-05
HIPK3	0.536397	2.61516e-06	3.82176e-05
SEMA6C	0.392359	2.62304e-06	3.82949e-05
MTHFD1L	-0.234927	2.65548e-06	3.87302e-05
SPC24	-0.288879	2.6636e-06	3.88102e-05
EXOSC10	-0.279679	2.71152e-06	3.94695e-05
NUDCD3	-0.2658	2.73188e-06	3.97267e-05
ABLIM1	0.379863	2.73727e-06	3.97659e-05
S100A10	-0.391961	2.75283e-06	3.99134e-05
UGCG	0.801786	2.75105e-06	3.99134e-05
HPCAL1	-0.296066	2.79858e-06	4.05369e-05
UBE2D4	-0.37931	2.80802e-06	4.05939e-05
UBQLN2	0.305578	2.80788e-06	4.05939e-05
GLDC	-0.605398	2.83184e-06	4.08983e-05
ST3GAL3	-0.405929	2.8374e-06	4.09385e-05
GNPDA2	0.665656	2.84043e-06	4.09422e-05
EEFSEC	-0.483614	2.88367e-06	4.15249e-05
RYK	0.301649	2.9073e-06	4.18243e-05
IMPDH2	-0.352208	2.92629e-06	4.20565e-05
RPS4X	-0.277073	2.95997e-06	4.24992e-05
JAZF1	0.568489	2.97623e-06	4.26911e-05
CLN6	-0.227563	3.02025e-06	4.32804e-05
CAMLG	0.417941	3.04625e-06	4.36108e-05
PSMB2	-0.17987	3.05748e-06	4.3729e-05
DNAJC9	-0.213707	3.06529e-06	4.37983e-05
DPY19L1	0.684322	3.07048e-06	4.38301e-05
ITGA3	-0.290514	3.08032e-06	4.39212e-05
SLC38A9	0.534463	3.08281e-06	4.39212e-05
MAPK1IP1L	0.418676	3.09354e-06	4.40315e-05
ZMYM1	1.20915	3.10126e-06	4.40614e-05
CSGALNACT2	0.32396	3.10161e-06	4.40614e-05
NAV2	-0.336729	3.11959e-06	4.42742e-05
EIF1AY	0.820367	3.13738e-06	4.44839e-05
PTPN18	-0.374654	3.15161e-06	4.46428e-05
LRCH2	0.671526	3.18091e-06	4.50145e-05
PYGO1	0.764784	3.19748e-06	4.52057e-05
RUFY2	0.501358	3.23981e-06	4.56294e-05
NCAPH	-0.294409	3.23742e-06	4.56294e-05
SPOPL	0.750832	3.23536e-06	4.56294e-05
BAG1	-0.367838	3.23541e-06	4.56294e-05
LRRC20	-0.305112	3.26506e-06	4.59411e-05
H2AX	-0.364397	3.29342e-06	4.6296e-05
HAGLR	0.287117	3.30213e-06	4.63743e-05
CAAP1	0.485945	3.32425e-06	4.66407e-05
GGH	0.492321	3.33827e-06	4.67929e-05
CSNK1G3	0.551311	3.34988e-06	4.69111e-05
KIFC1	-0.328226	3.42489e-06	4.7916e-05
CYLD	0.318276	3.43657e-06	4.80338e-05
BRWD3	0.511845	3.46957e-06	4.84493e-05
CARNMT1	0.76966	3.48074e-06	4.85592e-05
CLK1	0.416238	3.48482e-06	4.85703e-05
DHCR7	-0.251073	3.49157e-06	4.86185e-05
ANKRD10	0.345947	3.49879e-06	4.86731e-05
VHL	0.378841	3.54236e-06	4.92328e-05
CSF2RB	0.38304	3.54789e-06	4.92633e-05
STOM	0.283911	3.60884e-06	5.00624e-05
SSR1	0.508994	3.61675e-06	5.01251e-05
CDK6	0.737933	3.63208e-06	5.02904e-05
NES	-0.339116	3.64653e-06	5.04431e-05
SGMS2	0.523461	3.68123e-06	5.08279e-05
GOLPH3L	0.357453	3.70875e-06	5.11347e-05
FBXO28	0.55803	3.71038e-06	5.11347e-05
ARF6	0.329309	3.72072e-06	5.12294e-05
SERPINB9	0.368528	3.73172e-06	5.13329e-05
GCLM	0.462008	3.73861e-06	5.13797e-05
EIF4EBP1	-0.442394	3.75212e-06	5.15175e-05
LEPR	0.797026	3.76483e-06	5.1596e-05
TPRKB	0.72441	3.76429e-06	5.1596e-05
PPP6R3	0.270562	3.81063e-06	5.21753e-05
INO80D	0.618574	3.84912e-06	5.26534e-05
NUP85	-0.2997	3.86982e-06	5.28876e-05
SRC	-0.299732	3.87355e-06	5.28896e-05
MYCT1	0.420759	3.8877e-06	5.30337e-05
FEM1C	0.737595	3.91924e-06	5.34146e-05
ATRAID	-0.294521	4.01978e-06	5.46839e-05
CAV2	0.480802	4.01664e-06	5.46839e-05
KNSTRN	-0.250429	4.05043e-06	5.505e-05
MDM2	0.537972	4.07828e-06	5.53775e-05
TMEM181	0.38499	4.1715e-06	5.65913e-05
TTLL5	-0.273229	4.1847e-06	5.67183e-05
F2RL2	0.677161	4.23036e-06	5.72845e-05
RANBP1	-0.309924	4.24785e-06	5.7416e-05
USP4	-0.266543	4.24605e-06	5.7416e-05
RNF144B	0.425823	4.25837e-06	5.75056e-05
PPTC7	0.396053	4.29104e-06	5.78938e-05
PRPF8	-0.290972	4.3046e-06	5.80236e-05
ZNF148	0.557056	4.31112e-06	5.80585e-05
CTSL	-0.30157	4.36371e-06	5.87132e-05
DUSP5	-0.340557	4.37944e-06	5.88711e-05
GTF3C6	-0.296028	4.38687e-06	5.89173e-05
MED21	0.643765	4.4229e-06	5.92934e-05
PCDH17	0.603193	4.41939e-06	5.92934e-05
NAP1L4	-0.195588	4.45446e-06	5.96623e-05
MIR3142HG	0.776077	4.50232e-06	6.02182e-05
LAPTM4B	0.374047	4.50413e-06	6.02182e-05
LMBRD1	0.950046	4.54352e-06	6.06899e-05
RPS2	-0.36905	4.55658e-06	6.08093e-05
ATP5F1B	-0.238659	4.57475e-06	6.09416e-05
DCP2	0.686	4.57426e-06	6.09416e-05
PGRMC1	0.281095	4.59009e-06	6.10908e-05
CLUH	-0.289811	4.60508e-06	6.118e-05
STK17B	0.587777	4.60214e-06	6.118e-05
SMARCE1	0.441205	4.67154e-06	6.20072e-05
ZFYVE9	-0.241188	4.6847e-06	6.20702e-05
APOBEC3C	-0.333813	4.68109e-06	6.20702e-05
ETV4	-0.405579	4.76419e-06	6.29234e-05
IGFBP2	-0.423724	4.76615e-06	6.29234e-05
PTPN1	-0.158262	4.7612e-06	6.29234e-05
NAGA	-0.257599	4.75976e-06	6.29234e-05
CDK5RAP2	-0.270227	4.77463e-06	6.2979e-05
RSRP1	0.489079	4.7963e-06	6.32083e-05
TGFBR3	0.444715	4.80551e-06	6.32732e-05
RBM12B	0.517992	4.81007e-06	6.32769e-05
CDCA7L	-0.203925	4.85451e-06	6.38045e-05
TRAPPC6B	0.660746	4.86104e-06	6.38335e-05
RNFT1	0.932134	4.86887e-06	6.38796e-05
CHURC1	0.480239	4.91115e-06	6.4377e-05
GXYLT1	0.731084	4.96995e-06	6.509e-05
DDAH1	0.545259	4.98637e-06	6.52472e-05
BDNF	0.487525	5.07284e-06	6.62737e-05
UMAD1	0.62725	5.0738e-06	6.62737e-05
POP1	-0.277842	5.0809e-06	6.63078e-05
KRBOX5	0.402442	5.11563e-06	6.66805e-05
CERS6	0.492736	5.1185e-06	6.66805e-05
ROBO2	-1.4157	5.14893e-06	6.70178e-05
BNIP2	0.517522	5.19072e-06	6.75022e-05
GBP4	0.618766	5.20001e-06	6.75635e-05
HCLS1	-0.341607	5.3217e-06	6.90838e-05
ABHD14B	-0.372586	5.37956e-06	6.97123e-05
PRPF4	-0.263076	5.37593e-06	6.97123e-05
MEF2C	0.463825	5.39759e-06	6.98845e-05
MICB	-0.231497	5.42719e-06	7.02063e-05
HMBS	-0.405926	5.4478e-06	7.04111e-05
PPP3CB	0.531406	5.45529e-06	7.04462e-05
TMEM19	0.687788	5.47149e-06	7.05937e-05
TBC1D4	0.285982	5.49268e-06	7.08052e-05
CS	-0.246823	5.50481e-06	7.08996e-05
GOPC	0.477856	5.54638e-06	7.13728e-05
ZFP36L1	-0.233029	5.55902e-06	7.14731e-05
CHMP4B	-0.24626	5.62639e-06	7.22135e-05
YES1	0.481733	5.65135e-06	7.24079e-05
SLC39A6	0.414636	5.64843e-06	7.24079e-05
RAD54L	-0.325672	5.66791e-06	7.24315e-05
MOB1A	0.65813	5.66559e-06	7.24315e-05
CSTF2	-0.315519	5.66658e-06	7.24315e-05
LEPROT	0.412633	5.70785e-06	7.28788e-05
EIF6	-0.299477	5.77525e-06	7.36757e-05
UAP1L1	-0.264789	5.82035e-06	7.41868e-05
C18orf54	0.702483	5.84315e-06	7.43491e-05
GLE1	-0.227812	5.8404e-06	7.43491e-05
DESI2	0.702643	5.88264e-06	7.47472e-05
ODF2	-0.215271	5.88457e-06	7.47472e-05
LCOR	0.781965	5.89951e-06	7.48726e-05
MBTD1	0.455545	5.91441e-06	7.49972e-05
POSTN	1.01316	5.9997e-06	7.59481e-05
BCAP31	-0.239704	5.9988e-06	7.59481e-05
ADAM15	-0.273051	6.02675e-06	7.62252e-05
BTN3A2	-0.298455	6.14982e-06	7.77152e-05
PDGFC	0.530016	6.1789e-06	7.80159e-05
KCNJ2	0.463655	6.22598e-06	7.85432e-05
ADAM10	0.364795	6.26899e-06	7.90182e-05
RRAS2	0.354406	6.28735e-06	7.9182e-05
RBMS3	0.649465	6.29552e-06	7.92173e-05
RNF141	0.358088	6.31118e-06	7.93467e-05
STAU2	0.379763	6.38123e-06	8.01591e-05
GRPEL1	-0.303601	6.41092e-06	8.04636e-05
CLIP4	0.371893	6.42526e-06	8.0575e-05
EHD1	-0.297249	6.46454e-06	8.09988e-05
ZMYM6	0.712009	6.48637e-06	8.12034e-05
LMBR1	0.660539	6.53608e-06	8.16872e-05
RAB14	0.517162	6.53306e-06	8.16872e-05
ACTR2	0.404614	6.55378e-06	8.17008e-05
RPL14	-0.261767	6.55037e-06	8.17008e-05
VGLL4	0.228468	6.56466e-06	8.17675e-05
SEL1L3	0.209432	6.64724e-06	8.27262e-05
ELK4	0.704179	6.6723e-06	8.29681e-05
RPL7A	-0.305452	6.68403e-06	8.3044e-05
LMO2	0.283974	6.81789e-06	8.45324e-05
ERAL1	-0.278098	6.82101e-06	8.45324e-05
LXN	0.469108	6.8422e-06	8.47239e-05
PURG	0.867529	6.87273e-06	8.50306e-05
TFPI	0.708213	6.90147e-06	8.53147e-05
SECISBP2L	0.380424	7.01639e-06	8.66627e-05
LEMD3	0.583354	7.0247e-06	8.66928e-05
SGMS1	0.316932	7.03362e-06	8.67303e-05
MARS1	-0.255926	7.04153e-06	8.67554e-05
CIT	-0.312861	7.06271e-06	8.68713e-05
PPP1R16B	0.30512	7.05759e-06	8.68713e-05
NECTIN1	-0.357621	7.12398e-06	8.7552e-05
PPM1K	0.498045	7.1363e-06	8.76305e-05
SDE2	0.361313	7.1907e-06	8.8225e-05
PRKCI	0.510588	7.24069e-06	8.87646e-05
STX6	0.279138	7.25173e-06	8.88261e-05
GPR180	0.742453	7.26898e-06	8.89636e-05
PLAAT3	-0.348883	7.31676e-06	8.94002e-05
MCM2	-0.303963	7.31597e-06	8.94002e-05
NUS1	0.669103	7.36113e-06	8.98678e-05
RHOBTB3	0.427766	7.39106e-06	9.01588e-05
SLC33A1	0.376142	7.40636e-06	9.01963e-05
RB1	0.594443	7.43976e-06	9.05283e-05
CHMP2B	0.718358	7.5359e-06	9.16226e-05
SYNJ2	-0.18121	7.55684e-06	9.18016e-05
SGTB	0.589367	7.58796e-06	9.21038e-05
MIR17HG	1.032	7.59941e-06	9.2167e-05
ANKRD49	0.541418	7.67492e-06	9.30064e-05
SLC9A7	0.395322	7.69872e-06	9.32183e-05
LIN7A	0.554576	7.79398e-06	9.42944e-05
ELL2	0.379249	7.87393e-06	9.51836e-05
KCNMB4	0.876426	8.01056e-06	9.67164e-05
C19orf48	-0.286026	8.02038e-06	9.67164e-05
KBTBD8	0.931415	8.0188e-06	9.67164e-05
REST	0.503892	8.06522e-06	9.71777e-05
MTMR9	0.503605	8.12489e-06	9.78168e-05
ERI1	0.574062	8.1344e-06	9.78514e-05
GAS6	0.318539	8.18935e-06	9.84322e-05
DCUN1D1	1.00859	8.20111e-06	9.84934e-05
CD99P1	-0.327064	8.23585e-06	9.88302e-05
ITGA4	0.567397	8.29837e-06	9.94996e-05
TLK1	0.530023	8.38751e-06	0.000100487
PURB	0.675549	8.39865e-06	0.000100505
VSIG1	0.674753	8.40263e-06	0.000100505
STXBP3	0.56714	8.42273e-06	0.000100662
MAP4	-0.298774	8.42944e-06	0.000100662
TRNT1	0.478628	8.47027e-06	0.000101068
SORBS2	0.319379	8.55225e-06	0.000101964
HNRNPH2	0.277607	8.56007e-06	0.000101975
PERP	0.527991	8.58793e-06	0.000102224
SMAD9	0.575269	8.62204e-06	0.000102547
GPR146	0.826594	8.81627e-06	0.000104773
FHL1	0.32379	8.85201e-06	0.000105113
GALNT7	0.371974	8.92095e-06	0.000105847
ZFAND5	0.455307	8.99682e-06	0.000106661
COL6A1	-0.287424	9.17223e-06	0.000108653
CLN5	0.456096	9.19903e-06	0.000108883
LSG1	-0.22543	9.21361e-06	0.000108969
FAM214A	0.677807	9.22394e-06	0.000109004
IFNGR1	0.382666	9.24428e-06	0.000109156
C3orf38	0.491475	9.29252e-06	0.000109638
SH3BGRL2	0.452481	9.35545e-06	0.000110293
IQGAP3	-0.295517	9.41712e-06	0.000110856
PALS1	0.371234	9.41825e-06	0.000110856
RFC3	0.400864	9.53908e-06	0.000112189
TCN2	-0.317662	9.64125e-06	0.0001133
ADCY3	-0.230994	9.65668e-06	0.000113391
TMEM128	0.544561	9.76566e-06	0.00011458
EID2	0.496051	9.82373e-06	0.000115169
GRB14	-0.423946	9.839e-06	0.000115257
ANAPC7	-0.222375	9.86839e-06	0.000115418
ARMCX1	0.379676	9.86356e-06	0.000115418
EBNA1BP2	-0.401908	9.88638e-06	0.000115537
IL15	0.853281	9.91123e-06	0.000115736
SLC38A6	0.928921	9.92573e-06	0.000115813
MACIR	0.326389	1.0057e-05	0.000117253
SLC30A9	0.47159	1.00907e-05	0.000117552
TBCEL	0.445845	1.0103e-05	0.000117603
RRP12	-0.315573	1.01643e-05	0.000118223
LYRM7	0.408885	1.01886e-05	0.000118412
RAB10	0.492862	1.02669e-05	0.000119228
ACE	0.420035	1.03161e-05	0.000119706
PIMREG	-0.375895	1.03857e-05	0.000120229
PPP1R15A	-0.370444	1.03818e-05	0.000120229
PKP2	0.394585	1.04254e-05	0.000120594
ATP6V1A	0.371973	1.04454e-05	0.000120732
ABI3	-0.35682	1.04744e-05	0.000120972
LAS1L	-0.306282	1.054e-05	0.000121635
GPATCH2	0.366493	1.05995e-05	0.000122208
ACP5	-1.38154	1.06062e-05	0.000122208
CEP85	-0.318623	1.0627e-05	0.000122351
RASSF3	0.245347	1.07244e-05	0.000123376
ZMYM5	0.605306	1.07869e-05	0.000123999
RDH10	0.462235	1.08386e-05	0.000124496
EDN1	0.233921	1.09173e-05	0.000125303
RIN1	-0.43969	1.09285e-05	0.000125334
TRIB1	-0.333836	1.09512e-05	0.000125496
HNRNPA1	-0.278307	1.09703e-05	0.000125562
CST3	-0.405049	1.09739e-05	0.000125562
TVP23B	0.586811	1.10296e-05	0.000126101
INCENP	-0.281059	1.10966e-05	0.000126722
SETD7	0.276928	1.11011e-05	0.000126722
BTBD3	0.295316	1.11399e-05	0.000127067
STARD4	0.926807	1.11937e-05	0.000127582
UBE2J1	0.320023	1.12238e-05	0.000127826
BCS1L	-0.288132	1.12388e-05	0.000127899
CSTB	-0.335575	1.12736e-05	0.000128196
DUS2	-0.343144	1.13811e-05	0.000129261
TPM4	-0.145265	1.13848e-05	0.000129261
TOP3A	-0.238714	1.14625e-05	0.000130043
TTLL4	-0.244348	1.15331e-05	0.000130743
FRMD6	0.274084	1.15461e-05	0.000130791
RPL23	-0.352247	1.1649e-05	0.000131855
RSPRY1	0.273992	1.16618e-05	0.000131899
ZYG11B	0.538386	1.16739e-05	0.000131935
EIF4A3	-0.255963	1.17645e-05	0.000132756
HOXA9	0.643126	1.17569e-05	0.000132756
LOC100128494	-1.54584	1.18634e-05	0.000133769
MARCHF6	0.565983	1.20035e-05	0.000135246
UBN2	0.458528	1.20958e-05	0.000136181
POLR1A	-0.308341	1.22266e-05	0.000137502
ZBTB33	0.730651	1.22317e-05	0.000137502
SUMF2	-0.199055	1.22945e-05	0.000138103
ETV1	0.354316	1.23285e-05	0.000138379
NDUFC2	1.15866	1.24862e-05	0.000140026
MVK	-0.320778	1.24942e-05	0.000140026
SNRNP40	-0.342223	1.2508e-05	0.000140074
KBTBD6	0.441815	1.25533e-05	0.000140475
ANXA2	-0.280979	1.26025e-05	0.000140918
PAAF1	-0.332218	1.27295e-05	0.000142075
KLF12	0.527157	1.27348e-05	0.000142075
TEX30	0.313186	1.27317e-05	0.000142075
MORC4	-0.284393	1.28981e-05	0.000143789
KIAA0100	-0.230933	1.29111e-05	0.000143825
TMEM9B	0.330961	1.297e-05	0.000144372
KIF21B	-0.386462	1.29824e-05	0.000144401
DENND5B	0.300594	1.32888e-05	0.000147635
PHF6	0.741196	1.32932e-05	0.000147635
LINC02915	0.599723	1.33599e-05	0.000148212
TMEM171	-0.394347	1.33652e-05	0.000148212
ABCF1	-0.28179	1.3406e-05	0.000148553
ENO1	-0.263906	1.35793e-05	0.00015033
GMCL1	0.633759	1.35867e-05	0.00015033
BRMS1L	0.467905	1.36057e-05	0.000150427
FAM76B	0.606032	1.36184e-05	0.000150454
XAF1	1.05402	1.36404e-05	0.000150585
CHAC2	0.518948	1.36963e-05	0.00015109
PRKACB	0.547365	1.37227e-05	0.000151267
MEX3C	0.320017	1.37907e-05	0.000151903
SQOR	-0.541624	1.39409e-05	0.000153444
MRTO4	-0.320528	1.40607e-05	0.000154533
VAC14	-0.368761	1.40608e-05	0.000154533
C16orf74	-0.428611	1.44232e-05	0.000158397
CCDC150	-0.439572	1.46333e-05	0.000160585
SLC25A3	-0.201713	1.4941e-05	0.00016384
BCAT2	-0.41912	1.52581e-05	0.00016692
PPM1G	-0.305367	1.52646e-05	0.00016692
NOL6	-0.252757	1.52671e-05	0.00016692
SIGMAR1	-0.260892	1.52449e-05	0.00016692
SLC40A1	0.511141	1.53827e-05	0.00016806
NOP56	-0.357411	1.55329e-05	0.000169575
CNIH1	0.676156	1.55968e-05	0.000170147
SFXN3	-0.250959	1.5738e-05	0.000171561
EXOC6	0.685625	1.58481e-05	0.000172506
NOP16	-0.433827	1.58433e-05	0.000172506
FEM1B	0.428241	1.58911e-05	0.000172846
XPR1	0.432911	1.59635e-05	0.000173419
DAAM1	0.336993	1.59708e-05	0.000173419
CTSH	-0.561528	1.59866e-05	0.000173419
ZNF639	0.555612	1.59908e-05	0.000173419
NHLRC2	0.547229	1.63088e-05	0.000176738
METTL1	-0.369438	1.65255e-05	0.000178839
TMPO	0.291668	1.65269e-05	0.000178839
PSMC3IP	-0.341059	1.65507e-05	0.000178966
EIF2AK4	-0.19182	1.66389e-05	0.000179788
CEP85L	0.671201	1.66873e-05	0.000180179
CRIM1	0.248945	1.70165e-05	0.000183599
ZFP1	0.393754	1.71233e-05	0.000184616
CLMN	-0.379229	1.71398e-05	0.00018466
GSDMC	-0.532009	1.71711e-05	0.000184862
LMNA	-0.302399	1.73045e-05	0.000186162
SGCB	0.355727	1.74436e-05	0.000187521
PLVAP	0.684632	1.75103e-05	0.000188102
CHAF1A	-0.307963	1.75323e-05	0.000188201
NIPAL2	0.544354	1.76329e-05	0.000189143
NONO	-0.172991	1.76925e-05	0.000189645
TMEM67	0.569949	1.77102e-05	0.000189697
MID1	0.319159	1.78807e-05	0.000191385
GABARAPL2	0.28252	1.79372e-05	0.00019185
EEF1B2	-0.286183	1.81298e-05	0.000193769
MCM5	-0.311649	1.83495e-05	0.000195976
CEP89	-0.264907	1.84097e-05	0.000196477
CBLL1	0.474392	1.85711e-05	0.000198056
PMP22	-0.206164	1.86498e-05	0.000198752
LRRFIP2	-0.186318	1.87563e-05	0.000199659
TM4SF18	0.598529	1.8762e-05	0.000199659
SPATS2L	-0.220669	1.88097e-05	0.000200023
ENO3	-0.978218	1.88749e-05	0.000200571
ZPR1	-0.276814	1.90964e-05	0.000202779
DHRS3	0.358077	1.9119e-05	0.000202874
PSMC5	-0.320815	1.92878e-05	0.000204517
PUS1	-0.285839	1.93206e-05	0.000204718
PNPLA3	-0.401534	1.93546e-05	0.000204931
LAMA5	-0.347153	1.96387e-05	0.00020779
MRPL37	-0.295979	1.9954e-05	0.000210372
NR2C2AP	-0.451659	1.99406e-05	0.000210372
MLPH	-0.582481	1.9937e-05	0.000210372
NSFL1C	-0.341974	1.99049e-05	0.000210372
HABP4	-0.386364	1.99117e-05	0.000210372
CA12	-0.433463	1.99705e-05	0.000210396
TMEM147	-0.310952	2.00371e-05	0.000210947
EIF5B	-0.285096	2.00843e-05	0.000211294
STAT1	0.422657	2.02072e-05	0.000212408
ARL4A	0.523797	2.0219e-05	0.000212408
BYSL	-0.31269	2.0238e-05	0.000212456
SMS	-0.170471	2.03435e-05	0.000213412
SIAH1	0.38391	2.04439e-05	0.000214312
FBXO45	0.431664	2.05761e-05	0.000215545
EIF2D	-0.240916	2.05948e-05	0.000215588
CHM	0.401078	2.06504e-05	0.000216016
SUZ12	0.56595	2.07673e-05	0.000217086
PAFAH1B1	0.226851	2.08725e-05	0.000218031
PI4KA	-0.250715	2.09505e-05	0.000218691
SCD5	0.323064	2.10072e-05	0.000218973
DIAPH1	-0.204523	2.0996e-05	0.000218973
MT2A	-0.416559	2.1207e-05	0.0002209
HSD17B7	-0.341674	2.13284e-05	0.000222008
TMEM68	0.521802	2.14033e-05	0.000222631
NDUFA10	-0.260626	2.15108e-05	0.000223592
CAPNS1	-0.25684	2.15348e-05	0.000223683
SRSF1	0.280437	2.15638e-05	0.000223827
UBE2C	-0.380193	2.16478e-05	0.000224541
RBMS1	0.380374	2.17005e-05	0.00022493
PNPO	-0.284737	2.17264e-05	0.000225039
SERTAD4	0.41962	2.17587e-05	0.000225216
ARHGAP23	-0.295656	2.19417e-05	0.000226945
TMEM245	0.427447	2.19565e-05	0.000226945
CYSTM1	-0.248319	2.19778e-05	0.000227007
LSM12	0.434949	2.20479e-05	0.000227572
TMEM243	0.459165	2.21354e-05	0.000228315
RC3H1	0.577215	2.2271e-05	0.000229553
SDHA	-0.250768	2.24279e-05	0.000231009
RSAD1	-0.262797	2.24444e-05	0.000231018
ARHGDIB	-0.284539	2.2514e-05	0.000231573
GNG11	0.521125	2.25853e-05	0.000232036
TNC	-1.28042	2.25905e-05	0.000232036
CENPO	-0.263513	2.26967e-05	0.000232965
ELAC2	-0.24996	2.27177e-05	0.000233018
CCT3	-0.253971	2.27433e-05	0.000233119
C4orf46	0.438553	2.27616e-05	0.000233145
PSMA2	0.740691	2.2836e-05	0.000233745
MYO19	-0.27478	2.2917e-05	0.000234411
WDFY4	-0.405987	2.29956e-05	0.000235002
CCDC152	0.952354	2.30066e-05	0.000235002
PHB2	-0.313412	2.30239e-05	0.000235016
SLC5A3	0.623157	2.30931e-05	0.000235559
SPIN4	0.536053	2.32712e-05	0.000237212
CLDN11	0.227982	2.33651e-05	0.000238004
AP5M1	0.643939	2.34399e-05	0.000238573
TNFRSF10B	0.143656	2.348e-05	0.000238681
ADAM9	0.249285	2.36135e-05	0.000239873
LSM5	0.578165	2.37546e-05	0.00024114
RASGRP3	0.309754	2.39017e-05	0.000242467
TBC1D23	0.524323	2.39964e-05	0.00024326
EIF2AK2	0.530224	2.42363e-05	0.000245524
AURKA	-0.198945	2.42738e-05	0.000245735
KLHL7	0.332164	2.43957e-05	0.0002468
RAD51	-0.316037	2.4464e-05	0.000247321
RDX	0.422826	2.47555e-05	0.000250097
AAAS	-0.327814	2.49431e-05	0.00025182
CPA3	0.726061	2.5262e-05	0.000254865
IKBIP	0.657425	2.54166e-05	0.00025617
FZD6	0.37995	2.5496e-05	0.000256699
RAB7A	-0.213018	2.55173e-05	0.000256738
GNB4	0.41022	2.56462e-05	0.000257859
FYTTD1	0.383565	2.57236e-05	0.000258462
TXNDC9	0.479233	2.58197e-05	0.00025925
C11orf80	-0.322196	2.59024e-05	0.000259904
SEMA4C	0.419227	2.59203e-05	0.000259907
PARP2	-0.274347	2.60253e-05	0.000260783
CCNF	-0.295254	2.62312e-05	0.000262668
CEPT1	0.630086	2.70709e-05	0.000270893
MORF4L1	0.328912	2.71373e-05	0.000271373
RPL6	-0.25418	2.73203e-05	0.000272649
RTN4	0.509273	2.72931e-05	0.000272649
PTPRA	-0.188605	2.73073e-05	0.000272649
FOSL2	0.177041	2.74012e-05	0.000273271
PSPC1	-0.227713	2.79926e-05	0.000278981
WDR26	0.39777	2.80903e-05	0.00027965
SLC7A5	-0.214371	2.80976e-05	0.00027965
NLE1	-0.319278	2.81999e-05	0.000280328
CHROMR	0.477096	2.82037e-05	0.000280328
MAN2A1	0.60102	2.84695e-05	0.000282779
TACSTD2	0.289303	2.85481e-05	0.000283369
ZNF267	0.542392	2.86625e-05	0.000284314
MAD2L1	0.581016	2.87133e-05	0.000284627
POP4	-0.307373	2.88118e-05	0.000285411
TDP2	0.33048	2.89123e-05	0.000286023
GSTK1	-0.381046	2.89108e-05	0.000286023
SEC14L2	-0.305118	2.89667e-05	0.000286369
PCYT2	-0.321326	2.90021e-05	0.000286527
MEIS2	0.362132	2.9096e-05	0.000287262
NUFIP2	0.44516	2.91582e-05	0.000287647
CARD8	0.252952	2.91739e-05	0.000287647
SLC4A7	0.544547	2.93063e-05	0.000288566
ATP8A1	0.820913	2.93511e-05	0.000288814
ADGRL4	0.879903	2.94152e-05	0.000288868
ALG10	0.705294	2.94037e-05	0.000288868
CAPZA2	0.652067	2.94016e-05	0.000288868
ZFP91	0.527236	2.96385e-05	0.000290867
POLA2	-0.283623	2.97344e-05	0.000291614
RAD23B	0.358134	3.01219e-05	0.000295218
SPPL2A	0.651151	3.02715e-05	0.000296488
CFAP97	0.466775	3.06419e-05	0.000299718
RAP1A	0.262989	3.07206e-05	0.000300289
CEBPG	0.24307	3.08569e-05	0.000301421
CFH	0.381428	3.0886e-05	0.000301506
ASRGL1	0.325377	3.10397e-05	0.000302806
THAP1	0.366356	3.11637e-05	0.000303615
DMD	0.461159	3.11625e-05	0.000303615
KRT18	-0.301117	3.13167e-05	0.000304904
STOML2	-0.311792	3.18033e-05	0.000309438
RAB27A	0.259046	3.19182e-05	0.000310351
LAMA1	-0.758826	3.20536e-05	0.000311462
ZNF626	0.671633	3.22246e-05	0.000312918
CALU	0.228531	3.23047e-05	0.00031349
SPATS2	-0.183074	3.23595e-05	0.000313815
GLO1	0.467758	3.24676e-05	0.000314656
PLEKHF2	0.693618	3.26834e-05	0.00031654
MAP3K1	0.419413	3.27754e-05	0.000317223
CHMP5	0.312315	3.28401e-05	0.000317641
RAN	-0.215272	3.28981e-05	0.000317994
ATP11B	0.533876	3.30428e-05	0.000319183
PITRM1	-0.1773	3.3235e-05	0.00032083
NDUFS3	-0.295406	3.32934e-05	0.000321184
EBP	-0.209358	3.3346e-05	0.000321481
WDR33	-0.185574	3.34218e-05	0.000321791
TBC1D9	0.220289	3.34128e-05	0.000321791
UBN1	-0.229373	3.35226e-05	0.000322551
DCBLD1	0.203463	3.35969e-05	0.000323055
NXF1	-0.26613	3.36736e-05	0.000323583
RPL38	-0.369444	3.37017e-05	0.000323641
DUS3L	-0.323264	3.37949e-05	0.000324139
RAB28	0.336761	3.37975e-05	0.000324139
URB2	-0.296786	3.38899e-05	0.000324815
BAG2	0.316702	3.40591e-05	0.000326225
ZNF770	0.923484	3.41606e-05	0.000326985
FBXO3	0.437894	3.46763e-05	0.000331706
SARS1	-0.298325	3.48484e-05	0.000333136
ADRB2	-0.566581	3.48977e-05	0.000333392
PSMC2	-0.228032	3.49417e-05	0.000333596
KLHL23	0.433252	3.50272e-05	0.000334196
AKT3	0.427983	3.52021e-05	0.00033528
RIDA	0.473317	3.52089e-05	0.00033528
LAMP2	0.560069	3.51756e-05	0.00033528
STX16	0.225286	3.52369e-05	0.00033533
HOXB3	0.302198	3.5417e-05	0.000336826
TRDMT1	0.473211	3.54426e-05	0.000336853
LUC7L2	0.747156	3.554e-05	0.000337561
NUDCD2	0.311863	3.56084e-05	0.000337994
ZSCAN31	0.423375	3.58959e-05	0.000340503
ARL8B	0.609921	3.59566e-05	0.00034086
EIF3A	-0.178753	3.61142e-05	0.000342134
PLEKHA3	0.467745	3.62963e-05	0.000343639
BIRC2	0.648716	3.63641e-05	0.00034406
RPS3	-0.308499	3.64448e-05	0.00034438
PLEK2	-0.39293	3.64254e-05	0.00034438
TMEM170A	0.573516	3.64679e-05	0.00034438
NFATC4	0.309097	3.64946e-05	0.000344412
PHACTR2	0.359612	3.6912e-05	0.000348129
CDCA8	-0.298513	3.71082e-05	0.000349755
PLAU	-0.240116	3.73403e-05	0.000351718
SPARC	0.229395	3.75556e-05	0.00035352
LMCD1	-0.439519	3.813e-05	0.000358699
RAF1	-0.194848	3.82243e-05	0.000359357
VCPIP1	0.463551	3.8337e-05	0.000360187
MSANTD4	0.364978	3.83616e-05	0.000360189
BRD7	-0.195452	3.85616e-05	0.000361668
NMRK1	0.38671	3.85681e-05	0.000361668
PARK7	-0.294443	3.86914e-05	0.000362401
ADO	0.468116	3.87239e-05	0.000362401
KRT7	0.352697	3.86962e-05	0.000362401
STRN	0.405972	3.87445e-05	0.000362401
LINC00520	-0.802518	3.88778e-05	0.000363418
SIRPA	-0.257558	3.91788e-05	0.000366
CXCL6	1.12864	3.93523e-05	0.000367387
CYP51A1	-0.397151	3.94544e-05	0.000368108
PA2G4	-0.229167	3.96091e-05	0.000369318
PSMC4	-0.344696	3.97848e-05	0.000370722
XRN1	0.515005	4.02151e-05	0.000374495
FAM217B	0.395573	4.0669e-05	0.000378245
LPGAT1	0.394799	4.09198e-05	0.000380338
MANF	-0.300403	4.09543e-05	0.000380419
DIXDC1	0.264107	4.1035e-05	0.000380928
H3-3A	0.265077	4.11575e-05	0.000381826
LZTS1	-1.25612	4.12043e-05	0.00038202
IRF2BPL	0.334061	4.13366e-05	0.000383006
POC1A	-0.31654	4.14892e-05	0.000384179
TMEM267	0.739172	4.19764e-05	0.000388446
SOCS6	0.399381	4.28389e-05	0.00039618
LYRM1	0.300404	4.28806e-05	0.000396317
UBTD2	0.37775	4.30601e-05	0.000397726
FEZ2	0.441228	4.31579e-05	0.000398132
PTPN4	0.458051	4.31494e-05	0.000398132
DDB1	-0.195301	4.3433e-05	0.000400169
ZNF100	0.423204	4.34267e-05	0.000400169
TTC14	0.518766	4.36876e-05	0.00040222
QDPR	-0.263074	4.37101e-05	0.00040222
ADAMTS6	0.286435	4.38547e-05	0.000403299
SMARCD1	-0.256081	4.40216e-05	0.000404331
LNPEP	0.512887	4.39969e-05	0.000404331
EPB41L2	-0.198894	4.41602e-05	0.000405351
FAP	0.63102	4.44262e-05	0.000407539
SMARCC1	-0.163457	4.50457e-05	0.000412709
SRSF3	0.297655	4.50197e-05	0.000412709
SSRP1	-0.272672	4.5412e-05	0.000415608
DDX55	-0.271042	4.54184e-05	0.000415608
NAP1L5	0.427646	4.56533e-05	0.000417498
BAG4	0.485259	4.57106e-05	0.000417764
GLRB	0.647045	4.57773e-05	0.000418114
DCBLD2	0.341095	4.58218e-05	0.000418262
ADD3	0.312745	4.60117e-05	0.000419736
UBAP2L	-0.217827	4.61338e-05	0.00042059
DHX37	-0.255225	4.61818e-05	0.000420768
TRIM27	-0.165246	4.68122e-05	0.000426233
XPO6	-0.208246	4.68692e-05	0.000426241
FOXM1	-0.276159	4.69578e-05	0.000426784
NECTIN3	0.61855	4.69927e-05	0.000426838
ARL14EP	0.394082	4.75809e-05	0.000431915
ABCA9	0.928044	4.78933e-05	0.000434135
DCK	0.73076	4.78627e-05	0.000434135
ARSI	-0.569542	4.79137e-05	0.000434135
H6PD	-0.255562	4.80503e-05	0.000435106
IFITM2	-0.311034	4.815e-05	0.000435741
THEM6	-0.290881	4.84726e-05	0.000438392
E2F8	-0.298795	4.87352e-05	0.000440497
OLAH	1.08586	4.90195e-05	0.000442796
ATP8B1	0.26046	4.90944e-05	0.000443201
FYCO1	-0.261319	4.91696e-05	0.000443609
NEFH	-0.546059	4.92841e-05	0.00044437
IFT172	-0.296558	4.95403e-05	0.000445875
PPP1R3D	0.535149	4.94916e-05	0.000445875
ATP11C	0.623922	4.95417e-05	0.000445875
ATP5F1A	-0.155957	4.95761e-05	0.000445913
TMEM167B	0.538094	4.96928e-05	0.000446438
CRYL1	-0.38098	4.9708e-05	0.000446438
DHX38	-0.275997	4.97252e-05	0.000446438
MINDY2	0.568785	5.00128e-05	0.000448747
ATP13A3	0.563594	5.02494e-05	0.000450596
PTBP2	0.815606	5.03812e-05	0.000450855
RBM43	0.612078	5.04004e-05	0.000450855
TRAM1	1.29181	5.03815e-05	0.000450855
STK26	0.466179	5.03669e-05	0.000450855
BOLA3	-0.548017	5.07559e-05	0.000453759
GMDS	-0.302476	5.08419e-05	0.000454253
NETO2	0.409113	5.09055e-05	0.000454546
EIF3D	-0.267581	5.13531e-05	0.000458266
GRAMD1C	0.584325	5.15185e-05	0.000459465
ERI3	-0.264186	5.16963e-05	0.000460493
EFTUD2	-0.246221	5.16714e-05	0.000460493
TMEM126B	0.534726	5.1771e-05	0.000460881
RALGPS2	0.651533	5.20166e-05	0.000461952
NPAT	0.463881	5.19317e-05	0.000461952
SPRED1	0.539842	5.20136e-05	0.000461952
TMEM167A	0.874225	5.20023e-05	0.000461952
CD302	1.13586	5.20928e-05	0.000462351
GCC2	0.534553	5.22631e-05	0.000463584
ABHD11	-0.335955	5.24718e-05	0.000465155
ATP5PD	-0.311987	5.26737e-05	0.000466665
P4HA1	0.300854	5.28987e-05	0.000468346
RNASEH2A	-0.352779	5.29269e-05	0.000468346
CCSAP	0.466653	5.30812e-05	0.00046943
SKA2	0.484132	5.33416e-05	0.000471451
CNEP1R1	0.60842	5.39397e-05	0.000476451
HGH1	-0.324469	5.42613e-05	0.000479005
CHCHD3	-0.257369	5.43396e-05	0.000479409
ATP5MC1	-0.384115	5.45838e-05	0.000481277
CLK2	-0.238072	5.56167e-05	0.000489798
INTS9	-0.290937	5.5608e-05	0.000489798
MCL1	0.318792	5.56919e-05	0.000489999
RAB2B	0.393076	5.57059e-05	0.000489999
PTPN9	-0.201947	5.58148e-05	0.000490665
COPS7A	-0.287439	5.60862e-05	0.000492757
ARHGAP12	0.470417	5.64827e-05	0.000495946
DDX19A	-0.258613	5.65418e-05	0.000496169
ZNF697	0.417272	5.67279e-05	0.000497507
GPR160	1.48011	5.68897e-05	0.000498334
DDX3Y	1.25285	5.68617e-05	0.000498334
CNOT8	0.422108	5.69425e-05	0.0004985
ID2	0.756775	5.69774e-05	0.00049851
SF3A1	-0.292435	5.72232e-05	0.000500068
AZI2	0.373542	5.73239e-05	0.000500355
SAT1	0.310859	5.73166e-05	0.000500355
RCBTB1	0.320046	5.74255e-05	0.000500946
CSPG4BP	0.687807	5.7746e-05	0.000503444
AHNAK	-0.458732	5.81654e-05	0.000506204
MAP4K5	0.489552	5.81442e-05	0.000506204
NOP2	-0.333239	5.8302e-05	0.000507093
PSME3	-0.17948	5.85424e-05	0.000508885
HNRNPM	-0.169596	5.86009e-05	0.000509093
NMT1	-0.265534	5.88425e-05	0.000510892
TIMM10	-0.436292	5.90566e-05	0.000512449
MYBBP1A	-0.295849	5.9101e-05	0.000512533
LMNB2	-0.215144	5.95623e-05	0.00051623
IFNAR1	0.637146	5.98624e-05	0.000518526
SNX3	0.554623	5.99192e-05	0.000518714
TFG	0.256056	5.99667e-05	0.000518821
IFI44L	2.19531	6.03622e-05	0.000521631
ICAM2	-0.266011	6.03522e-05	0.000521631
ZNF438	-0.246848	6.04792e-05	0.000522336
TEAD4	-0.261208	6.11223e-05	0.000527582
DRG1	-0.238288	6.12131e-05	0.000527865
TLR3	0.70915	6.12266e-05	0.000527865
PUS7L	0.705127	6.13933e-05	0.000528993
FNDC3A	0.316158	6.15216e-05	0.000529789
CNOT6	0.387531	6.16471e-05	0.00053056
TMEM161B	0.764183	6.17001e-05	0.000530707
CPNE8	0.46579	6.19094e-05	0.000532066
KRT15	-0.500149	6.19302e-05	0.000532066
KLHL13	0.426861	6.20832e-05	0.00053307
FAS	0.503103	6.23376e-05	0.000534943
PKN2	0.584451	6.29533e-05	0.000539913
FEN1	-0.223636	6.31389e-05	0.00054119
SPAG1	0.389167	6.33578e-05	0.000542751
SHOC2	0.468921	6.3848e-05	0.000546634
SLC37A2	-0.541455	6.39912e-05	0.000547225
SH3D19	0.205867	6.39649e-05	0.000547225
ABCB1	0.363979	6.43038e-05	0.00054958
CRTAC1	-0.564001	6.45653e-05	0.000550857
EPB41L5	0.363012	6.45576e-05	0.000550857
IFT80	0.53893	6.44945e-05	0.000550857
ZNF678	0.722823	6.46136e-05	0.000550952
EBPL	0.421538	6.49333e-05	0.000553038
DCXR	-0.407574	6.49184e-05	0.000553038
ZNF217	0.284436	6.49879e-05	0.000553184
ESPL1	-0.32467	6.51865e-05	0.000554555
CAMK2D	0.358021	6.5347e-05	0.00055528
BCLAF1	0.42782	6.5341e-05	0.00055528
NUCKS1	0.37524	6.55224e-05	0.00055613
PDE12	0.302009	6.56561e-05	0.000556945
CD69	1.56106	6.57366e-05	0.000557307
PLS1	0.653739	6.59331e-05	0.000558572
MMP16	0.579909	6.59615e-05	0.000558572
SNW1	-0.290428	6.6306e-05	0.000561085
MTX3	0.61402	6.63342e-05	0.000561085
UTP14A	-0.374388	6.73096e-05	0.000569009
FRA10AC1	0.462605	6.74449e-05	0.000569529
AFG3L2	-0.223033	6.74546e-05	0.000569529
PRPS2	0.348519	6.74869e-05	0.000569529
DYSF	-0.284619	6.75355e-05	0.000569613
CPEB2	0.554505	6.78238e-05	0.000571719
SPATA33	-0.467734	6.85427e-05	0.000577449
SLC5A6	-0.227563	6.87085e-05	0.000578516
PBDC1	-0.380383	6.88727e-05	0.000579567
SERINC3	0.357412	6.92109e-05	0.000582081
CCSER2	0.547727	6.93512e-05	0.00058293
ENOSF1	-0.245252	7.06352e-05	0.000593384
PRKAR2B	0.373653	7.11067e-05	0.000597005
TMBIM4	0.4862	7.12862e-05	0.000598172
NRAV	-0.441745	7.14968e-05	0.000599291
SNX4	0.317641	7.15481e-05	0.000599347
EMCN	0.524114	7.18397e-05	0.000601449
FOXN3	0.33752	7.21841e-05	0.00060399
THBS2	-0.29476	7.28809e-05	0.000609474
TALDO1	-0.294903	7.33692e-05	0.000612863
PRPF19	-0.258034	7.33301e-05	0.000612863
GPC1	-0.283769	7.3493e-05	0.00061355
SVIP	0.294042	7.39183e-05	0.000616752
DENND6A	0.42542	7.40154e-05	0.000617213
AASDHPPT	0.610053	7.41953e-05	0.000618364
BEX4	0.354525	7.42564e-05	0.000618524
AP1M1	-0.21961	7.43477e-05	0.000618935
RPA2	-0.258215	7.44012e-05	0.000619031
CDC42SE2	0.543178	7.44806e-05	0.000619343
JTB	-0.230315	7.4561e-05	0.000619663
DTWD2	0.9605	7.50779e-05	0.000623607
PROCR	-0.258577	7.51387e-05	0.000623761
NBEAP2	0.55296	7.62924e-05	0.000632627
UCK2	-0.268201	7.72228e-05	0.000639982
EIF3K	-0.296856	7.76521e-05	0.000643179
LNCOG	-0.310237	7.85319e-05	0.000650102
PPP1R15B	0.290289	7.87873e-05	0.000651485
MXI1	0.530314	7.87815e-05	0.000651485
MYG1	-0.364545	7.90394e-05	0.000653204
NLGN1	0.416581	7.91464e-05	0.000653722
SNRPA1	-0.222634	7.92918e-05	0.000654557
MTOR	-0.213238	7.95685e-05	0.000656473
ARRDC4	0.792327	7.979e-05	0.000657933
DCAF17	0.475126	8.02067e-05	0.000661
NIPSNAP2	0.280881	8.03141e-05	0.000661516
AMMECR1	0.649869	8.03857e-05	0.000661736
HSPA1B	0.422585	8.06516e-05	0.000663555
DUSP19	0.993705	8.08911e-05	0.000665155
ILF2	-0.191748	8.10107e-05	0.000665767
NUP88	-0.19062	8.10647e-05	0.00066584
ATP1B1	0.264033	8.1535e-05	0.00066933
RBM19	-0.362544	8.16269e-05	0.000669712
PLAG1	0.543617	8.18356e-05	0.000671052
PSMB4	-0.233896	8.21109e-05	0.000672935
PRMT5	-0.306671	8.23719e-05	0.0006747
CDK19	0.470884	8.24338e-05	0.000674832
PRPF3	-0.20239	8.2901e-05	0.000677862
DAB2	0.232777	8.29417e-05	0.000677862
PPP1R14B	-0.359873	8.32356e-05	0.000679888
HSPA2	0.392673	8.34334e-05	0.000681127
TUBGCP2	-0.224101	8.37952e-05	0.000683324
TWNK	-0.27776	8.40484e-05	0.000685011
HOOK3	0.518808	8.41885e-05	0.000685774
FLT1	0.336876	8.44765e-05	0.00068774
SNX22	-1.84791	8.48939e-05	0.000690758
MAST2	-0.25716	8.50334e-05	0.000691512
IDI1	0.504058	8.52039e-05	0.000692516
SLC16A1	0.337072	8.55643e-05	0.000695063
C8orf33	-0.191134	8.58466e-05	0.000696972
ZFAND1	0.342779	8.59488e-05	0.000697419
COL13A1	-0.340786	8.62588e-05	0.000699488
PPM1B	0.2983	8.62986e-05	0.000699488
C6orf62	0.530208	8.65244e-05	0.000700933
MORC3	0.440673	8.67673e-05	0.000702515
PSRC1	-0.314194	8.72421e-05	0.000705878
COMMD8	0.65459	8.72783e-05	0.000705878
HDDC2	-0.369487	8.78592e-05	0.000710187
ZNF43	0.493766	8.89529e-05	0.000718635
RPS15A	-0.259611	8.9457e-05	0.000722312
RPL10A	-0.258739	8.98977e-05	0.000725473
PDIK1L	0.514881	9.01807e-05	0.000727359
HSDL1	0.358273	9.04889e-05	0.000729447
FLT4	0.262459	9.10362e-05	0.000733458
PLEC	-0.357468	9.15961e-05	0.000737164
ATP6V1B2	-0.213379	9.31163e-05	0.00074899
MATR3	0.224123	9.37378e-05	0.000753578
TAX1BP3	0.38179	9.38129e-05	0.000753772
GOLGA6L9	0.874775	9.41384e-05	0.000755976
NIPSNAP3A	0.328687	9.50472e-05	0.000762858
TNPO1	0.580155	9.61143e-05	0.000771004
METTL26	-0.345518	9.6639e-05	0.000774792
TMED10	0.386174	9.70234e-05	0.000777451
CCNA1	-0.386031	9.71313e-05	0.000777472
MBLAC2	0.453358	9.71096e-05	0.000777472
C2orf49	0.269094	9.7303e-05	0.000778424
CD320	-0.325665	9.76894e-05	0.000781092
SMC1A	-0.262686	9.78333e-05	0.000781819
AKAP1	-0.25534	9.88433e-05	0.000789463
NDUFS2	-0.287535	9.99519e-05	0.000797885
ATXN1	0.438675	0.000100816	0.000804347
MRPL15	-0.263995	0.000100954	0.000805011
MAP4K4	-0.202415	0.000101122	0.000805919
AP4B1	-0.298543	0.000101411	0.000807783
AFF4	0.403928	0.000101564	0.000808135
ZNF92	0.808334	0.00010154	0.000808135
SLC9A6	0.444138	0.000102261	0.000813243
SMC5	0.460695	0.000102724	0.000816485
SCYL2	0.679557	0.000103139	0.000819337
LSM14A	0.269888	0.000103391	0.000820637
CMTM6	0.596603	0.000103414	0.000820637
TMTC1	0.459918	0.00010383	0.000823501
F11R	0.278756	0.000104578	0.000828983
AKR1B1	-0.261555	0.000104907	0.000831149
LACC1	0.639624	0.000105945	0.000838923
FANCA	-0.287402	0.00010681	0.000845315
RPLP0	-0.24898	0.000107038	0.000846663
NIPA1	0.387546	0.000107538	0.00085017
PPM1D	0.307961	0.000107651	0.000850603
PIM3	0.206839	0.000107903	0.000852138
DDX54	-0.307599	0.000108574	0.000856065
RNF10	-0.21896	0.000108514	0.000856065
RND3	0.418158	0.000108521	0.000856065
MRPL10	-0.289839	0.000108951	0.000858579
WASHC4	0.81702	0.000110671	0.000871202
MRPS2	-0.193491	0.000110664	0.000871202
DDX46	-0.177175	0.000110787	0.000871652
KCNMA1	-0.539952	0.000110977	0.000872677
CLDN12	0.673369	0.000112621	0.000884667
RGS3	0.2546	0.000112751	0.000885217
FILIP1L	0.341402	0.000113032	0.000886949
XRCC3	-0.293744	0.00011312	0.000887027
UBAP2	-0.236368	0.000113162	0.000887027
CAMK1	-0.287128	0.000113315	0.000887751
PRORP	0.368407	0.00011382	0.000891241
MEX3B	0.30262	0.000114295	0.000894486
ERGIC2	0.568851	0.000114882	0.000897647
FAM98B	0.533745	0.000114823	0.000897647
PLEKHA8	0.425196	0.000114793	0.000897647
LRRC8C	0.517798	0.000115463	0.000901713
B3GNT2	0.467562	0.000115592	0.000902244
SLC4A8	-0.312073	0.000116057	0.000905389
IFRD2	-0.243126	0.00011675	0.00091032
TNFAIP8	0.458477	0.000117312	0.000914214
ARHGAP5	0.656217	0.000117496	0.000915167
RPL37	-0.348151	0.000117605	0.000915531
SOWAHC	0.55449	0.000117786	0.000916455
TOP1MT	-0.364996	0.000118184	0.000919071
UBE2L3	-0.268748	0.000118492	0.000920498
TLE4	0.282317	0.000118465	0.000920498
PHIP	0.466988	0.00011911	0.000924812
WASHC2C	-0.212424	0.000119591	0.000928053
GEMIN4	-0.266685	0.000119749	0.000928795
CCNI	0.435841	0.000119928	0.000929694
MECR	-0.36382	0.000120308	0.00093019
DARS2	-0.212497	0.000120207	0.00093019
AMOTL1	-0.163185	0.00012018	0.00093019
ACLY	-0.222876	0.000120265	0.00093019
GIMAP4	0.237047	0.00012037	0.00093019
BEX3	0.200366	0.000120139	0.00093019
TNKS2	0.442293	0.000120923	0.000933975
SAMD9	0.769596	0.000121109	0.000934922
YWHAQ	0.385289	0.000121216	0.000935167
GNL3L	-0.350566	0.000121268	0.000935167
PDHX	0.221633	0.000121356	0.000935358
MAP3K14	-0.358105	0.000123223	0.000949253
ABCG1	0.369684	0.000123322	0.00094952
FIGNL1	0.315398	0.000124415	0.000957437
DAP	-0.205909	0.000124858	0.000960347
NDUFB10	-0.381934	0.000125498	0.000964762
NLK	0.406562	0.00012563	0.000964772
PRR15	0.974713	0.000125585	0.000964772
TRPV2	-0.327699	0.000125765	0.000964811
GOLPH3	0.323168	0.000126333	0.000968662
HTATSF1	-0.196403	0.000126909	0.000972068
ZNF704	0.402441	0.000127758	0.000978065
DPH3	0.394134	0.000128273	0.000981498
FNBP1L	0.413767	0.000128605	0.00098353
RPP25	-0.36743	0.000128715	0.000983859
EIF4G1	-0.260493	0.000129385	0.000988471
UPP1	-0.259062	0.000129845	0.000991468
DESI1	-0.194336	0.000130142	0.000993225
PSMC1	-0.279331	0.000130343	0.000994241
ERGIC1	-0.141089	0.000130549	0.000995299
MED24	-0.231316	0.000131278	0.000999827
ASAP2	0.276756	0.000131252	0.000999827
CFDP1	-0.312693	0.0001314	0.00100024
TACC3	-0.291894	0.000131689	0.00100192
RBPJ	0.599052	0.000131953	0.00100342
GLOD4	-0.184303	0.0001334	0.0010139
SPRTN	0.31947	0.000133471	0.00101391
ZNF117	0.911724	0.00013357	0.00101414
GUCD1	-0.232352	0.000133816	0.00101548
HCFC2	0.348188	0.000134007	0.00101642
PNP	-0.247755	0.000134397	0.00101885
NRGN	-0.299599	0.000134913	0.00102223
ABI3BP	0.317217	0.000135578	0.00102675
C16orf87	0.486337	0.000135696	0.00102711
LIG4	0.638174	0.000135834	0.00102763
PRELID1	-0.279226	0.00013597	0.00102813
NADK2	0.426848	0.000136092	0.00102853
KPNA2	-0.187529	0.000136767	0.0010331
USP53	0.45772	0.000137548	0.00103847
RPN2	-0.154588	0.00013773	0.00103931
CLOCK	0.472708	0.000138611	0.00104542
FBXO22	0.270992	0.000139985	0.00105525
OTUD6B-AS1	0.564027	0.000140266	0.00105683
ITM2B	0.61045	0.000141041	0.00106213
GYPC	-0.331056	0.000141144	0.00106236
ENPP4	0.680988	0.000142349	0.00107089
P3H2	0.321816	0.000142445	0.00107106
RPS26	-0.38372	0.000142889	0.00107385
MSTO1	-0.34605	0.00014337	0.00107637
ENTR1	-0.213093	0.000143297	0.00107637
CELF2	0.355028	0.000144164	0.00108178
VASH1	0.255963	0.000144544	0.00108298
MITD1	0.423515	0.000144503	0.00108298
FKBP7	0.358367	0.000144407	0.00108298
E2F4	-0.282438	0.000144848	0.00108471
MYLIP	0.336995	0.000145233	0.00108704
CHD1L	-0.208386	0.000145401	0.00108719
PDE2A	-0.392295	0.000145343	0.00108719
CARM1	-0.261258	0.000145729	0.00108854
NDUFV3	-0.266857	0.00014567	0.00108854
PMS2P1	-0.394471	0.000146518	0.00109388
FLII	-0.269032	0.000147639	0.00110169
LPIN1	-0.163644	0.000147985	0.00110372
SVIL	-0.232395	0.000148305	0.00110555
PPIH	-0.317452	0.000149673	0.00111518
TARS2	-0.3655	0.000149874	0.00111606
CRACDL	-0.479643	0.000149945	0.00111606
BACH1	0.36127	0.000150018	0.00111606
SLC9A9	0.914754	0.000150513	0.00111918
NT5C	-0.422263	0.000150865	0.00112123
RPS16	-0.342093	0.000151162	0.00112288
AARS2	-0.250393	0.000151277	0.00112317
APEX1	-0.223233	0.000151526	0.00112445
SMIM8	0.668031	0.000151636	0.00112469
RCHY1	0.695884	0.000152242	0.00112863
CHRNA1	0.467762	0.000152561	0.00113042
ZDHHC5	-0.161195	0.000153353	0.00113555
CDCA3	-0.347814	0.000153407	0.00113555
RCBTB2	0.377334	0.000153789	0.0011375
BIN1	-0.310574	0.000153825	0.0011375
ELOA	-0.259042	0.000154692	0.00114277
PPIF	-0.195322	0.000154682	0.00114277
SEPTIN2	0.220128	0.000155728	0.00114985
NDUFA3	-0.445536	0.00015608	0.00115187
CDCA5	-0.209577	0.000156781	0.00115486
NFAT5	0.585479	0.000156719	0.00115486
HSBP1	0.267644	0.000156623	0.00115486
COMMD1	-0.369582	0.000156876	0.00115486
NCOA7	0.266284	0.000156835	0.00115486
SMYD5	-0.286082	0.000157256	0.00115708
RNF152	0.493156	0.000157667	0.00115952
KLHL42	0.278778	0.000158093	0.00116208
TMEM135	0.712578	0.000158718	0.00116609
PDCL3	-0.27074	0.000159188	0.00116896
SCAMP2	-0.204368	0.000159655	0.00117181
DIS3L2	-0.27388	0.000160255	0.00117563
THAP4	-0.268659	0.000160864	0.00117951
STAM2	0.431411	0.000162061	0.001187
DOCK10	-0.294295	0.000162127	0.001187
UBE2S	-0.384859	0.000163857	0.00119848
PCGF3	0.187194	0.00016421	0.00120047
LIMCH1	0.31627	0.00016441	0.00120133
SLC7A2	0.398645	0.000164535	0.00120165
NUDT11	0.62727	0.000164882	0.00120359
FOXC1	0.296693	0.000165318	0.00120618
EXTL2	0.611419	0.000165849	0.00120945
NFIB	0.418824	0.000166492	0.00121354
CIB1	-0.300699	0.000167254	0.00121849
RPP14	0.326344	0.00016785	0.00122223
MCM4	-0.180732	0.000168377	0.00122546
DNAJC25	0.392044	0.00016882	0.00122808
PTX3	-0.227674	0.00017007	0.00123657
RPL23A	-0.310695	0.000170391	0.00123829
LAMC2	-0.275064	0.000170594	0.00123915
SNAPC3	0.405128	0.00017092	0.00124091
NOB1	-0.236303	0.000171762	0.0012458
CBY1	-0.343123	0.000171757	0.0012458
UEVLD	0.407597	0.000172168	0.00124813
ASB7	0.306106	0.000172492	0.00124987
H2BC9	-0.752081	0.000173096	0.00125363
MAN1A2	0.342995	0.000173307	0.00125454
STMP1	0.449163	0.000174413	0.00126193
[truncated: 12,820 more rows]

## Sheet: Memory vs Control
symbol	log2FoldChange	pvalue	padj
SULF1	1.12524	5.29637e-37	8.34337e-33
ADAMTS9	-0.696251	4.96739e-28	2.79806e-24
GABBR2	-0.736046	5.32863e-28	2.79806e-24
MPZL2	0.870541	4.8539e-26	1.91159e-22
COX11	0.818478	1.56915e-25	4.94376e-22
TGFB2	1.14373	6.60259e-25	1.73351e-21
DHCR24	-0.463776	1.4032e-24	3.1578e-21
EFEMP1	0.348481	1.92708e-23	3.79466e-20
ANPEP	-0.714131	2.71646e-23	4.7547e-20
BET1	0.881147	5.48977e-23	8.64803e-20
PLXNA4	-0.881406	9.292e-23	1.3307e-19
HMOX1	-0.620688	1.35512e-22	1.77894e-19
ALDH1A1	0.494394	1.50612e-22	1.82507e-19
DUSP6	0.386566	1.01243e-21	1.1392e-18
FST	0.874894	2.07241e-21	2.17644e-18
AXL	-0.420793	3.46146e-21	3.40803e-18
PLSCR4	0.955524	2.46929e-20	2.28816e-17
SULT1E1	1.16561	2.82535e-20	2.34251e-17
ESM1	0.580085	2.75029e-20	2.34251e-17
TNS3	-0.511035	3.87273e-20	3.05035e-17
MEDAG	0.588969	6.92669e-20	5.19601e-17
ITPR3	-0.572899	7.86895e-20	5.63452e-17
ADAMTS18	-0.59808	1.02903e-19	7.04793e-17
RHOB	0.559918	3.19633e-19	2.09799e-16
MGP	0.72454	5.03832e-19	3.17475e-16
SH3BGRL	1.18468	1.08888e-18	6.59734e-16
SPOCD1	-0.692455	1.91126e-18	1.07529e-15
KSR2	-0.988874	1.86544e-18	1.07529e-15
MYOF	-0.350977	4.84736e-18	2.63312e-15
MCTP1	0.666749	6.04482e-18	3.17414e-15
RAC2	-0.409873	1.09429e-17	5.56077e-15
TSPAN13	0.88198	1.3141e-17	6.46907e-15
LIMS1	0.903564	1.62913e-17	7.77689e-15
AHNAK2	-0.652929	1.76324e-17	8.16949e-15
LAMB3	-0.891044	2.07828e-17	9.35404e-15
HSPA8	-0.275939	5.25992e-17	2.30165e-14
ARMCX2	0.604744	5.79765e-17	2.46839e-14
HMGB1	0.397075	1.42587e-16	5.91099e-14
MOB4	1.20209	1.55175e-16	6.26789e-14
CREBRF	0.83719	1.64111e-16	6.46309e-14
DUSP4	-0.390089	4.23487e-16	1.62712e-13
TCIM	0.780164	7.88301e-16	2.95669e-13
GTF2A2	0.64439	8.36829e-16	3.06571e-13
NAV2	-0.581642	1.06255e-15	3.80417e-13
STK38L	0.720873	1.54033e-15	5.39218e-13
BMI1	1.56332	1.91683e-15	6.44669e-13
SEMA7A	-0.826877	1.92341e-15	6.44669e-13
PCNP	0.767686	2.0105e-15	6.59822e-13
FOSL1	-0.577285	2.20067e-15	7.07494e-13
RNF11	0.87506	4.31559e-15	1.35967e-12
EID1	0.799557	7.86405e-15	2.42907e-12
SMIM14	0.622833	8.41127e-15	2.54813e-12
DNAJB1	-0.369594	9.15353e-15	2.72067e-12
SYNJ2	-0.316986	9.35475e-15	2.72899e-12
ZNF185	-0.464269	1.07319e-14	3.07382e-12
ADGRG1	-0.447093	1.13396e-14	3.18988e-12
CGNL1	-0.475521	1.19253e-14	3.29013e-12
DYNLT3	1.06846	1.21137e-14	3.29013e-12
CREBZF	0.726573	1.36061e-14	3.63283e-12
CXADR	0.884455	1.62827e-14	4.27503e-12
GIMAP4	0.472219	1.90385e-14	4.91661e-12
SNAP23	0.402431	1.94903e-14	4.95212e-12
AHNAK	-0.872271	2.13037e-14	5.32693e-12
COL6A2	-0.57366	2.9358e-14	7.22619e-12
NCR3LG1	-0.686536	3.30207e-14	8.0027e-12
MZT1	1.10189	3.50996e-14	8.37764e-12
PITRM1	-0.325681	3.79419e-14	8.92088e-12
MARCKS	1.15995	4.16765e-14	9.65485e-12
CDKN1B	0.715597	5.19307e-14	1.1856e-11
HSPA9	-0.267563	5.47946e-14	1.23311e-11
INSYN2B	-0.647109	5.67543e-14	1.25923e-11
SMTN	-0.54895	8.56576e-14	1.87412e-11
CYCS	0.772551	9.5222e-14	2.05484e-11
TPD52	1.22409	1.0422e-13	2.21863e-11
GALNT6	-0.416974	1.07703e-13	2.26219e-11
FAM167A	-1.59443	1.10964e-13	2.30002e-11
ZRANB2	0.729168	1.48349e-13	3.03499e-11
LAMA5	-0.602459	1.53106e-13	3.09215e-11
NAV3	-0.510918	1.72211e-13	3.43398e-11
CD164	1.11752	1.98811e-13	3.91483e-11
GASK1B	0.930993	2.35335e-13	4.57684e-11
CCPG1	1.04807	2.52828e-13	4.85707e-11
TMEM263	1.0316	2.59437e-13	4.92399e-11
TMEM165	0.561319	2.90212e-13	5.4425e-11
BTG1	0.563114	3.02996e-13	5.56882e-11
FLNC	-0.545214	3.04017e-13	5.56882e-11
DNAJC24	0.666981	3.08664e-13	5.58895e-11
TRIO	-0.495241	3.49321e-13	6.25325e-11
ETFRF1	1.84433	3.70689e-13	6.5612e-11
RIMKLB	0.672723	3.91166e-13	6.69787e-11
TUBB6	-0.373547	3.89498e-13	6.69787e-11
NSD2	-0.239754	3.83898e-13	6.69787e-11
ARHGAP22	-0.609048	3.97459e-13	6.73244e-11
JUN	-0.448377	4.05778e-13	6.80023e-11
CCNC	0.75942	4.49004e-13	7.44543e-11
LANCL1	0.77899	4.61209e-13	7.56816e-11
SMAD3	-0.319358	5.02304e-13	8.15752e-11
NRAS	0.549424	5.23875e-13	8.33596e-11
ACACA	-0.42265	5.21835e-13	8.33596e-11
G0S2	-0.985022	5.34373e-13	8.41799e-11
CIBAR1	0.502979	5.41169e-13	8.44063e-11
TBC1D2	-0.69023	6.09948e-13	9.42011e-11
PPP1R2	0.822552	6.1655e-13	9.42962e-11
EHD1	-0.474642	7.39026e-13	1.11941e-10
MYEOV	-0.490073	7.75697e-13	1.16377e-10
PI4KA	-0.424794	9.55055e-13	1.41934e-10
SRSF11	0.483796	1.01389e-12	1.49269e-10
MAT2B	0.516996	1.14888e-12	1.67578e-10
CAPN2	-0.313509	1.35226e-12	1.95432e-10
HMGA1	-0.408447	1.42926e-12	2.04683e-10
STX12	0.419907	1.44875e-12	2.05605e-10
HSD17B11	0.644667	1.54131e-12	2.16788e-10
ASPH	0.303094	1.55745e-12	2.1712e-10
NOS3	-0.484078	1.57818e-12	2.1808e-10
ADAMTSL1	-0.360121	1.71163e-12	2.34464e-10
RGS5	0.568394	1.7596e-12	2.38957e-10
ZNF680	0.993889	1.82328e-12	2.45488e-10
KRT19	-0.693539	1.95778e-12	2.61364e-10
PCMTD1	0.882255	2.06544e-12	2.73419e-10
PGRMC2	0.687052	2.21639e-12	2.90957e-10
TRUB1	0.676673	2.4521e-12	3.19239e-10
HDGFL3	0.580535	2.54541e-12	3.25999e-10
COL8A1	0.435296	2.54291e-12	3.25999e-10
PLEC	-0.639961	2.60664e-12	3.31149e-10
TMEM47	1.00587	2.68579e-12	3.38474e-10
GSKIP	0.689709	2.83244e-12	3.53925e-10
KIAA1586	1.0453	2.85333e-12	3.53925e-10
EDIL3	0.686507	2.87897e-12	3.54316e-10
HINT3	0.787229	3.01531e-12	3.68218e-10
MGLL	-0.413556	3.09849e-12	3.75465e-10
DNMBP	-0.349483	3.27293e-12	3.93577e-10
TCEAL8	0.589732	3.32825e-12	3.95593e-10
RAP2C	0.952946	3.33993e-12	3.95593e-10
GJA1	0.564424	3.46153e-12	4.06937e-10
C5orf24	0.841337	3.49403e-12	4.07715e-10
STEAP3	-0.475357	3.67898e-12	4.23029e-10
ARL6IP5	0.518596	3.65215e-12	4.23029e-10
PAQR3	0.780414	3.83484e-12	4.37756e-10
CDCP1	-1.01537	3.94356e-12	4.46927e-10
BORCS7	0.930015	4.22877e-12	4.72452e-10
POLR1A	-0.491087	4.2205e-12	4.72452e-10
FGF2	0.893427	4.49486e-12	4.98645e-10
VAMP4	1.01069	4.54631e-12	5.00826e-10
PSMD10	0.471807	4.74917e-12	5.19539e-10
TAF9B	0.720035	4.82781e-12	5.245e-10
PDCD4	0.559565	5.09051e-12	5.45516e-10
MDN1	-0.670692	5.08888e-12	5.45516e-10
EPHB6	-0.88756	5.73693e-12	6.10634e-10
ABHD13	1.13183	5.89767e-12	6.2353e-10
CCDC126	0.937333	6.15083e-12	6.4596e-10
PLAU	-0.402944	6.3312e-12	6.60499e-10
VAMP7	0.888137	6.38848e-12	6.62091e-10
MIR155HG	1.28403	6.60383e-12	6.79936e-10
SCAMP1	1.18054	7.06055e-12	7.22239e-10
POLR3G	0.721445	7.39022e-12	7.51085e-10
QKI	0.586082	7.63624e-12	7.71113e-10
SELENOF	0.626428	9.08472e-12	9.11538e-10
FERMT3	-0.418573	9.4934e-12	9.46516e-10
CLDND1	0.697434	9.67938e-12	9.58989e-10
TMEM41B	0.888254	9.86058e-12	9.70835e-10
HPCAL1	-0.433762	1.0474e-11	1.02482e-09
SLC30A1	1.09327	1.06722e-11	1.03778e-09
MLKL	-0.441302	1.09761e-11	1.06078e-09
SCN5A	-0.528901	1.12109e-11	1.07686e-09
PGRMC1	0.417581	1.13057e-11	1.07938e-09
UBE2B	0.763179	1.50001e-11	1.42348e-09
LRRC70	1.6013	1.56794e-11	1.47903e-09
UBA3	0.540216	1.68344e-11	1.57852e-09
PSMD2	-0.311018	1.93643e-11	1.805e-09
SPCS3	0.903072	1.97375e-11	1.82897e-09
PAWR	0.717785	2.15419e-11	1.96583e-09
NUDT4	0.658969	2.17136e-11	1.96583e-09
URB1	-0.380568	2.13648e-11	1.96583e-09
RFK	0.784011	2.16879e-11	1.96583e-09
YOD1	0.992492	2.48449e-11	2.23647e-09
LXN	0.694454	2.79722e-11	2.50367e-09
DYNC1H1	-0.551539	2.9451e-11	2.62114e-09
POLR3A	-0.413797	2.98304e-11	2.63999e-09
TMED7	1.93794	3.12723e-11	2.75214e-09
VCPKMT	0.846375	3.22217e-11	2.81994e-09
RSPO3	1.21297	3.58023e-11	3.11599e-09
NTSR1	-0.78776	3.99532e-11	3.45815e-09
TNIK	-0.33598	4.52959e-11	3.89916e-09
NAB1	0.421031	4.66039e-11	3.98995e-09
UBE2V2	0.726623	4.68908e-11	3.99282e-09
TMEM158	-0.903304	4.98599e-11	4.22281e-09
CLUH	-0.417153	5.32692e-11	4.48744e-09
TBL1XR1	0.876197	5.40454e-11	4.5286e-09
H3-3A	0.425368	5.48142e-11	4.56872e-09
CHMP1B	0.390465	5.90941e-11	4.89952e-09
SULT1C4	0.702971	6.17084e-11	5.08949e-09
NDST1	-0.339114	6.37117e-11	5.21787e-09
MEOX2	0.571115	6.39274e-11	5.21787e-09
CST1	-1.37458	7.39844e-11	6.00761e-09
EP400	-0.468469	7.97078e-11	6.43916e-09
SDHD	1.14996	8.05005e-11	6.47002e-09
LDB2	0.436148	8.28099e-11	6.62185e-09
SUPT16H	-0.200005	8.83987e-11	6.99771e-09
LINC00607	0.372759	8.81462e-11	6.99771e-09
MPLKIP	0.587733	9.7496e-11	7.67927e-09
NRG1	-0.407752	1.03405e-10	8.1042e-09
SH2D5	-0.758243	1.08999e-10	8.50029e-09
CBFB	0.746953	1.10488e-10	8.57396e-09
LMO2	0.408713	1.20835e-10	9.33096e-09
WSB1	0.531638	1.22438e-10	9.40864e-09
PCMTD2	0.552863	1.25718e-10	9.61376e-09
AP3S1	0.809195	1.27476e-10	9.70109e-09
ZNF22	0.519816	1.35251e-10	1.02433e-08
NF2	-0.452415	1.45902e-10	1.09971e-08
ZZEF1	-0.42475	1.51555e-10	1.13688e-08
OAF	-0.442977	1.66999e-10	1.24679e-08
SLC7A5	-0.330158	1.68485e-10	1.25195e-08
PFKFB3	-0.305896	1.71378e-10	1.26748e-08
NUP98	-0.327566	1.75089e-10	1.28571e-08
SPHK1	-0.497499	1.75476e-10	1.28571e-08
TPX2	-0.242815	1.85785e-10	1.35494e-08
CMPK1	0.81323	1.91078e-10	1.38712e-08
ROBO2	-2.18395	2.11464e-10	1.52807e-08
YPEL5	0.745601	2.1726e-10	1.56279e-08
EZR	-0.272145	2.2041e-10	1.57824e-08
THBS2	-0.477327	2.28172e-10	1.62642e-08
SRP9	1.67271	2.35786e-10	1.67313e-08
RASSF9	0.926116	2.38265e-10	1.68313e-08
EFNA1	0.467091	2.4749e-10	1.73074e-08
SF3B3	-0.262007	2.46672e-10	1.73074e-08
HSPA13	0.616979	2.48301e-10	1.73074e-08
CD2AP	0.516674	2.67175e-10	1.8541e-08
MEF2C	0.644444	2.70227e-10	1.86706e-08
ARHGAP18	0.391499	2.77654e-10	1.90169e-08
TES	0.367983	2.77354e-10	1.90169e-08
CPNE7	-0.686174	2.94126e-10	2.00579e-08
RAB2A	0.61638	3.10444e-10	2.10794e-08
BMP4	0.420957	3.22032e-10	2.17724e-08
PDCD11	-0.417147	3.40102e-10	2.28959e-08
SLC36A4	0.925874	3.51306e-10	2.35495e-08
TRAM2	-0.25078	3.76984e-10	2.50787e-08
SDC2	0.559269	3.77303e-10	2.50787e-08
YAP1	0.522818	3.79096e-10	2.5092e-08
DNAL1	0.572823	3.94574e-10	2.60072e-08
ANP32E	0.66453	4.00899e-10	2.6314e-08
LAMA3	-0.436929	4.05839e-10	2.65277e-08
ARF4	0.439619	4.25843e-10	2.77202e-08
SPEN	-0.500683	4.37428e-10	2.83572e-08
COL6A1	-0.40641	4.42214e-10	2.855e-08
OTUD6B	0.614529	4.68855e-10	3.01464e-08
NPC1	-0.363181	4.71854e-10	3.02159e-08
FAM199X	0.769768	5.12095e-10	3.26601e-08
STYX	1.01696	5.26043e-10	3.34143e-08
ETNK1	0.795791	5.46142e-10	3.45517e-08
MLLT11	0.568395	5.5407e-10	3.49131e-08
DYNLT5	1.00091	5.62409e-10	3.52973e-08
PDE4B	0.379979	5.70418e-10	3.56579e-08
DNAJB14	1.02328	5.77386e-10	3.59508e-08
GNAI1	0.626575	6.38014e-10	3.95694e-08
CLSPN	-0.413118	6.66096e-10	4.11412e-08
DNAJB4	0.752734	6.68581e-10	4.11412e-08
PDGFD	0.764045	6.81056e-10	4.1584e-08
CCNL1	0.451481	6.97317e-10	4.24125e-08
EFHD2	-0.416744	7.13735e-10	4.31776e-08
OXTR	-0.939702	7.15379e-10	4.31776e-08
CD200	0.771313	7.18138e-10	4.31787e-08
PODXL	-0.335357	7.34199e-10	4.39766e-08
GPR137C	1.21258	7.8611e-10	4.69076e-08
NUP188	-0.344416	8.03004e-10	4.77348e-08
NEGR1	0.866924	8.06048e-10	4.77356e-08
CCN2	0.219259	8.3318e-10	4.91576e-08
NAA30	0.928421	8.60306e-10	5.05687e-08
MKI67	-0.499738	9.44198e-10	5.52652e-08
SLC25A40	0.918827	9.47223e-10	5.52652e-08
BNIP3L	0.640102	9.5757e-10	5.56627e-08
ZBTB6	0.951265	1.01197e-09	5.86089e-08
NAGS	-0.581452	1.03101e-09	5.94928e-08
LMAN1	0.5586	1.04775e-09	6.0238e-08
NDFIP2	0.912885	1.10529e-09	6.315e-08
SEMA3D	0.628636	1.10642e-09	6.315e-08
SLC35A5	0.748378	1.1162e-09	6.34784e-08
ADSL	-0.243751	1.17174e-09	6.61943e-08
PLAT	-0.395936	1.17236e-09	6.61943e-08
NXT2	0.830194	1.19804e-09	6.74024e-08
COL4A6	-0.545606	1.21205e-09	6.79483e-08
TCEAL7	0.777654	1.21772e-09	6.80238e-08
DHX37	-0.385078	1.2412e-09	6.90907e-08
TRIQK	0.895518	1.29142e-09	7.16331e-08
PLEKHA6	-0.553412	1.32909e-09	7.32069e-08
AKAP12	-0.434918	1.32618e-09	7.32069e-08
KIAA1549L	-0.436642	1.44248e-09	7.91758e-08
ARMC1	0.755669	1.45217e-09	7.94309e-08
DACH1	0.752268	1.48166e-09	8.07632e-08
KLHL24	0.732765	1.50749e-09	8.18879e-08
RPE	0.39702	1.56408e-09	8.46702e-08
ZFAND6	0.693805	1.58948e-09	8.57505e-08
TMED5	0.902512	1.63252e-09	8.77715e-08
DCAF12L1	0.707538	1.67585e-09	8.9795e-08
PJA2	0.40952	1.70468e-09	9.103e-08
MGARP	0.58462	1.7111e-09	9.10639e-08
BEX3	0.31434	1.74615e-09	9.26164e-08
CCDC86	-0.507426	1.80887e-09	9.5621e-08
RBM7	0.833839	1.82969e-09	9.63982e-08
SMIM15	0.684796	1.83779e-09	9.65024e-08
ARHGAP24	-0.31342	1.8957e-09	9.92125e-08
EIF1AX	0.583145	1.93037e-09	1.00546e-07
ZFY	1.41822	1.93394e-09	1.00546e-07
IKZF5	0.669562	1.94063e-09	1.00562e-07
SRSF10	0.469787	1.96141e-09	1.00693e-07
COL17A1	-0.867914	1.96065e-09	1.00693e-07
SMNDC1	0.772851	1.96235e-09	1.00693e-07
GEMIN5	-0.341204	1.97002e-09	1.00759e-07
PTGS1	-0.376602	2.0477e-09	1.04393e-07
DNMT1	-0.381296	2.05643e-09	1.045e-07
POU2F2	-0.646744	2.06784e-09	1.04742e-07
PHLDA2	-0.519155	2.11327e-09	1.06593e-07
LETM1	-0.320189	2.11792e-09	1.06593e-07
MAP4K4	-0.312123	2.14312e-09	1.07518e-07
PTX3	-0.363039	2.15562e-09	1.07801e-07
EFL1	-0.323995	2.24176e-09	1.11755e-07
RBM27	0.917862	2.25255e-09	1.11938e-07
CCDC71L	0.633806	2.29929e-09	1.13901e-07
FASN	-0.433014	2.33074e-09	1.15097e-07
MCM3AP	-0.267653	2.34401e-09	1.15156e-07
LYPLA1	0.782339	2.34653e-09	1.15156e-07
CCDC50	0.355289	2.51665e-09	1.23121e-07
SYNE3	-0.469479	2.52947e-09	1.23364e-07
NOP14	-0.341095	2.5749e-09	1.25192e-07
PFN2	0.709854	2.74224e-09	1.32918e-07
SRRM2	-0.465108	2.78003e-09	1.34337e-07
VMP1	0.630618	2.81922e-09	1.35814e-07
GNL3L	-0.551891	2.85295e-09	1.3702e-07
TRBC2	-0.402143	2.86338e-09	1.37103e-07
RAB18	0.728382	2.99748e-09	1.42656e-07
KRAS	0.673832	2.98924e-09	1.42656e-07
MAPKAPK3	-0.393783	3.02835e-09	1.43692e-07
RNF141	0.471331	3.07316e-09	1.4538e-07
RFC3	0.537483	3.17534e-09	1.49317e-07
NORAD	0.390903	3.16651e-09	1.49317e-07
PRPF8	-0.374881	3.31128e-09	1.55246e-07
CDK2AP1	0.50682	3.33307e-09	1.55343e-07
POLR2M	0.779376	3.32963e-09	1.55343e-07
DLEU2	0.954355	3.36918e-09	1.56562e-07
ARFIP1	0.51283	3.43676e-09	1.59233e-07
MAN1A1	0.592275	3.49785e-09	1.61588e-07
EIF2AK4	-0.265073	3.524e-09	1.6232e-07
NTN4	0.369106	3.60414e-09	1.65111e-07
WWTR1	0.380803	3.60554e-09	1.65111e-07
MTHFD1	-0.388249	3.91593e-09	1.78805e-07
PRKCA	-0.373929	3.97519e-09	1.80986e-07
CLU	-0.491486	4.03652e-09	1.83249e-07
GTF2A1	0.814935	4.09283e-09	1.85271e-07
PCDH10	0.390822	4.17929e-09	1.88643e-07
PABPC4	-0.252365	4.33319e-09	1.93922e-07
KIAA0100	-0.311581	4.31847e-09	1.93922e-07
DIPK2A	0.802781	4.32957e-09	1.93922e-07
GNPDA2	0.835695	4.34908e-09	1.94082e-07
SMAD5	0.697623	4.37994e-09	1.94908e-07
PI4K2B	0.643063	4.49631e-09	1.99522e-07
CPA4	-0.724683	4.5272e-09	2.00328e-07
FJX1	-0.409158	4.54537e-09	2.00569e-07
KLHL21	-0.308714	4.70671e-09	2.07108e-07
DOT1L	-0.448599	4.79781e-09	2.10529e-07
TWF1	0.627085	4.83241e-09	2.11458e-07
CAP1	-0.20108	4.88308e-09	2.1196e-07
CRACR2A	-0.496177	4.87402e-09	2.1196e-07
PRELID3B	0.401402	4.88425e-09	2.1196e-07
CGGBP1	0.840598	4.90477e-09	2.12266e-07
KDR	-0.238874	5.0066e-09	2.16079e-07
BMS1	-0.324637	5.09045e-09	2.19098e-07
XPO5	-0.304995	5.11126e-09	2.19394e-07
PGD	-0.2881	5.23122e-09	2.23417e-07
PDE5A	0.92563	5.23334e-09	2.23417e-07
RSL24D1	0.640201	5.28375e-09	2.24959e-07
TRIM22	0.383379	5.39264e-09	2.28977e-07
NEO1	-0.998622	5.47118e-09	2.31687e-07
TMEM106B	0.981011	5.51779e-09	2.33034e-07
RHOJ	0.360309	5.66051e-09	2.38423e-07
ABCA3	-0.352316	5.81133e-09	2.44122e-07
FRA10AC1	0.675949	5.99502e-09	2.50503e-07
SRSF3	0.424541	5.99129e-09	2.50503e-07
SERPIND1	-0.617822	6.0127e-09	2.50577e-07
YAF2	0.581129	6.42278e-09	2.6696e-07
EPHB2	-0.364002	6.52318e-09	2.7042e-07
RRM2B	0.653187	6.60521e-09	2.73102e-07
RBM28	-0.306428	6.97701e-09	2.8772e-07
ELK3	0.382669	7.1151e-09	2.92648e-07
ATIC	-0.260727	7.21042e-09	2.95796e-07
PRRC1	0.400724	7.32374e-09	2.99664e-07
TMEM65	0.962327	7.43857e-09	3.03574e-07
MMP10	-0.530623	7.52194e-09	3.06184e-07
RFTN2	0.888603	7.59956e-09	3.08546e-07
FKBP15	-0.361703	7.74581e-09	3.13676e-07
HBP1	0.428715	7.82781e-09	3.16183e-07
LPAR6	1.53751	8.03402e-09	3.23683e-07
RNF138	1.05942	8.19299e-09	3.28408e-07
CAMLG	0.517796	8.19126e-09	3.28408e-07
LDLR	-0.284683	8.36553e-09	3.34472e-07
ZMYM5	0.793686	8.43437e-09	3.3474e-07
ATXN3	0.465207	8.40825e-09	3.3474e-07
SYPL1	0.953039	8.43598e-09	3.3474e-07
GGH	0.610019	8.67703e-09	3.4344e-07
CDKN2B	0.623336	8.71021e-09	3.4389e-07
SOCS4	0.74877	8.84063e-09	3.48166e-07
IMPA1	0.592013	8.9892e-09	3.53134e-07
ARHGAP21	-0.281165	9.11426e-09	3.57157e-07
HSBP1	0.407056	9.36964e-09	3.66253e-07
EIF4G1	-0.390965	9.42297e-09	3.67426e-07
LAMA1	-1.11413	9.53377e-09	3.70828e-07
COL6A3	-0.399016	9.59366e-09	3.72239e-07
SERPINB2	-0.774517	9.83092e-09	3.80507e-07
AP1S2	1.02931	9.94893e-09	3.84131e-07
PRKAR1A	0.549497	1.00175e-08	3.85832e-07
ZFYVE9	-0.30716	1.00867e-08	3.8755e-07
KLF9	0.514147	1.02968e-08	3.9466e-07
ARHGAP23	-0.399567	1.06647e-08	4.07366e-07
TRMT10C	0.710084	1.068e-08	4.07366e-07
XPO6	-0.293973	1.07736e-08	4.09944e-07
PLEKHM1	-0.423164	1.12858e-08	4.28397e-07
ATP2B4	-0.346989	1.14455e-08	4.33415e-07
BCAT1	0.745921	1.16171e-08	4.3781e-07
TWSG1	0.55367	1.15971e-08	4.3781e-07
PIEZO2	-0.612069	1.18096e-08	4.44e-07
ITGA3	-0.3558	1.21395e-08	4.55318e-07
C5orf15	0.575559	1.21978e-08	4.56418e-07
RNF146	0.45042	1.22601e-08	4.57663e-07
SUMO2	0.413733	1.241e-08	4.62163e-07
ARSJ	-0.267972	1.26031e-08	4.68248e-07
GARS1	-0.225983	1.28173e-08	4.75083e-07
AP1AR	0.56681	1.30708e-08	4.8212e-07
TCEA1	0.680201	1.30378e-08	4.8212e-07
CRISPLD1	0.553177	1.31295e-08	4.8212e-07
PRRG1	0.76516	1.3121e-08	4.8212e-07
MAPKAP1	-0.235786	1.37762e-08	5.04689e-07
SCOC	1.4309	1.38976e-08	5.07707e-07
ZXDB	0.655695	1.3923e-08	5.07707e-07
UBE2E1	0.646017	1.42379e-08	5.16796e-07
ELMOD2	0.956708	1.42108e-08	5.16796e-07
ALG10B	0.876996	1.45835e-08	5.28125e-07
ITGAV	0.547093	1.48035e-08	5.34862e-07
TSR1	-0.24439	1.50254e-08	5.41636e-07
HHEX	0.291877	1.52432e-08	5.48234e-07
LAMC2	-0.417952	1.57535e-08	5.65298e-07
AMOTL1	-0.242132	1.58945e-08	5.67191e-07
RAP2A	0.696189	1.59025e-08	5.67191e-07
KLHL28	0.779926	1.59767e-08	5.67191e-07
TPRKB	0.88605	1.59863e-08	5.67191e-07
DPY19L4	0.924563	1.59401e-08	5.67191e-07
TPM1	0.256369	1.60297e-08	5.6745e-07
CHIC1	1.08019	1.66603e-08	5.85826e-07
AK3	0.558567	1.67094e-08	5.86243e-07
CAD	-0.380386	1.69807e-08	5.94437e-07
SMAGP	-0.453371	1.70473e-08	5.94868e-07
DOCK10	-0.443495	1.70685e-08	5.94868e-07
ZC2HC1A	0.603583	1.78861e-08	6.20615e-07
FSD1L	0.896099	1.81621e-08	6.28809e-07
MAGI2-AS3	0.639226	1.87993e-08	6.49441e-07
RAB8B	0.732156	1.90974e-08	6.58297e-07
ARL15	1.04723	1.96607e-08	6.7476e-07
FGFR1	-0.296485	1.96457e-08	6.7476e-07
MPRIP	-0.324301	1.97372e-08	6.75915e-07
LYSMD3	1.00043	2.01344e-08	6.88019e-07
PMS1	0.785021	2.04099e-08	6.95926e-07
NDUFC2	1.48546	2.11918e-08	7.19697e-07
GMFB	1.55485	2.11985e-08	7.19697e-07
MTSS1	0.309786	2.12665e-08	7.20454e-07
AP1M1	-0.31255	2.14928e-08	7.26559e-07
GPI	-0.352598	2.26432e-08	7.63808e-07
SLIT2	-0.384709	2.28768e-08	7.7004e-07
YTHDF3	0.520488	2.31698e-08	7.78238e-07
VPS4B	0.381318	2.35282e-08	7.88594e-07
NR1D2	0.764869	2.38771e-08	7.98591e-07
PMAIP1	0.610036	2.40189e-08	8.00064e-07
CCNT2	0.479284	2.40228e-08	8.00064e-07
KATNBL1	0.783552	2.45755e-08	8.13315e-07
SEC62	0.417428	2.45502e-08	8.13315e-07
ABLIM3	-0.415456	2.45521e-08	8.13315e-07
GNG12	0.619945	2.5488e-08	8.39983e-07
TAF13	0.738774	2.54596e-08	8.39983e-07
AGO2	-0.452019	2.57357e-08	8.46376e-07
FGFR1OP2	0.384996	2.64751e-08	8.68881e-07
TMEM144	0.718338	2.65451e-08	8.69366e-07
TACC2	-0.373237	2.68374e-08	8.75298e-07
CEP250	-0.500004	2.68215e-08	8.75298e-07
FHIP2A	0.623666	2.74619e-08	8.93818e-07
ITPRIP	-0.277727	2.91081e-08	9.41561e-07
CARS2	-0.314336	2.90887e-08	9.41561e-07
TMEM64	0.744484	2.90571e-08	9.41561e-07
TRMT13	0.620651	2.9485e-08	9.50997e-07
FOXN2	0.841275	2.95206e-08	9.50997e-07
KMT2D	-0.617893	3.02597e-08	9.72818e-07
MAST2	-0.364748	3.13739e-08	1.00548e-06
SPTSSA	0.728359	3.14033e-08	1.00548e-06
GNG11	0.680318	3.17094e-08	1.01322e-06
GSDMC	-0.702111	3.17994e-08	1.01404e-06
POM121C	-0.38033	3.27663e-08	1.04276e-06
H2AZ1	0.424521	3.54818e-08	1.12691e-06
SLC25A36	0.94809	3.58651e-08	1.13679e-06
ZDHHC17	0.691569	3.81207e-08	1.20432e-06
CHURC1	0.579518	3.81487e-08	1.20432e-06
FLI1	0.227573	3.88271e-08	1.22329e-06
CS	-0.299236	3.92475e-08	1.23406e-06
UBR4	-0.464865	4.05975e-08	1.27397e-06
UAP1L1	-0.322948	4.25723e-08	1.33328e-06
MSN	-0.292952	4.27432e-08	1.33598e-06
SRC	-0.358407	4.38729e-08	1.36857e-06
SEC16A	-0.344147	4.47403e-08	1.39287e-06
LSM5	0.748027	4.64041e-08	1.44182e-06
TMEM128	0.675565	4.67174e-08	1.4487e-06
UBE2D1	1.44873	4.87011e-08	1.50725e-06
TEX30	0.395292	4.92916e-08	1.52253e-06
FBXL3	0.732878	4.95141e-08	1.52641e-06
TICRR	-0.416626	4.98405e-08	1.53048e-06
VPS53	-0.334177	4.97933e-08	1.53048e-06
NHSL2	-0.664626	5.1089e-08	1.56273e-06
PABIR2	0.487552	5.10324e-08	1.56273e-06
LAPTM4B	0.444843	5.22274e-08	1.59446e-06
SIKE1	0.476865	5.30179e-08	1.61182e-06
CIDEA	-0.808874	5.29851e-08	1.61182e-06
FYCO1	-0.353177	5.31032e-08	1.61182e-06
LPCAT2	0.578929	5.35947e-08	1.62361e-06
UBE2W	1.41075	5.37691e-08	1.62577e-06
PPM1A	0.420071	5.42516e-08	1.63408e-06
MITD1	0.606899	5.42034e-08	1.63408e-06
MTOR	-0.295414	5.44026e-08	1.63551e-06
FRMD4A	-0.213803	5.54188e-08	1.66288e-06
MARCHF5	0.521816	5.57119e-08	1.6685e-06
SOX4	0.423363	5.64894e-08	1.68857e-06
MTHFD1L	-0.273261	5.6693e-08	1.69145e-06
EOGT	0.455184	5.76489e-08	1.71672e-06
NSDHL	-0.35633	5.80583e-08	1.72565e-06
AACS	-0.296101	5.87471e-08	1.74283e-06
SLC30A7	0.714734	5.93581e-08	1.7569e-06
GABPB1	0.356534	5.95558e-08	1.7569e-06
SCML1	0.531318	5.95304e-08	1.7569e-06
SERTAD4	0.539011	6.19245e-08	1.82336e-06
SH3PXD2A	-0.433057	6.22424e-08	1.8293e-06
C2orf69	0.741884	6.23602e-08	1.82935e-06
HSD17B12	0.536872	6.37245e-08	1.8659e-06
PDE4D	0.58201	6.39244e-08	1.86828e-06
SMARCE1	0.521914	6.41962e-08	1.86928e-06
ZDHHC2	0.50585	6.40914e-08	1.86928e-06
SKIL	0.818242	6.47141e-08	1.87547e-06
SPRY1	0.485272	6.47657e-08	1.87547e-06
DIAPH1	-0.261044	6.45469e-08	1.87547e-06
MED4	0.489668	6.52386e-08	1.8857e-06
ARL4A	0.664122	6.90046e-08	1.9909e-06
TBL1X	-0.329462	6.91585e-08	1.99169e-06
UBE2D3	0.745789	6.94135e-08	1.99538e-06
MTPN	0.569936	7.08613e-08	2.02591e-06
MORF4L2	0.254361	7.08196e-08	2.02591e-06
IFNGR1	0.465842	7.51492e-08	2.14073e-06
NDUFA5	0.576704	7.51063e-08	2.14073e-06
TMEM30A	0.905738	7.59716e-08	2.16025e-06
LRATD2	0.489376	7.64953e-08	2.17123e-06
SH2B3	-0.252975	7.71683e-08	2.18639e-06
VIM-AS1	-2.13163	7.73465e-08	2.1875e-06
ADD3	0.412943	7.97264e-08	2.25077e-06
PPP4R2	0.550686	8.07109e-08	2.27449e-06
ANAPC13	0.38741	8.12304e-08	2.28504e-06
OGDH	-0.287157	8.19644e-08	2.29748e-06
RFX3	0.47336	8.18407e-08	2.29748e-06
TTLL4	-0.303799	8.3157e-08	2.32677e-06
SOGA1	-0.443174	8.36671e-08	2.33276e-06
TXLNGY	0.75298	8.3582e-08	2.33276e-06
MLXIP	-0.359013	8.38348e-08	2.3333e-06
ARL5B	1.20165	8.4114e-08	2.33695e-06
MICU3	1.02438	8.43806e-08	2.34022e-06
HSP90AA1	-0.214594	8.49945e-08	2.35311e-06
SLC43A3	-0.397322	8.60622e-08	2.37432e-06
ATG12	0.517617	8.60194e-08	2.37432e-06
IER3IP1	1.63019	8.70726e-08	2.398e-06
TRIM59	0.698725	9.00901e-08	2.47677e-06
RNF13	0.599344	9.07178e-08	2.48968e-06
SMAD4	0.452655	9.11612e-08	2.4975e-06
HIGD1A	0.526069	9.47171e-08	2.59041e-06
PRDX3	0.46644	9.79364e-08	2.66919e-06
GOLT1B	1.46088	1.00522e-07	2.73493e-06
RAB1A	0.55355	1.00863e-07	2.73892e-06
MACIR	0.398331	1.01016e-07	2.73892e-06
RAPGEF6	1.19978	1.01446e-07	2.74584e-06
SLC9A1	-0.354181	1.0294e-07	2.78151e-06
UBN1	-0.29613	1.04027e-07	2.80605e-06
FTH1	-0.343484	1.08378e-07	2.91842e-06
NDRG1	-0.303094	1.09221e-07	2.93611e-06
ARPP19	0.711419	1.10908e-07	2.97639e-06
NUDCD2	0.401962	1.11763e-07	2.99422e-06
DUSP5	-0.39973	1.1216e-07	2.99975e-06
ENAH	0.372519	1.13299e-07	3.02509e-06
RNF103	0.443212	1.14334e-07	3.04754e-06
PLXNA2	-0.388844	1.18339e-07	3.14787e-06
PDP1	0.530054	1.18497e-07	3.14787e-06
FAM171A1	-0.243613	1.19624e-07	3.17244e-06
MBNL1	0.560418	1.22738e-07	3.24958e-06
PREX1	-0.304225	1.2296e-07	3.24999e-06
TM6SF1	0.468287	1.23205e-07	3.25099e-06
CEBPZOS	0.577449	1.26814e-07	3.34062e-06
KIF19	-0.7483	1.28124e-07	3.36951e-06
CD34	0.471628	1.2932e-07	3.3953e-06
SEMA4B	-0.477069	1.29892e-07	3.40464e-06
CALD1	0.283755	1.32546e-07	3.46844e-06
UFM1	0.578562	1.34251e-07	3.50722e-06
DHCR7	-0.28602	1.39301e-07	3.63312e-06
NAT10	-0.325234	1.39802e-07	3.63683e-06
IGFBP7	0.375472	1.39905e-07	3.63683e-06
SVIL	-0.324025	1.4224e-07	3.69146e-06
MSI2	0.460623	1.42897e-07	3.70239e-06
MRPL42	0.530726	1.44371e-07	3.73444e-06
TBC1D8	-0.296965	1.47941e-07	3.82052e-06
SLC25A46	0.851841	1.51146e-07	3.89689e-06
TMX1	0.487511	1.51803e-07	3.90108e-06
TRA2B	0.350971	1.51678e-07	3.90108e-06
C21orf91	0.842286	1.52553e-07	3.90976e-06
CDC37L1	0.822158	1.52638e-07	3.90976e-06
DIDO1	-0.26525	1.53234e-07	3.91456e-06
CLDN1	0.909749	1.53322e-07	3.91456e-06
TMEM123	0.677433	1.57534e-07	4.01559e-06
CLIC4	0.726522	1.58258e-07	4.02753e-06
EIF3A	-0.227049	1.63707e-07	4.15277e-06
KCNIP4	2.64909	1.63517e-07	4.15277e-06
COMMD10	0.745055	1.67451e-07	4.24093e-06
CREBL2	0.492554	1.71349e-07	4.33268e-06
TAPT1	0.615345	1.7233e-07	4.3505e-06
RSBN1	0.699139	1.73902e-07	4.37765e-06
MPZL3	0.517654	1.74239e-07	4.37765e-06
SREK1IP1	0.437104	1.74226e-07	4.37765e-06
CKAP5	-0.267219	1.76782e-07	4.43446e-06
EIF3B	-0.355866	1.77694e-07	4.45026e-06
SLC20A1	-0.272811	1.78919e-07	4.47384e-06
TP53INP1	0.832314	1.80389e-07	4.50343e-06
ARSI	-0.764818	1.84984e-07	4.61083e-06
ZMAT3	0.724829	1.85343e-07	4.6125e-06
NFKB1	-0.251459	1.85987e-07	4.62123e-06
LSS	-0.274773	1.86663e-07	4.6307e-06
MAP1A	-0.559956	1.87927e-07	4.65473e-06
TIA1	0.615442	1.93305e-07	4.78044e-06
SNX19	-0.270497	1.95358e-07	4.82362e-06
CENPQ	0.697277	1.9639e-07	4.84153e-06
NOTCH2	-0.391138	1.97245e-07	4.85495e-06
SLC19A2	0.565548	1.97551e-07	4.85495e-06
PHTF2	0.680454	2.00629e-07	4.92292e-06
ATAD3B	-0.324119	2.04462e-07	5.00915e-06
ZNF100	0.541925	2.0482e-07	5.00961e-06
CLK1	0.466924	2.05116e-07	5.00961e-06
LOX	0.411017	2.11733e-07	5.16321e-06
JAK1	-0.217495	2.13463e-07	5.19735e-06
MYO9B	-0.348537	2.16099e-07	5.25342e-06
GNPDA1	-0.262149	2.26371e-07	5.48619e-06
NBPF9	-0.34939	2.27267e-07	5.49945e-06
LRP8	-0.277079	2.29165e-07	5.52897e-06
BAZ1B	-0.270845	2.29189e-07	5.52897e-06
ETAA1	0.959311	2.3533e-07	5.66844e-06
MACF1	-0.574316	2.36556e-07	5.68926e-06
SRM	-0.406975	2.3962e-07	5.75024e-06
SKA2	0.619445	2.39822e-07	5.75024e-06
MYO5A	-0.436886	2.41393e-07	5.77913e-06
MMD	0.663558	2.43424e-07	5.8189e-06
ARMT1	0.742106	2.48669e-07	5.93529e-06
TMED2	0.523692	2.50852e-07	5.97832e-06
TMPO	0.349537	2.52304e-07	6.00384e-06
FLNA	-0.356463	2.55527e-07	6.07137e-06
GLO1	0.580077	2.58238e-07	6.12653e-06
BLOC1S6	0.522368	2.5867e-07	6.12757e-06
HERC2	-0.462122	2.60127e-07	6.15214e-06
HUWE1	-0.478853	2.60489e-07	6.15214e-06
TENM3	-0.441032	2.64501e-07	6.23755e-06
GIMAP2	0.446771	2.68172e-07	6.31468e-06
RRP12	-0.370519	2.70028e-07	6.34888e-06
KCTD12	0.536127	2.70881e-07	6.35945e-06
NUDC	-0.406381	2.73527e-07	6.41201e-06
LETM2	-0.491243	2.80861e-07	6.57414e-06
SNRK	0.395081	2.82526e-07	6.60332e-06
MAD2L1	0.713278	2.85309e-07	6.65848e-06
RPA3	0.429503	2.86696e-07	6.68095e-06
GCN1	-0.317308	2.89598e-07	6.73861e-06
MTMR10	0.426508	2.92089e-07	6.78654e-06
PTAR1	0.768038	2.9262e-07	6.78887e-06
LYRM1	0.378809	2.9597e-07	6.8565e-06
ELAC2	-0.303876	3.00519e-07	6.95166e-06
KLHL7	0.404764	3.08873e-07	7.13442e-06
REEP3	0.671181	3.11868e-07	7.18692e-06
GABPA	0.589719	3.12058e-07	7.18692e-06
POSTN	1.15041	3.13491e-07	7.20937e-06
MOB1B	0.905706	3.15533e-07	7.24576e-06
STXBP1	-0.281422	3.17027e-07	7.26947e-06
IGF2BP1	-0.325482	3.19596e-07	7.30711e-06
MYC	-0.284114	3.19218e-07	7.30711e-06
PARP1	-0.285212	3.21103e-07	7.33093e-06
FAR1	0.492199	3.35164e-07	7.63984e-06
LYRM7	0.476132	3.35604e-07	7.63984e-06
FLII	-0.36207	3.41278e-07	7.75779e-06
LRRC58	0.717378	3.4318e-07	7.7898e-06
ST8SIA4	0.670396	3.50836e-07	7.95211e-06
FAM3C	0.53629	3.52128e-07	7.96994e-06
ZKSCAN8	0.523277	3.5674e-07	8.06272e-06
RAB27A	0.319466	3.59557e-07	8.11477e-06
SDCBP	0.593545	3.60704e-07	8.129e-06
MTFR1	0.282625	3.62036e-07	8.14736e-06
SLC25A24	0.506106	3.71597e-07	8.33463e-06
OTUD1	1.08853	3.71945e-07	8.33463e-06
WASL	0.511654	3.71353e-07	8.33463e-06
MIF	-0.400115	3.81185e-07	8.52957e-06
SERINC1	0.643601	3.82928e-07	8.55641e-06
IDI1	0.651482	3.83866e-07	8.56522e-06
LY75	0.673883	3.84592e-07	8.56928e-06
INO80	-0.311153	3.91863e-07	8.71896e-06
RYBP	0.602484	3.93535e-07	8.74381e-06
PPFIBP1	-0.197678	3.96672e-07	8.80109e-06
GABARAPL1	0.365369	4.0053e-07	8.86172e-06
STK40	-0.297315	4.01989e-07	8.88154e-06
SARAF	0.311209	4.08444e-07	9.01151e-06
ANKRD11	-0.289216	4.18732e-07	9.21651e-06
CTSO	0.661033	4.18906e-07	9.21651e-06
BEX4	0.454972	4.20802e-07	9.24531e-06
CEP43	0.613315	4.27905e-07	9.38829e-06
ERO1B	0.968456	4.36777e-07	9.5696e-06
TDP2	0.400404	4.42332e-07	9.67437e-06
ABCF1	-0.328216	4.42787e-07	9.67437e-06
SIPA1L3	-0.463083	4.44835e-07	9.70567e-06
ZFAND1	0.44241	4.45658e-07	9.71018e-06
CCL2	0.540885	4.51887e-07	9.83228e-06
RPRD1A	0.383771	4.54098e-07	9.86676e-06
ADCY3	-0.265929	4.55512e-07	9.88385e-06
ZDHHC20	0.64797	4.64935e-07	1.00744e-05
TMEM14C	0.33462	4.68983e-07	1.01482e-05
RORA	0.691836	4.71318e-07	1.01847e-05
STX7	0.3866	4.76104e-07	1.02741e-05
ADAMTS12	-0.485137	4.78005e-07	1.0301e-05
HNRNPH2	0.315064	4.80281e-07	1.03359e-05
NAA50	0.737184	4.80973e-07	1.03367e-05
LEPROT	0.458449	4.83995e-07	1.03742e-05
NBEAL2	-0.382055	4.92325e-07	1.05375e-05
TNPO3	-0.227247	4.94245e-07	1.05642e-05
APOBEC3C	-0.370592	5.07524e-07	1.08334e-05
SEL1L	0.437225	5.0826e-07	1.08344e-05
CYP51A1	-0.497717	5.12529e-07	1.08812e-05
NOL6	-0.295221	5.12015e-07	1.08812e-05
KIF4A	-0.250723	5.11631e-07	1.08812e-05
FAM8A1	0.91133	5.15374e-07	1.09269e-05
PYGB	-0.27536	5.16571e-07	1.09376e-05
TCF4	0.544666	5.29942e-07	1.1152e-05
GDF7	1.9738	5.29887e-07	1.1152e-05
CREB1	0.536777	5.30763e-07	1.1152e-05
SERP1	0.618192	5.30946e-07	1.1152e-05
HTT	-0.339937	5.30615e-07	1.1152e-05
DCUN1D4	0.675593	5.29189e-07	1.1152e-05
ZMYND11	0.28354	5.33597e-07	1.11927e-05
NUCKS1	0.4712	5.3911e-07	1.12784e-05
STC1	-0.619898	5.38419e-07	1.12784e-05
DR1	0.423093	5.50075e-07	1.14925e-05
PEX13	0.38887	5.53e-07	1.15383e-05
C11orf58	0.309189	5.56028e-07	1.15861e-05
OGFRL1	0.501725	5.59649e-07	1.16462e-05
MAGT1	0.487042	5.63375e-07	1.17082e-05
ZNF254	0.768627	5.7019e-07	1.18343e-05
LEPR	0.863165	5.73305e-07	1.18579e-05
CCNG2	0.696772	5.72099e-07	1.18579e-05
SUN1	0.228968	5.73585e-07	1.18579e-05
MICAL2	-0.252422	5.77673e-07	1.18737e-05
CLPB	-0.395467	5.78122e-07	1.18737e-05
RBM19	-0.462556	5.77512e-07	1.18737e-05
VGLL4	0.255409	5.76896e-07	1.18737e-05
CBR4	0.525853	5.77451e-07	1.18737e-05
RAD51AP1	0.46656	5.79851e-07	1.18783e-05
SHANK3	-0.462065	5.79567e-07	1.18783e-05
ATXN2L	-0.35344	5.88005e-07	1.20244e-05
ALDH1B1	-0.288392	5.88512e-07	1.20244e-05
TNFSF10	0.782978	6.05847e-07	1.23626e-05
MANEA	0.668957	6.09126e-07	1.24134e-05
CADM3	0.690339	6.13613e-07	1.24887e-05
ZNF24	0.482322	6.22169e-07	1.26465e-05
ZFYVE26	-0.3406	6.25458e-07	1.26834e-05
TRIB3	-0.302406	6.25593e-07	1.26834e-05
MYBBP1A	-0.36873	6.2889e-07	1.27269e-05
GULP1	0.705934	6.29358e-07	1.27269e-05
BROX	0.644384	6.35446e-07	1.28336e-05
TRAP1	-0.322319	6.43134e-07	1.29722e-05
TCOF1	-0.386513	6.44955e-07	1.29923e-05
MBTD1	0.503969	6.46408e-07	1.30049e-05
PLAUR	-0.352119	6.47699e-07	1.30143e-05
AMIGO2	0.502376	6.48824e-07	1.30203e-05
HOXA9	0.730876	6.54894e-07	1.31254e-05
RAB12	0.313051	6.67047e-07	1.3352e-05
ABHD17B	0.622076	6.70586e-07	1.34058e-05
TMEM170B	0.844384	6.75885e-07	1.34946e-05
PLPP3	-0.310311	6.83409e-07	1.36275e-05
RAB28	0.407009	6.91273e-07	1.37669e-05
NEK7	0.745965	6.97484e-07	1.38731e-05
ITGA1	0.698687	6.99919e-07	1.39039e-05
CHMP2B	0.796596	7.04709e-07	1.39815e-05
TBC1D1	-0.24152	7.13587e-07	1.41398e-05
ADTRP	-0.476586	7.30117e-07	1.44492e-05
BIVM	0.635181	7.33517e-07	1.44982e-05
RASGRP3	0.364874	7.34647e-07	1.45024e-05
YARS1	-0.326892	7.41662e-07	1.4603e-05
UBL3	0.528941	7.41867e-07	1.4603e-05
RNF217	0.632614	7.42526e-07	1.4603e-05
GPX8	0.477999	7.5751e-07	1.48791e-05
ZNF639	0.637956	7.64698e-07	1.50016e-05
PIGF	0.502783	7.71e-07	1.51064e-05
CTPS1	-0.27012	7.77581e-07	1.52164e-05
RIN1	-0.50253	7.95004e-07	1.54996e-05
TFG	0.315753	7.93096e-07	1.54996e-05
LUZP1	-0.200465	8.04291e-07	1.56613e-05
FAM124B	0.336146	8.06939e-07	1.56935e-05
TSC1	-0.258097	8.10436e-07	1.5742e-05
PFAS	-0.279674	8.26437e-07	1.60331e-05
ZMYM6	0.781613	8.29748e-07	1.60775e-05
TLN1	-0.381417	8.38514e-07	1.62274e-05
SLC7A1	-0.252981	8.39731e-07	1.6231e-05
HSP90AB1	-0.270038	8.61504e-07	1.66315e-05
BDH2	0.344525	8.66609e-07	1.67095e-05
TM4SF18	0.688041	8.74961e-07	1.685e-05
WNT5B	-0.69269	8.84341e-07	1.70043e-05
MPP4	-0.388739	8.86216e-07	1.70043e-05
TRRAP	-0.424474	8.85903e-07	1.70043e-05
THAP5	0.918443	8.91809e-07	1.70908e-05
FAM107A	-0.375444	8.96555e-07	1.71609e-05
POLR1G	-0.452257	8.99202e-07	1.71907e-05
HGS	-0.326666	9.10565e-07	1.7347e-05
GIMAP6	0.296923	9.10681e-07	1.7347e-05
SEC61A1	-0.161175	9.13168e-07	1.73734e-05
CHD8	-0.345007	9.14901e-07	1.73853e-05
SMARCA4	-0.344619	9.2637e-07	1.75821e-05
IFI44	0.721971	9.31445e-07	1.76571e-05
CORO1C	-0.217406	9.38925e-07	1.77775e-05
AP3D1	-0.264331	9.46026e-07	1.78905e-05
USP32	-0.286336	9.49521e-07	1.7935e-05
MAP1B	-0.49656	9.55408e-07	1.80246e-05
PIM3	0.26247	9.64753e-07	1.81754e-05
MAP4	-0.328833	9.65707e-07	1.81754e-05
ARL14EP	0.476883	9.67122e-07	1.81758e-05
ERC1	-0.31889	9.72802e-07	1.82052e-05
GOLGA3	-0.335702	9.73072e-07	1.82052e-05
PPP1CB	1.124	9.71333e-07	1.82052e-05
ASRGL1	0.385405	9.74499e-07	1.82103e-05
HES2	-0.368091	9.93865e-07	1.85334e-05
HTRA1	0.263728	9.94724e-07	1.85334e-05
PPP3R1	0.812209	9.95467e-07	1.85334e-05
GRAMD1C	0.708044	9.96493e-07	1.85334e-05
RNF19A	0.665776	9.98262e-07	1.85444e-05
ANKRD49	0.595973	9.99633e-07	1.8548e-05
TEX2	-0.287548	1.00198e-06	1.85696e-05
PGGT1B	0.436843	1.00358e-06	1.85775e-05
NSD1	-0.329661	1.01904e-06	1.88415e-05
CASD1	1.39149	1.02309e-06	1.88942e-05
COMMD2	0.477247	1.03304e-06	1.90555e-05
GPC5	1.0837	1.05652e-06	1.94659e-05
GATAD2A	-0.279765	1.06021e-06	1.9511e-05
EFTUD2	-0.297434	1.07489e-06	1.97581e-05
CNIH1	0.763054	1.09712e-06	2.01433e-05
PTPN1	-0.170051	1.10365e-06	2.02396e-05
DPP9	-0.303462	1.11159e-06	2.03615e-05
SLC38A6	1.02561	1.11385e-06	2.03793e-05
HK2	-0.283315	1.12527e-06	2.05642e-05
CHSY1	0.351835	1.128e-06	2.05902e-05
FAM241A	0.712273	1.13952e-06	2.07764e-05
RARB	0.40469	1.15164e-06	2.09732e-05
NIPSNAP2	0.347624	1.15672e-06	2.10414e-05
FBXO28	0.586985	1.17936e-06	2.14037e-05
EID2	0.547761	1.17934e-06	2.14037e-05
PRPS2	0.426364	1.18988e-06	2.15698e-05
SUPT6H	-0.364802	1.20246e-06	2.17728e-05
TSNAX	0.483839	1.21093e-06	2.19011e-05
CISD2	0.490181	1.21372e-06	2.19263e-05
LEPROTL1	0.557304	1.23355e-06	2.2259e-05
IFT80	0.656504	1.23682e-06	2.22925e-05
ADAM15	-0.292974	1.24671e-06	2.24451e-05
PGM2L1	0.628064	1.28299e-06	2.30718e-05
HS2ST1	0.757304	1.30779e-06	2.34642e-05
CCDC69	-0.350585	1.30735e-06	2.34642e-05
ZDHHC21	0.787386	1.31018e-06	2.34804e-05
SCAF4	-0.418356	1.32551e-06	2.37282e-05
DAP	-0.260074	1.36994e-06	2.44957e-05
FAM98B	0.66857	1.37803e-06	2.46123e-05
MORF4L1	0.378575	1.38466e-06	2.47028e-05
KMT2B	-0.404683	1.3866e-06	2.47093e-05
RBM43	0.730469	1.39195e-06	2.47488e-05
BHLHE40	-0.299877	1.40003e-06	2.48644e-05
AOX1	-0.639242	1.40645e-06	2.49502e-05
MLPH	-0.673094	1.41643e-06	2.5099e-05
CCSAP	0.559851	1.42094e-06	2.51506e-05
CFI	0.411017	1.43737e-06	2.5413e-05
C1QBP	-0.341999	1.44445e-06	2.55094e-05
BNIP2	0.547462	1.46205e-06	2.57624e-05
SFRP1	-0.465927	1.46156e-06	2.57624e-05
NIPSNAP3A	0.4069	1.4918e-06	2.62574e-05
RAP1A	0.305327	1.5016e-06	2.6382e-05
SEC61G	0.799578	1.50223e-06	2.6382e-05
CASP4LP	0.564414	1.51298e-06	2.65412e-05
PNRC1	0.672551	1.51986e-06	2.66127e-05
MSANTD3	-0.208458	1.52043e-06	2.66127e-05
ZFP1	0.445436	1.53856e-06	2.68702e-05
CCNE2	0.706061	1.53851e-06	2.68702e-05
FMR1	0.537224	1.55675e-06	2.71577e-05
GAK	-0.310572	1.56357e-06	2.72466e-05
RNF10	-0.272605	1.56775e-06	2.72893e-05
TBX18	0.33867	1.57876e-06	2.74505e-05
INTS1	-0.320954	1.5895e-06	2.76068e-05
ARMCX3	0.456008	1.594e-06	2.76545e-05
TMEM19	0.726988	1.63438e-06	2.83239e-05
ORMDL1	0.582837	1.64001e-06	2.83902e-05
PALMD	0.257072	1.64893e-06	2.85133e-05
TRDMT1	0.551308	1.67918e-06	2.89727e-05
MTMR6	0.538988	1.69596e-06	2.92303e-05
ZBTB41	0.831439	1.70907e-06	2.94241e-05
OSGIN2	0.669818	1.74762e-06	3.00549e-05
FBN2	-0.513197	1.76342e-06	3.02936e-05
PDHX	0.278662	1.77008e-06	3.03649e-05
ZNF445	-0.312805	1.77143e-06	3.03649e-05
DIXDC1	0.309817	1.78057e-06	3.04883e-05
RCN2	0.474606	1.80596e-06	3.08896e-05
HAPLN1	1.60365	1.81073e-06	3.09375e-05
GPR146	0.894415	1.82861e-06	3.11755e-05
STOM	0.292972	1.82733e-06	3.11755e-05
RAB14	0.547109	1.87977e-06	3.2013e-05
B3GNT5	0.490744	1.88394e-06	3.20258e-05
UBE2J1	0.347558	1.88459e-06	3.20258e-05
GTF2I	-0.213455	1.92147e-06	3.26174e-05
POLE	-0.301759	1.9755e-06	3.34985e-05
TMEM243	0.517146	2.01585e-06	3.4146e-05
LRRFIP2	-0.208905	2.03041e-06	3.43556e-05
PARP4	-0.225601	2.05168e-06	3.46782e-05
COMMD8	0.792198	2.11052e-06	3.56345e-05
YIPF5	0.553792	2.13108e-06	3.59431e-05
ATAD3A	-0.358738	2.16663e-06	3.64258e-05
RO60	0.690626	2.16213e-06	3.64258e-05
DPY19L3	0.609506	2.16601e-06	3.64258e-05
PROCR	-0.309686	2.18905e-06	3.67635e-05
PYGL	-0.254252	2.19331e-06	3.67958e-05
NAP1L5	0.500222	2.25408e-06	3.7775e-05
TRIM27	-0.194125	2.27149e-06	3.80264e-05
TCF19	-0.241086	2.28167e-06	3.81157e-05
TMEM168	0.615693	2.28123e-06	3.81157e-05
JRK	-0.281608	2.31995e-06	3.87141e-05
SMIM13	0.609801	2.33377e-06	3.89035e-05
ACTR2	0.423921	2.34483e-06	3.90467e-05
CLEC2B	0.618309	2.35789e-06	3.92226e-05
SGIP1	0.530611	2.38932e-06	3.97035e-05
NCAPD2	-0.286907	2.40126e-06	3.98599e-05
UBE2Q2	0.479143	2.41681e-06	4.00757e-05
BRMS1L	0.510519	2.44246e-06	4.04586e-05
KMT2A	-0.573038	2.46259e-06	4.07491e-05
ESYT1	-0.291371	2.46711e-06	4.07811e-05
TNC	-1.49747	2.4839e-06	4.10156e-05
CAAP1	0.495237	2.48744e-06	4.1031e-05
APCDD1L	-0.573893	2.50251e-06	4.12365e-05
DNAJC25	0.494962	2.51832e-06	4.14535e-05
OXR1	0.457174	2.53134e-06	4.16244e-05
NHLRC3	0.448144	2.5454e-06	4.1812e-05
USP9Y	1.13426	2.5552e-06	4.19293e-05
RPS6KA4	-0.318106	2.5847e-06	4.23692e-05
RUFY2	0.509013	2.6012e-06	4.25954e-05
FEZ2	0.507506	2.61002e-06	4.26955e-05
URB2	-0.340424	2.68227e-06	4.38318e-05
MIER1	0.556747	2.69022e-06	4.39161e-05
NOL9	-0.383917	2.70658e-06	4.41375e-05
GNL2	-0.192819	2.72577e-06	4.43586e-05
IFRD2	-0.297547	2.72409e-06	4.43586e-05
IPMK	0.826826	2.73297e-06	4.43948e-05
FIGNL1	0.38594	2.85525e-06	4.63222e-05
CIT	-0.327904	2.87878e-06	4.66558e-05
OSBPL8	0.537289	2.88686e-06	4.6673e-05
ARL6IP6	0.501943	2.88542e-06	4.6673e-05
NDUFB6	0.607004	2.88873e-06	4.6673e-05
ZMYM1	1.21375	2.90997e-06	4.69199e-05
MTUS1	0.422007	2.90846e-06	4.69199e-05
LOC102724250	-0.484933	2.91361e-06	4.69306e-05
NCOR1	-0.272489	2.95942e-06	4.76198e-05
TUBGCP2	-0.26857	2.96993e-06	4.77401e-05
PPRC1	-0.318012	2.97718e-06	4.78078e-05
MEST	0.262905	2.98433e-06	4.78739e-05
GAB1	0.493759	2.99174e-06	4.7944e-05
PAN3	0.554547	2.99957e-06	4.80206e-05
MAPKBP1	-0.307833	3.03191e-06	4.84399e-05
SF3A1	-0.340396	3.02973e-06	4.84399e-05
PDE4DIP	-0.243099	3.03958e-06	4.85131e-05
PDIK1L	0.617132	3.04517e-06	4.85532e-05
EFNB2	0.330122	3.08203e-06	4.90912e-05
CAMKK2	-0.20515	3.10201e-06	4.93389e-05
EBPL	0.49369	3.10385e-06	4.93389e-05
TRAPPC10	-0.270957	3.11742e-06	4.95047e-05
EHD2	-0.264438	3.12504e-06	4.95758e-05
TCEAL1	0.438549	3.15021e-06	4.99248e-05
METTL15	0.395831	3.1659e-06	5.0123e-05
KRT18	-0.337353	3.1828e-06	5.034e-05
SAPCD2	-0.291137	3.21036e-06	5.0725e-05
RAB23	0.461819	3.21967e-06	5.08211e-05
ZNF367	0.515088	3.25583e-06	5.13405e-05
TMX3	0.779114	3.26244e-06	5.13931e-05
TOP1	-0.198174	3.26896e-06	5.14446e-05
RCBTB2	0.466745	3.27881e-06	5.14974e-05
NUP214	-0.297692	3.27886e-06	5.14974e-05
RAD23A	-0.389388	3.33795e-06	5.23732e-05
CC2D2A	-0.325046	3.36348e-06	5.27214e-05
TDG	0.333617	3.3765e-06	5.28728e-05
TRAPPC6B	0.67299	3.38347e-06	5.28768e-05
PAIP2	0.424059	3.38271e-06	5.28768e-05
TRA2A	0.222846	3.39025e-06	5.29302e-05
UBE2K	0.4901	3.39681e-06	5.29802e-05
PPM1G	-0.32848	3.40323e-06	5.30278e-05
COTL1	-0.261513	3.42943e-06	5.33832e-05
MYRF	-0.57919	3.52319e-06	5.47886e-05
SOCS6	0.45501	3.53629e-06	5.48839e-05
CHST2	-0.351902	3.53469e-06	5.48839e-05
PCGF6	0.558892	3.62809e-06	5.62533e-05
CARM1	-0.319861	3.65041e-06	5.65437e-05
ATF2	0.385137	3.67567e-06	5.6879e-05
NECTIN1	-0.371522	3.69765e-06	5.7107e-05
TDRP	0.862149	3.69747e-06	5.7107e-05
SDHA	-0.274636	3.71157e-06	5.72097e-05
ETV1	0.379476	3.70974e-06	5.72097e-05
PELI2	0.712884	3.72131e-06	5.72982e-05
IL15	0.903802	3.72458e-06	5.72982e-05
TNFRSF12A	-0.348491	3.76296e-06	5.78321e-05
ABL1	-0.29118	3.78899e-06	5.81755e-05
RRP36	-0.351721	3.81895e-06	5.85783e-05
NPRL3	-0.347311	3.84227e-06	5.88787e-05
ENTR1	-0.262141	3.84953e-06	5.89325e-05
FRS2	0.489501	3.86916e-06	5.91756e-05
SIAH1	0.419901	3.88883e-06	5.94188e-05
LAPTM5	0.230179	3.91399e-06	5.97111e-05
RASIP1	-0.349791	3.91555e-06	5.97111e-05
SOD2	0.325579	3.92238e-06	5.97575e-05
TFPI	0.727037	3.93608e-06	5.99082e-05
XIAP	0.532816	3.9515e-06	6.00849e-05
UBAP2L	-0.247313	3.96977e-06	6.03046e-05
PCNT	-0.307292	3.98132e-06	6.03635e-05
RIDA	0.531049	3.98027e-06	6.03635e-05
YIPF4	0.55555	4.01425e-06	6.08043e-05
PCGF5	0.524235	4.02608e-06	6.09249e-05
CSPG4	-0.482496	4.03723e-06	6.1035e-05
SNX4	0.370316	4.05247e-06	6.12067e-05
LSG1	-0.235807	4.07505e-06	6.14888e-05
SRSF6	0.222854	4.10622e-06	6.18998e-05
LPIN1	-0.200029	4.11104e-06	6.19131e-05
PXN	-0.249986	4.12043e-06	6.19856e-05
HIPK2	-0.465795	4.12372e-06	6.19856e-05
SRPX	-0.299414	4.13996e-06	6.21704e-05
ITGB3	-0.283954	4.18227e-06	6.2746e-05
LMBRD2	0.832306	4.20247e-06	6.2989e-05
IPO11	0.304415	4.20769e-06	6.30073e-05
GPN3	0.615855	4.23274e-06	6.32621e-05
PTPN23	-0.356297	4.23061e-06	6.32621e-05
DNAJB9	0.641479	4.24677e-06	6.34117e-05
ECPAS	-0.263983	4.25991e-06	6.35476e-05
TATDN2	-0.298233	4.27695e-06	6.37415e-05
DKC1	-0.230696	4.29239e-06	6.39112e-05
BMT2	0.837469	4.29899e-06	6.3949e-05
GALNT7	0.385587	4.30411e-06	6.39647e-05
MAPK1IP1L	0.413213	4.3263e-06	6.41605e-05
LRRK1	-0.328666	4.32216e-06	6.41605e-05
MIB1	0.555374	4.3295e-06	6.41605e-05
CDC42BPB	-0.255521	4.3375e-06	6.42186e-05
ATP1A1	-0.228758	4.36438e-06	6.4556e-05
NUDT21	0.616862	4.384e-06	6.47542e-05
UNC13B	-0.339701	4.386e-06	6.47542e-05
MYLIP	0.411218	4.39538e-06	6.48318e-05
FUCA2	-0.217258	4.4022e-06	6.48718e-05
RGCC	0.424801	4.43123e-06	6.52385e-05
MED21	0.645311	4.43712e-06	6.52642e-05
TTC32	0.797719	4.56154e-06	6.70316e-05
COL12A1	0.439859	4.56694e-06	6.70485e-05
DLL4	0.344144	4.6608e-06	6.82992e-05
TLR4	0.564715	4.69606e-06	6.87519e-05
ZFAND5	0.469697	4.72268e-06	6.90773e-05
UPF1	-0.281849	4.7326e-06	6.91582e-05
GOLGA8B	0.641447	4.80407e-06	7.00728e-05
DCK	0.822726	4.8002e-06	7.00728e-05
MIR17HG	1.06056	4.81972e-06	7.0236e-05
LCORL	0.729978	4.82667e-06	7.02722e-05
GFPT2	-0.358569	4.86639e-06	7.07851e-05
LARP1	-0.313533	4.90128e-06	7.12268e-05
CAB39	0.461823	4.92726e-06	7.15384e-05
UBE2E3	0.415783	4.95008e-06	7.1775e-05
TUBB	-0.166815	4.95267e-06	7.1775e-05
MATR3	0.262227	4.96777e-06	7.19277e-05
TNFAIP8	0.547632	5.07782e-06	7.34536e-05
PLEKHA1	0.362352	5.08935e-06	7.35527e-05
ASF1A	0.563993	5.13207e-06	7.41022e-05
PUS1	-0.308136	5.18e-06	7.45891e-05
ENO3	-1.05815	5.17667e-06	7.45891e-05
TRNT1	0.492592	5.17282e-06	7.45891e-05
PLEKHG4	-0.361774	5.1888e-06	7.46476e-05
ATP13A1	-0.341291	5.22281e-06	7.50684e-05
NUP93	-0.261761	5.24887e-06	7.53741e-05
PTGS2	0.472607	5.25546e-06	7.54001e-05
WDFY1	0.393395	5.26822e-06	7.55143e-05
ARL8B	0.672238	5.31411e-06	7.61029e-05
RAB5A	0.421221	5.32398e-06	7.61749e-05
ZBTB8A	0.563795	5.47509e-06	7.8266e-05
LUC7L2	0.82241	5.48679e-06	7.8362e-05
NAPG	0.366412	5.4925e-06	7.83726e-05
NUP58	0.398593	5.52726e-06	7.87972e-05
IFT172	-0.335847	5.56897e-06	7.932e-05
ABI2	0.250884	5.59677e-06	7.9644e-05
EYA3	-0.274184	5.60399e-06	7.96748e-05
SLC37A2	-0.626304	5.65467e-06	8.03024e-05
GOLGA6L9	1.02126	5.65833e-06	8.03024e-05
STK17B	0.585078	5.69436e-06	8.0741e-05
SFXN3	-0.264992	5.802e-06	8.21624e-05
JAZF1	0.555823	5.80504e-06	8.21624e-05
ACLY	-0.262952	5.81365e-06	8.22105e-05
NDUFB5	0.372902	5.84163e-06	8.25321e-05
GTF3A	-0.189711	5.85396e-06	8.25582e-05
LINC01013	0.389753	5.8533e-06	8.25582e-05
GBF1	-0.31777	5.87596e-06	8.26464e-05
CEP68	0.278987	5.87248e-06	8.26464e-05
EIF6	-0.300158	5.92139e-06	8.32111e-05
SRCAP	-0.364023	5.93777e-06	8.33669e-05
PPP3CB	0.530439	5.97315e-06	8.37145e-05
ERCC2	-0.270448	5.96905e-06	8.37145e-05
NIBAN2	-0.241987	6.03405e-06	8.44928e-05
MYCT1	0.412727	6.04897e-06	8.46264e-05
DEK	0.57245	6.12611e-06	8.5478e-05
STAU2	0.382109	6.12293e-06	8.5478e-05
TPMT	0.394013	6.15041e-06	8.57283e-05
ZFHX4	-0.704836	6.15494e-06	8.57283e-05
SLC46A3	0.83845	6.22438e-06	8.6619e-05
TJP2	-0.237697	6.23973e-06	8.6756e-05
SLFN12	0.302091	6.25015e-06	8.68241e-05
MICALL1	-0.372966	6.26116e-06	8.69005e-05
GALNT1	0.416963	6.30253e-06	8.73976e-05
CDCA7	0.338847	6.3233e-06	8.75842e-05
ZCCHC10	0.440555	6.3271e-06	8.75842e-05
KLHL13	0.483251	6.3572e-06	8.79235e-05
SPTBN2	-0.373124	6.43051e-06	8.87816e-05
IRAK1	-0.289788	6.42515e-06	8.87816e-05
FAM91A1	0.466044	6.48767e-06	8.94923e-05
PNPLA3	-0.433084	6.58436e-06	9.06738e-05
C4orf46	0.468144	6.58483e-06	9.06738e-05
NOP2	-0.374981	6.61899e-06	9.10645e-05
CACNA2D1	0.546118	6.64677e-06	9.13669e-05
LSM12	0.46519	6.6553e-06	9.14045e-05
DGKE	0.498527	6.72939e-06	9.22781e-05
MBOAT7	-0.261444	6.73063e-06	9.22781e-05
JAG1	-0.246465	6.766e-06	9.26736e-05
EGFR	-0.53258	6.77124e-06	9.26736e-05
SEPSECS	0.713819	6.78076e-06	9.27234e-05
COA6	0.524042	6.81926e-06	9.3169e-05
TPCN1	-0.278822	6.87289e-06	9.38203e-05
TBC1D4	0.28352	6.88387e-06	9.38889e-05
STARD4	0.948695	6.94335e-06	9.46181e-05
SLC30A9	0.480886	6.98206e-06	9.50634e-05
SRSF1	0.296954	6.9958e-06	9.51682e-05
LLPH	0.328141	7.02349e-06	9.53802e-05
PTDSS1	-0.195774	7.02043e-06	9.53802e-05
NPAT	0.516451	7.03315e-06	9.54291e-05
CCDC152	1.01485	7.04327e-06	9.54842e-05
MBNL2	0.582309	7.04942e-06	9.54854e-05
TMSB4X	0.301479	7.06162e-06	9.55685e-05
PCAT19	0.365878	7.08332e-06	9.56978e-05
GCNT1	0.439092	7.07901e-06	9.56978e-05
PLEKHF2	0.751841	7.10122e-06	9.58574e-05
ZNF142	-0.380857	7.10767e-06	9.58622e-05
CMAS	0.33938	7.1608e-06	9.64963e-05
CHMP5	0.338758	7.17218e-06	9.65669e-05
SPARC	0.249816	7.19619e-06	9.68075e-05
CEP170B	-0.361287	7.21928e-06	9.70352e-05
TXNDC9	0.5118	7.22642e-06	9.70484e-05
PSIP1	0.422635	7.27996e-06	9.7601e-05
BMX	0.200525	7.27402e-06	9.7601e-05
ABCF2	-0.246344	7.30873e-06	9.79034e-05
ZMPSTE24	0.619786	7.32246e-06	9.79704e-05
CDC42EP2	-0.334369	7.32617e-06	9.79704e-05
PRAG1	-0.312237	7.35269e-06	9.82417e-05
ZNF626	0.732932	7.38136e-06	9.85412e-05
GNAQ	0.664174	7.39564e-06	9.86482e-05
KIDINS220	-0.188356	7.41898e-06	9.88758e-05
NBAS	-0.256547	7.52318e-06	0.000100171
ERI1	0.577437	7.52891e-06	0.000100171
CPSF6	0.236607	7.56294e-06	0.000100454
APBA2	-0.374628	7.55754e-06	0.000100454
PRRC2A	-0.3575	7.62547e-06	0.0001012
CEBPG	0.262986	7.67051e-06	0.000101712
BTF3L4	0.695836	7.68442e-06	0.00010181
NCLN	-0.259247	7.6994e-06	0.000101923
MYLK	-0.290589	7.74429e-06	0.000102431
DESI2	0.693809	7.80729e-06	0.000103178
CSK	-0.260796	7.82058e-06	0.000103267
LACC1	0.739644	7.84417e-06	0.000103492
DHX38	-0.305187	7.85316e-06	0.000103524
POLR1B	-0.252368	7.89112e-06	0.000103937
SPCS1	0.521207	7.9183e-06	0.000104208
GOLM2	0.385892	7.93265e-06	0.00010431
C12orf73	0.517681	7.94906e-06	0.000104438
LMTK2	-0.332238	8.02754e-06	0.000105382
HK1	-0.281641	8.035e-06	0.000105392
LIN7A	0.55947	8.1018e-06	0.000106179
DPY30	0.35915	8.14887e-06	0.000106707
SNX3	0.616744	8.16329e-06	0.000106808
CST3	-0.411803	8.18641e-06	0.000107021
ARMC6	-0.276539	8.21874e-06	0.000107355
SPAST	0.577632	8.23434e-06	0.000107469
PRKAA1	0.369401	8.25368e-06	0.000107633
KCNMA1	-0.646146	8.2686e-06	0.00010767
COQ10B	0.627603	8.27872e-06	0.00010767
BYSL	-0.329321	8.28195e-06	0.00010767
OSTM1	0.627621	8.28388e-06	0.00010767
POLDIP2	-0.274899	8.35434e-06	0.000108407
EVC	-0.349164	8.40373e-06	0.000108958
MIGA1	0.49309	8.43572e-06	0.000109283
TBCEL	0.451913	8.47839e-06	0.000109689
EP300	-0.356188	8.48098e-06	0.000109689
NCOR2	-0.346381	8.49935e-06	0.000109761
ARL5A	0.957347	8.50048e-06	0.000109761
LZTS1	-1.46441	8.60819e-06	0.00011106
KLF3	0.501027	8.62964e-06	0.000111246
FARP1	-0.242972	8.63819e-06	0.000111265
STRIP2	-0.305349	8.78518e-06	0.000113066
PPP1R3D	0.591069	8.8062e-06	0.000113244
SREK1	0.385534	8.88954e-06	0.000114223
C16orf72	0.434013	8.94164e-06	0.000114798
C16orf74	-0.441885	9.02067e-06	0.000115719
RBMS1	0.397789	9.21967e-06	0.000118011
CRTAP	-0.175749	9.21193e-06	0.000118011
KBTBD8	0.93135	9.2218e-06	0.000118011
SENP7	0.624571	9.28193e-06	0.000118587
STMP1	0.531502	9.27465e-06	0.000118587
CFAP97	0.497462	9.33396e-06	0.000119059
RTKN2	0.760564	9.39524e-06	0.000119744
DDIT4	0.291195	9.40502e-06	0.000119771
POLR1E	-0.27154	9.45079e-06	0.000120257
SNRNP200	-0.262275	9.4667e-06	0.000120362
USP36	-0.27518	9.59496e-06	0.000121895
CSNK1G3	0.526426	9.60794e-06	0.000121961
SCFD2	-0.302952	9.6323e-06	0.000122172
BUB3	0.253906	9.65368e-06	0.000122326
TMEM87B	0.632713	9.65994e-06	0.000122326
C1GALT1	0.667372	9.72793e-06	0.000123088
TBC1D23	0.550092	9.7495e-06	0.000123262
FAM102B	0.639641	9.92497e-06	0.000125379
CCNA2	0.394721	1.00879e-05	0.000127336
FZD6	0.399437	1.01069e-05	0.000127371
VAV2	-0.27027	1.01059e-05	0.000127371
TNFAIP8L3	-0.322884	1.01382e-05	0.000127663
ALDOA	-0.292889	1.01809e-05	0.000127847
PGAP1	0.850123	1.01774e-05	0.000127847
BCLAF1	0.473227	1.01619e-05	0.000127847
LMBR1	0.647376	1.01852e-05	0.000127847
POM121	-0.307707	1.02449e-05	0.000128493
ANKRD52	-0.2802	1.02897e-05	0.000128953
PERP	0.523659	1.03815e-05	0.000129999
POP1	-0.271601	1.042e-05	0.000130378
HECTD2	0.740865	1.04835e-05	0.000131068
BAG3	-0.313766	1.05124e-05	0.000131325
BTBD3	0.298708	1.066e-05	0.000133065
GLS	0.593345	1.07016e-05	0.000133477
GXYLT1	0.705468	1.0715e-05	0.00013354
COL13A1	-0.382788	1.07606e-05	0.000134002
TUBA1C	-0.241769	1.08327e-05	0.000134792
PHLDB2	0.269423	1.08503e-05	0.000134905
MIER3	0.558409	1.08735e-05	0.000135054
PANK3	0.565236	1.08794e-05	0.000135054
PARD3	-0.323746	1.10261e-05	0.000136767
KARS1	-0.22825	1.10459e-05	0.000136905
ZNF260	0.373335	1.11828e-05	0.000138493
ZNF493	0.855442	1.12645e-05	0.000139395
CHERP	-0.304852	1.12748e-05	0.000139412
NAV1	-0.34351	1.13031e-05	0.000139654
HMGN1	0.272406	1.13165e-05	0.000139709
APOOL	0.44174	1.13601e-05	0.000140137
CCT5	-0.161376	1.14204e-05	0.000140771
RIT1	0.25728	1.16499e-05	0.000143487
FEM1C	0.701384	1.18022e-05	0.00014525
MEF2A	0.31788	1.18142e-05	0.000145284
EXOC6	0.695896	1.18976e-05	0.000146082
MEX3C	0.323955	1.18891e-05	0.000146082
STXBP3	0.558706	1.19551e-05	0.000146648
PNPO	-0.299065	1.19623e-05	0.000146648
ACTN4	-0.286697	1.19826e-05	0.000146782
PHF6	0.745254	1.20944e-05	0.000148037
CBLB	0.360675	1.21348e-05	0.000148416
TMEM126B	0.57893	1.21522e-05	0.000148514
SLC35E4	-0.295711	1.21781e-05	0.000148714
CHRNA1	0.54334	1.22646e-05	0.000149655
DYNLT2B	0.870376	1.23154e-05	0.000150158
CBX6	-0.290631	1.25029e-05	0.000152326
CRBN	0.398024	1.25262e-05	0.000152493
MRPS25	-0.264353	1.25474e-05	0.000152632
FAM214A	0.66875	1.25595e-05	0.000152662
KLHL23	0.461078	1.25799e-05	0.000152792
SLC2A13	0.758458	1.26007e-05	0.000152926
TOP3A	-0.240457	1.26293e-05	0.000153135
LMNB2	-0.234414	1.26373e-05	0.000153135
SMG7	-0.213255	1.26575e-05	0.000153262
CHML	0.588246	1.26822e-05	0.000153443
MEAF6	0.279957	1.27564e-05	0.000154222
KRBOX5	0.390191	1.28686e-05	0.000155459
SPATS2	-0.193802	1.29981e-05	0.000156903
CSPG4BP	0.752589	1.30536e-05	0.000157452
MAP2K3	-0.365936	1.31042e-05	0.000157942
ALCAM	0.370037	1.32933e-05	0.000159977
CD99P1	-0.324205	1.32913e-05	0.000159977
HMGN3	0.466341	1.3332e-05	0.00016032
UMAD1	0.605376	1.33692e-05	0.000160644
TMEM161B	0.83206	1.3408e-05	0.000160989
VPS13D	-0.369095	1.36006e-05	0.000163176
VARS1	-0.302963	1.36871e-05	0.000164089
SASS6	0.564021	1.37042e-05	0.000164169
FBXL18	-0.426577	1.37468e-05	0.000164554
GOT2	-0.186722	1.38307e-05	0.000165415
SLC27A4	-0.312772	1.38397e-05	0.000165415
ANKS6	-0.280404	1.39034e-05	0.000166051
GPR160	1.6043	1.39163e-05	0.000166078
PITPNM2	-0.329116	1.39596e-05	0.000166469
AP1B1	-0.27343	1.40511e-05	0.000167433
MOB1A	0.629961	1.41128e-05	0.000168041
MYH9	-0.316352	1.4213e-05	0.000169107
FAH	-0.377925	1.42951e-05	0.000169955
LINC02915	0.599575	1.4349e-05	0.000170245
GOPC	0.457519	1.43519e-05	0.000170245
EIF1AY	0.770203	1.43356e-05	0.000170245
PNRC2	0.480657	1.45717e-05	0.000172723
VPS36	0.279941	1.46475e-05	0.000173415
SIGMAR1	-0.262864	1.46521e-05	0.000173415
FAM76B	0.605969	1.4775e-05	0.000174607
CHD4	-0.273034	1.47649e-05	0.000174607
UHMK1	0.708927	1.49221e-05	0.000176081
SULT1B1	0.748919	1.49379e-05	0.000176135
LIPA	0.370465	1.49898e-05	0.000176615
C1orf52	0.29479	1.50209e-05	0.000176849
INHBA	0.389825	1.52011e-05	0.000178837
FBXO3	0.458857	1.53949e-05	0.000180982
EIF3I	-0.205028	1.54973e-05	0.000181891
MERTK	-0.234598	1.55069e-05	0.000181891
TMEM50B	0.576061	1.55041e-05	0.000181891
GPS2	-0.825184	1.55405e-05	0.000182014
TUBB4B	-0.247258	1.55295e-05	0.000182014
MIDEAS	-0.254294	1.55827e-05	0.000182373
CNOT8	0.453769	1.5631e-05	0.000182803
C6orf120	0.488101	1.56713e-05	0.000183138
FAM83G	-0.318332	1.59578e-05	0.00018621
FHL2	0.189114	1.59489e-05	0.00018621
LRCH2	0.627097	1.60531e-05	0.000187183
FKBP7	0.410084	1.6094e-05	0.000187521
GPC1	-0.310193	1.61939e-05	0.000188546
MARK2	-0.266507	1.62545e-05	0.000189111
SEPTIN7	0.408987	1.62715e-05	0.000189169
NXF1	-0.278133	1.63428e-05	0.000189859
CMTM6	0.662378	1.63824e-05	0.000190178
ARPC5	0.58428	1.65051e-05	0.000191461
ZNF117	1.02847	1.65321e-05	0.000191492
ZNF85	0.576263	1.66028e-05	0.00019217
BCAR1	-0.274766	1.66611e-05	0.000192562
VMA21	0.638581	1.66588e-05	0.000192562
LARS2	-0.244748	1.67299e-05	0.000193216
RALA	0.384254	1.68797e-05	0.000194803
FANCL	0.581752	1.69272e-05	0.000195208
EIF4G3	-0.191446	1.69624e-05	0.000195471
SLC4A8	-0.353978	1.7007e-05	0.000195698
HCFC1	-0.350348	1.6997e-05	0.000195698
POLR3H	-0.223059	1.70378e-05	0.00019591
TTF2	-0.26227	1.70865e-05	0.000196326
ZNF703	-0.475488	1.71296e-05	0.000196678
MDFIC	0.494698	1.71537e-05	0.000196811
PRKACB	0.541535	1.71883e-05	0.000197065
IMPDH1	-0.250822	1.72047e-05	0.00019711
INF2	-0.320836	1.72729e-05	0.000197747
TMEM68	0.531393	1.72871e-05	0.000197766
UBXN4	0.426914	1.73162e-05	0.000197815
KDELR2	0.347393	1.73165e-05	0.000197815
ZMIZ2	-0.325181	1.73437e-05	0.000197982
CIAO2A	0.310938	1.75355e-05	0.000200027
INCENP	-0.276222	1.76009e-05	0.000200627
MCM3	-0.248927	1.77191e-05	0.000201828
TRIB1	-0.328783	1.77566e-05	0.000202109
IMPACT	0.415005	1.77738e-05	0.00020216
CREBBP	-0.331278	1.78241e-05	0.000202585
GCA	0.59206	1.78688e-05	0.000202947
EIF4A3	-0.25173	1.79315e-05	0.000203512
C9orf72	0.684845	1.79622e-05	0.000203714
NPTN	0.265678	1.79906e-05	0.000203889
SLC5A6	-0.247356	1.81474e-05	0.00020537
SOCS5	0.454226	1.81354e-05	0.00020537
TCN1	-5.30641	1.82915e-05	0.000206853
PRIMPOL	0.589927	1.8375e-05	0.000207648
NEDD9	0.269853	1.84198e-05	0.000208005
PGAM5	-0.230073	1.85263e-05	0.000209058
RIPOR1	-0.309276	1.85467e-05	0.000209138
CAPZA2	0.668396	1.85757e-05	0.000209316
LEMD3	0.557245	1.86613e-05	0.000209977
PELI1	0.338084	1.87094e-05	0.00021022
BPNT2	0.428419	1.87931e-05	0.000210861
MVP	-0.288671	1.88136e-05	0.000210862
THOP1	-0.270435	1.882e-05	0.000210862
MFSD14A	0.403292	1.88923e-05	0.000211521
VBP1	0.564312	1.91232e-05	0.000213955
C3orf38	0.476851	1.91932e-05	0.000214585
TSC2	-0.289418	1.93002e-05	0.000215628
PPP3CA	0.464736	1.93606e-05	0.00021615
TIMM17A	0.440881	1.94077e-05	0.000216522
SVIP	0.318589	1.9436e-05	0.000216665
FAT1	-0.565548	1.9448e-05	0.000216665
GBP4	0.588693	1.94867e-05	0.000216943
FYTTD1	0.390022	1.95186e-05	0.000217145
TGFBR1	0.587747	1.9549e-05	0.000217329
KPNB1	-0.159201	2.00447e-05	0.000222682
DENND6A	0.459404	2.02877e-05	0.000225065
JMJD6	-0.350635	2.04351e-05	0.000226541
AASDHPPT	0.656151	2.0636e-05	0.000228606
PRKAR2B	0.400899	2.07563e-05	0.000229778
DCP2	0.637732	2.1017e-05	0.0002325
CSGALNACT2	0.297452	2.12152e-05	0.000234438
CTDSPL2	0.630317	2.12219e-05	0.000234438
LSM14A	0.295947	2.15245e-05	0.000237614
POLRMT	-0.319129	2.1591e-05	0.000238181
ZDHHC5	-0.181994	2.19081e-05	0.00024151
TFAM	0.705097	2.20074e-05	0.000242436
PYURF	0.425928	2.20567e-05	0.000242809
CA12	-0.438551	2.22522e-05	0.00024479
FBRSL1	-0.404457	2.2414e-05	0.000246397
RHOBTB3	0.40504	2.25086e-05	0.000247265
SEPTIN2	0.246805	2.26141e-05	0.000248251
PPARGC1B	-0.554851	2.26855e-05	0.000248861
EDN1	0.225595	2.2784e-05	0.000249768
VPS26A	0.378032	2.29912e-05	0.000251689
CEP20	0.363768	2.29757e-05	0.000251689
TMEM59	0.43232	2.31166e-05	0.000252886
TIFA	0.408261	2.31412e-05	0.000252979
TRIM2	0.414142	2.31613e-05	0.000253023
TGFB1I1	-0.27175	2.32796e-05	0.00025414
WDR1	-0.219332	2.33147e-05	0.000254169
TLR3	0.753138	2.33201e-05	0.000254169
MDH2	-0.229877	2.33307e-05	0.000254169
GALNS	-0.292056	2.36698e-05	0.000257404
HM13	-0.179092	2.36766e-05	0.000257404
PTBP3	0.672549	2.36501e-05	0.000257404
BCL2L1	-0.266565	2.37386e-05	0.0002579
RAB7A	-0.214307	2.37885e-05	0.000258085
YEATS2	-0.238479	2.38054e-05	0.000258091
RAVER1	-0.409663	2.38886e-05	0.000258637
PHKA1	-0.307255	2.38734e-05	0.000258637
HSPA5	-0.187468	2.39755e-05	0.0002594
ENPP4	0.759231	2.40419e-05	0.000259939
ARHGAP17	-0.201076	2.40804e-05	0.00026011
PDLIM4	-0.32053	2.40907e-05	0.00026011
TENT4B	0.393343	2.42222e-05	0.000261172
SP4	0.543981	2.42135e-05	0.000261172
GTF3C1	-0.301009	2.44108e-05	0.000263026
SPIN4	0.540261	2.4459e-05	0.000263365
WASHC2C	-0.235593	2.44943e-05	0.000263564
FAM124A	-0.360661	2.48651e-05	0.000267372
MYO19	-0.275144	2.49369e-05	0.000267906
RRP1B	-0.183371	2.49658e-05	0.000267906
LMBRD1	0.875952	2.49587e-05	0.000267906
MTHFD2L	0.433633	2.50573e-05	0.000268705
C5orf22	0.470195	2.51401e-05	0.00026941
GCKR	-0.845669	2.52397e-05	0.000270293
SAFB2	-0.343248	2.5297e-05	0.000270539
FBXO45	0.428732	2.52889e-05	0.000270539
TMED10	0.417436	2.533e-05	0.000270707
ZBTB33	0.704298	2.55532e-05	0.000272908
FNBP1L	0.455227	2.57431e-05	0.000274564
IL6ST	0.622035	2.57387e-05	0.000274564
EXT1	-0.215085	2.60189e-05	0.000277318
UBE2D4	-0.346718	2.60372e-05	0.000277325
DOCK5	-0.432502	2.60863e-05	0.00027766
NREP	0.362729	2.6108e-05	0.000277704
EXTL2	0.683223	2.61581e-05	0.000277909
NOMO2	-0.307037	2.61626e-05	0.000277909
LINC02547	-0.750338	2.63331e-05	0.000279532
ENO2	-0.338895	2.64226e-05	0.000280293
TPR	-0.247911	2.6623e-05	0.000282229
MTF2	0.337716	2.66705e-05	0.000282542
DDX24	-0.233696	2.67016e-05	0.000282682
CAPN1	-0.239794	2.6766e-05	0.000283173
PFN1	-0.289884	2.70514e-05	0.000286001
PLAC8	0.574014	2.71042e-05	0.000286317
GMDS	-0.318533	2.71177e-05	0.000286317
UGCG	0.718075	2.72487e-05	0.000287507
ADGRL4	0.883497	2.73384e-05	0.000287774
ASB1	-0.268111	2.7347e-05	0.000287774
RAF1	-0.199816	2.73129e-05	0.000287774
RYK	0.272244	2.73083e-05	0.000287774
GIMAP8	0.323562	2.74309e-05	0.000288464
ERLEC1	0.411608	2.74679e-05	0.000288585
HECA	0.609148	2.74791e-05	0.000288585
CDC25A	-0.244713	2.75053e-05	0.000288668
RAD23B	0.360115	2.77194e-05	0.000290721
NSUN2	-0.174934	2.7852e-05	0.000291918
ERGIC2	0.618744	2.79218e-05	0.000292455
DBR1	0.320531	2.801e-05	0.000293184
UBE2A	0.363864	2.82521e-05	0.000295521
ZNF91	0.663817	2.83944e-05	0.000296812
DHRS3	0.353682	2.85294e-05	0.00029784
SLC35A3	0.790092	2.85305e-05	0.00029784
MGAT5	-0.239627	2.86288e-05	0.000298668
SSR1	0.459811	2.8917e-05	0.000301475
DDB1	-0.20009	2.90677e-05	0.000302764
ACTN1	-0.287121	2.9079e-05	0.000302764
PRPF39	0.569089	2.91663e-05	0.000303472
TSN	0.440685	2.93254e-05	0.000304926
NADK	-0.205155	2.94262e-05	0.000305772
PTBP2	0.842059	2.96676e-05	0.000307672
ARHGAP20	-0.642525	2.96597e-05	0.000307672
MFSD12	-0.265263	2.96501e-05	0.000307672
CAVIN2	0.293678	2.96973e-05	0.000307777
WDR4	-0.259781	2.98041e-05	0.000308681
FKBP4	-0.271722	3.00271e-05	0.000310583
LIMCH1	0.353967	3.01005e-05	0.000311137
OTUD6B-AS1	0.619101	3.03807e-05	0.000313828
FOXM1	-0.283714	3.04043e-05	0.000313866
OSGIN1	-0.383991	3.05943e-05	0.000315621
YLPM1	-0.289348	3.06583e-05	0.000316073
TRPV2	-0.360477	3.07093e-05	0.000316392
CXCL1	0.435895	3.08994e-05	0.000317935
EIF4EBP1	-0.399383	3.08827e-05	0.000317935
FBXL17	0.446712	3.0981e-05	0.000318567
RSRP1	0.446756	3.10884e-05	0.000319462
FAM200A	0.63751	3.11328e-05	0.00031971
GIMAP7	0.367839	3.12071e-05	0.000320264
ITM2B	0.667886	3.13757e-05	0.000321366
ALDH1A2	-0.24421	3.13642e-05	0.000321366
DNAAF10	1.29043	3.13693e-05	0.000321366
CLIC1	-0.308455	3.15032e-05	0.000322463
BIN1	-0.343098	3.16397e-05	0.000323649
YWHAQ	0.41716	3.17523e-05	0.000324591
BCL9L	-0.401893	3.18272e-05	0.000325086
ANKRA2	0.431389	3.1842e-05	0.000325086
ANAPC16	0.226018	3.22543e-05	0.000329082
DUS3L	-0.327834	3.22967e-05	0.00032925
USP4	-0.242396	3.23126e-05	0.00032925
FOXC1	0.332065	3.25248e-05	0.000331198
CBX3	0.516572	3.25486e-05	0.000331226
NOLC1	-0.184204	3.26992e-05	0.000332544
VSIG1	0.639128	3.28194e-05	0.000333551
VAC14	-0.353928	3.29111e-05	0.000334267
LPCAT1	-0.211971	3.32082e-05	0.000337068
ODC1	-0.272871	3.32777e-05	0.000337555
NOP16	-0.418217	3.34945e-05	0.000339536
LYPD1	-0.267198	3.35911e-05	0.000340296
DCUN1D1	0.938698	3.37164e-05	0.000341346
CD302	1.16519	3.39616e-05	0.000343503
LRP11	0.330628	3.3973e-05	0.000343503
IKBIP	0.647544	3.40106e-05	0.000343662
CEP104	-0.258941	3.40516e-05	0.000343856
AEBP2	0.483644	3.41425e-05	0.000344552
PM20D2	0.38817	3.42674e-05	0.000345592
TTC14	0.527092	3.44346e-05	0.000347056
TBC1D24	-0.331587	3.45462e-05	0.000347958
TTC30A	0.592379	3.49702e-05	0.000352004
GLG1	-0.214645	3.50156e-05	0.000352236
ZNF92	0.861909	3.51754e-05	0.000353618
ZNF300	0.369971	3.54625e-05	0.000356276
DROSHA	-0.179515	3.55106e-05	0.000356532
SUZ12	0.55034	3.56676e-05	0.00035788
SCRIB	-0.286555	3.57096e-05	0.000358074
TRIM56	-0.385547	3.57883e-05	0.000358634
GTPBP8	0.676912	3.58347e-05	0.000358871
GMCL1	0.60388	3.58914e-05	0.000358982
SMPD4	-0.222423	3.58905e-05	0.000358982
NLE1	-0.317944	3.60375e-05	0.000360215
CDK1	0.505591	3.6373e-05	0.000363277
TMBIM4	0.512283	3.639e-05	0.000363277
ARRDC3	0.491778	3.65422e-05	0.000364565
DESI1	-0.211124	3.66287e-05	0.000365198
RFXAP	0.622807	3.66664e-05	0.000365342
MICAL3	-0.294803	3.67003e-05	0.000365449
TMEM167A	0.891309	3.71728e-05	0.000369919
TAF1D	0.56965	3.72825e-05	0.000370718
ZFP91	0.520992	3.74069e-05	0.000370844
PALS1	0.347253	3.73529e-05	0.000370844
CAMTA2	-0.356247	3.73955e-05	0.000370844
ADAM17	0.279961	3.73859e-05	0.000370844
LCP1	-1.07246	3.75135e-05	0.000371666
ZYX	-0.315783	3.76211e-05	0.000372499
SGPP1	0.775114	3.77274e-05	0.000373039
FAM126B	0.547858	3.77468e-05	0.000373039
SRXN1	-0.897559	3.77171e-05	0.000373039
MT2A	-0.40361	3.81382e-05	0.0003762
B3GNT2	0.501285	3.8123e-05	0.0003762
DYSF	-0.294316	3.84483e-05	0.000378784
H1-0	0.253815	3.84424e-05	0.000378784
LRRC20	-0.273366	3.85336e-05	0.00037919
EPS15L1	-0.292938	3.85377e-05	0.00037919
TMEM167B	0.547256	3.86244e-05	0.000379806
MTERF1	0.499765	3.89601e-05	0.000382629
IMMT	-0.175896	3.90169e-05	0.000382949
CRIPT	0.56801	3.91758e-05	0.000384269
SLC38A9	0.474722	3.95022e-05	0.00038723
PLP2	-0.244731	3.96485e-05	0.000388423
ZNF518A	0.77866	4.01875e-05	0.000393458
TXNIP	0.422766	4.03454e-05	0.000394759
HLX	0.338857	4.05888e-05	0.000396894
SPOPL	0.66389	4.07096e-05	0.000397827
C6orf62	0.554429	4.07426e-05	0.000397903
TM4SF1	0.362857	4.09578e-05	0.000399757
RPAP1	-0.330783	4.10148e-05	0.000399818
FBXO25	0.458724	4.1e-05	0.000399818
DCAF1	-0.226429	4.1044e-05	0.000399855
NSG1	0.813905	4.17952e-05	0.000406827
SMC5	0.48684	4.18113e-05	0.000406827
ZNF280D	0.479382	4.18816e-05	0.00040726
TBC1D15	0.428423	4.1917e-05	0.000407352
SAFB	-0.323322	4.20846e-05	0.000408729
GLE1	-0.208293	4.2305e-05	0.000410616
LBR	0.449226	4.23674e-05	0.000410969
DDX56	-0.302063	4.25327e-05	0.000412319
SH3PXD2B	-0.220299	4.32812e-05	0.000419317
FANCF	0.459428	4.33554e-05	0.000419655
RRP1	-0.333227	4.33694e-05	0.000419655
STMN1	0.244642	4.34016e-05	0.000419708
CCT3	-0.245313	4.35168e-05	0.000420049
KRR1	0.480649	4.3512e-05	0.000420049
POLD2	-0.276005	4.34702e-05	0.000420049
SLC39A6	0.375906	4.38516e-05	0.000422537
SLC1A5	-0.282216	4.3855e-05	0.000422537
SERINC3	0.367468	4.38362e-05	0.000422537
SARM1	-0.369065	4.39044e-05	0.000422754
NCOA6	-0.291756	4.39655e-05	0.000422825
DOP1B	-0.322076	4.39392e-05	0.000422825
MED24	-0.248322	4.41195e-05	0.000424048
FCHO2	0.526735	4.42261e-05	0.000424813
CABIN1	-0.312386	4.44794e-05	0.000426986
BNC1	-0.323397	4.47108e-05	0.000428946
PRKDC	-0.374754	4.47631e-05	0.000429186
C18orf54	0.634109	4.49167e-05	0.000430136
PSMA2	0.719703	4.49028e-05	0.000430136
ETFA	0.256611	4.50011e-05	0.000430421
CNDP2	-0.232713	4.49831e-05	0.000430421
ERH	0.36857	4.53049e-05	0.000433063
HADHA	-0.195259	4.53646e-05	0.000433371
FKBP14	0.32156	4.55208e-05	0.0004346
NUSAP1	0.313628	4.56929e-05	0.000435978
B4GALT6	0.402187	4.59943e-05	0.000438589
EGLN1	0.421425	4.66887e-05	0.000444941
BLOC1S2	0.445777	4.69556e-05	0.000447214
TTLL12	-0.277283	4.69992e-05	0.000447359
GCC2	0.538669	4.72305e-05	0.000449288
TOMM20	0.383769	4.78229e-05	0.000454649
FANCA	-0.303684	4.79691e-05	0.000455765
ZBTB10	0.606435	4.8148e-05	0.000457188
JMY	0.607131	4.82018e-05	0.000457423
IL33	1.01067	4.82714e-05	0.000457808
AP5M1	0.619624	4.83414e-05	0.000457963
MON1A	-0.307145	4.83458e-05	0.000457963
PIGK	0.523887	4.86062e-05	0.000460153
NCS1	-0.220177	4.86943e-05	0.000460709
METTL7A	0.37969	4.9462e-05	0.000467692
FBXO22	0.290153	4.96305e-05	0.000469004
CLN5	0.41958	4.9668e-05	0.000469076
LONP2	-0.194984	4.97607e-05	0.000469313
TLK1	0.483888	4.97303e-05	0.000469313
B3GALNT1	0.371471	4.98063e-05	0.000469313
MRPS2	-0.205308	4.98122e-05	0.000469313
ZNF664	0.309321	5.00751e-05	0.000471226
LONP1	-0.277978	5.00563e-05	0.000471226
RBM48	0.553999	5.01296e-05	0.000471458
PHACTR1	-0.368058	5.02465e-05	0.000472275
HDLBP	-0.264113	5.04117e-05	0.000473546
GCFC2	0.467099	5.0464e-05	0.000473754
ZBTB18	0.363656	5.05398e-05	0.000474183
PTK2	-0.136312	5.06345e-05	0.000474789
HINFP	-0.285119	5.0809e-05	0.000476142
C11orf68	-0.269551	5.10628e-05	0.000478236
SH3RF2	-0.91083	5.14296e-05	0.000481385
GART	-0.21356	5.15428e-05	0.000482158
B3GALNT2	-0.284342	5.17505e-05	0.000483526
DNAJC5	-0.182636	5.19474e-05	0.000485078
CNEP1R1	0.611716	5.22751e-05	0.00048756
SLC7A11	0.52068	5.22581e-05	0.00048756
ZNF449	0.561894	5.23469e-05	0.000487941
GRPEL2	0.439791	5.23941e-05	0.000488092
ELOA	-0.2782	5.24788e-05	0.000488593
DDX3Y	1.25912	5.26006e-05	0.000489437
POLG	-0.243947	5.26992e-05	0.000490065
CRISPLD2	-0.555226	5.29229e-05	0.000491855
LIN7C	0.638602	5.3021e-05	0.000492477
ARID1A	-0.31366	5.30853e-05	0.000492783
CDC42SE2	0.555194	5.31249e-05	0.00049286
DCAF17	0.488947	5.3317e-05	0.000494351
TBC1D10B	-0.287605	5.34858e-05	0.000495624
PRKCE	0.235916	5.35687e-05	0.000496101
SYT1	0.490591	5.37118e-05	0.000496708
LZTR1	-0.255797	5.37289e-05	0.000496708
DST	-0.514973	5.36729e-05	0.000496708
RCHY1	0.742919	5.39211e-05	0.000498193
TOMM40	-0.32606	5.40326e-05	0.00049893
DENND1B	0.648759	5.4467e-05	0.000502353
RNFT1	0.827786	5.44405e-05	0.000502353
CDC73	0.357432	5.45354e-05	0.000502689
CCT7	-0.25949	5.48863e-05	0.000505628
SLC39A10	0.580324	5.4945e-05	0.000505873
TTL	-0.209393	5.53056e-05	0.000508896
WDFY4	-0.388598	5.55256e-05	0.000510323
SAMD5	0.536224	5.55055e-05	0.000510323
TVP23B	0.540289	5.55777e-05	0.000510505
ALMS1	-0.414035	5.57075e-05	0.000511399
PNKP	-0.298912	5.61845e-05	0.000515177
STIP1	-0.293138	5.67203e-05	0.000519641
TMEM67	0.540636	5.67703e-05	0.000519641
CYRIB	0.415308	5.67421e-05	0.000519641
ZNF267	0.523789	5.70391e-05	0.000521798
SF1	-0.186149	5.72933e-05	0.000523819
FAP	0.62818	5.74829e-05	0.000525248
COL10A1	-1.29688	5.75763e-05	0.000525492
TMEM9B	0.307431	5.7968e-05	0.000528455
TERF1	0.387368	5.79655e-05	0.000528455
MPHOSPH6	0.322258	5.813e-05	0.000529625
PTPN4	0.453717	5.8214e-05	0.000530084
FGD4	0.387477	5.87334e-05	0.000534505
PPP1CC	0.502813	5.89674e-05	0.000536324
ARMCX1	0.347749	5.907e-05	0.000536947
CRKL	-0.202699	5.9352e-05	0.000539199
NEK6	-0.19761	5.95786e-05	0.000540635
NUDT11	0.673294	5.9681e-05	0.000541252
SSU72	-0.225328	5.97731e-05	0.000541775
DEPP1	0.3097	5.99326e-05	0.000542908
MOSPD2	0.484301	6.03261e-05	0.000546159
SCAI	0.518721	6.04956e-05	0.000547379
IFITM1	1.46991	6.1003e-05	0.000551654
OCIAD1	0.583832	6.11641e-05	0.000552525
AGPAT2	-0.304599	6.11695e-05	0.000552525
ADAM10	0.32404	6.14314e-05	0.000554255
IER3	0.361968	6.21782e-05	0.00056035
FOXK1	-0.382781	6.24316e-05	0.000562313
TMEM135	0.756119	6.24831e-05	0.000562455
RUVBL1	-0.25929	6.26122e-05	0.000563295
NDUFB1	0.383085	6.30489e-05	0.000566576
MAP3K14	-0.380921	6.30451e-05	0.000566576
B2M	0.470915	6.31507e-05	0.0005666
BRD4	-0.284001	6.31411e-05	0.0005666
HIVEP2	-0.37444	6.31594e-05	0.0005666
MAGOHB	0.300907	6.34285e-05	0.000568691
USP45	0.618314	6.35964e-05	0.000569872
PPP1R10	-0.212242	6.38876e-05	0.000572155
RNF126	-0.331745	6.42418e-05	0.000575
LARP4	0.384043	6.4299e-05	0.000575186
PRR12	-0.337482	6.46253e-05	0.000577777
MALT1	0.429585	6.46991e-05	0.000578108
MTHFD2	0.247107	6.47538e-05	0.000578269
LOC100128494	-1.43411	6.48718e-05	0.000578667
CPEB4	0.446371	6.48373e-05	0.000578667
TXNDC16	0.75881	6.49512e-05	0.000579047
SNX22	-1.90695	6.51244e-05	0.000580263
CENPK	0.613186	6.52067e-05	0.000580668
ARHGAP28	0.602213	6.55419e-05	0.000583109
RAB33B	0.498956	6.57131e-05	0.000584186
TNFRSF1A	-0.254781	6.60409e-05	0.000586769
BTBD1	0.383661	6.60911e-05	0.000586884
PBK	0.561467	6.63122e-05	0.000588185
SMIM8	0.710605	6.64346e-05	0.000588939
MORC4	-0.263778	6.6745e-05	0.000591358
STAT1	0.395588	6.77669e-05	0.000600075
EPG5	-0.36066	6.82474e-05	0.000603989
SMCR8	-0.311044	6.87188e-05	0.000607479
CHROMR	0.459537	6.87165e-05	0.000607479
NEBL	0.848519	6.89544e-05	0.00060922
SHOC2	0.467613	6.92781e-05	0.000611394
SF3A2	-0.3579	6.9243e-05	0.000611394
SPTAN1	-0.328744	6.93866e-05	0.000612008
ZDHHC8	-0.288268	7.08716e-05	0.000624407
TAF9	0.263008	7.08407e-05	0.000624407
DPY19L1	0.583063	7.1191e-05	0.000626871
KBTBD3	0.871848	7.13635e-05	0.000627042
ORAI1	-0.304139	7.14079e-05	0.000627042
SCARB1	-0.270275	7.14071e-05	0.000627042
CAMSAP1	-0.245801	7.1395e-05	0.000627042
LINC02154	0.878074	7.14095e-05	0.000627042
ARHGDIA	-0.276632	7.17959e-05	0.000630084
SON	-0.329829	7.20051e-05	0.000631568
KHSRP	-0.236457	7.28574e-05	0.000638688
SUSD1	-0.201424	7.31194e-05	0.000640628
MYO1C	-0.205071	7.32372e-05	0.000641304
TM9SF2	0.504669	7.35528e-05	0.00064371
TMEM267	0.71822	7.43579e-05	0.000650394
KRT34	-0.404594	7.45998e-05	0.000652148
NMT1	-0.262387	7.48321e-05	0.000653816
PIGX	0.406558	7.48962e-05	0.000654013
WNK1	-0.335993	7.5093e-05	0.000655369
F2R	0.347855	7.52142e-05	0.000656062
GSR	-0.181652	7.56812e-05	0.00065977
DNAJC11	-0.302892	7.57782e-05	0.000660251
NFX1	-0.223355	7.58464e-05	0.00066048
PLSCR1	0.345173	7.61788e-05	0.000663008
DPH3	0.408126	7.63271e-05	0.000663932
CLEC11A	-0.421314	7.63921e-05	0.000664131
PKD2	0.357797	7.74188e-05	0.000672685
DDX39A	-0.304551	7.75027e-05	0.000673043
RASSF3	0.221375	7.81493e-05	0.000678165
THAP4	-0.283113	7.81787e-05	0.000678165
ZPR1	-0.257353	7.84614e-05	0.000679869
FARSA	-0.320445	7.84485e-05	0.000679869
CASP3	0.293705	7.93861e-05	0.000687504
RNGTT	0.371536	7.99252e-05	0.000691792
METTL4	0.574501	8.04934e-05	0.000696328
ORC1	-0.322358	8.07348e-05	0.000697909
GOLGA7	0.306714	8.07648e-05	0.000697909
KCNJ2	0.408374	8.09657e-05	0.000699261
SEMA3C	-0.66262	8.14001e-05	0.000702628
TBPL1	0.558434	8.17652e-05	0.000705393
ODF2	-0.188739	8.18189e-05	0.00070547
METTL18	0.682227	8.19218e-05	0.000705971
GOLGA8N	1.75684	8.24342e-05	0.000709609
PRKACA	-0.246472	8.23893e-05	0.000709609
ZC3H7B	-0.222128	8.3414e-05	0.000717652
SLC16A1	0.33785	8.38599e-05	0.000721094
ZNF43	0.498688	8.40305e-05	0.000722167
EEFSEC	-0.409131	8.41182e-05	0.000722527
GPATCH2	0.332111	8.42854e-05	0.000723568
CTSL	-0.258778	8.4701e-05	0.00072674
PYROXD1	0.552742	8.49488e-05	0.000728469
NADK2	0.441878	8.54631e-05	0.000732481
SNRNP27	0.329032	8.55938e-05	0.000732804
SH3BP5	-0.171698	8.55897e-05	0.000732804
ART4	0.425105	8.56406e-05	0.000732806
EHBP1L1	-0.320049	8.57838e-05	0.000733633
NCOA5	-0.281777	8.64306e-05	0.000738763
ECHDC1	0.324104	8.67141e-05	0.000740785
SYNE1	-0.309708	8.69014e-05	0.000741982
EMCN	0.518555	8.69933e-05	0.000742365
MIR5587	-2.13826	8.72434e-05	0.000744096
MIR31HG	-0.600704	8.73042e-05	0.000744211
PRPF3	-0.203643	8.7593e-05	0.00074627
TBC1D9B	-0.251003	8.79136e-05	0.000748596
CCDC93	-0.196268	8.81307e-05	0.00075004
CAPN15	-0.327426	8.82697e-05	0.000750817
MEAK7	-0.288366	8.89374e-05	0.000756088
RAB10	0.438051	8.97158e-05	0.000762294
ZFPM1	-0.590236	9.04318e-05	0.000767964
CARNMT1	0.651245	9.0634e-05	0.000769266
USP39	-0.182326	9.07498e-05	0.000769834
SAT1	0.303027	9.12207e-05	0.000773412
CCDC91	0.459745	9.1328e-05	0.000773675
SUMO1	0.51125	9.13499e-05	0.000773675
CENPO	-0.244773	9.16381e-05	0.000775282
ZNF365	0.722376	9.17171e-05	0.000775534
LAMC1	-0.243457	9.19022e-05	0.000776682
CD46	0.515143	9.20513e-05	0.000777525
DLST	-0.191242	9.24609e-05	0.000780567
ADRB2	-0.547992	9.254e-05	0.000780816
ST6GALNAC4	-0.277912	9.27962e-05	0.000782558
CENPS	0.992705	9.34021e-05	0.000787246
SNRPE	0.566021	9.3681e-05	0.000788753
CAMK2D	0.35217	9.36694e-05	0.000788753
ATP9A	-0.264735	9.41686e-05	0.000792435
NOC2L	-0.284254	9.43081e-05	0.000792762
CD248	-0.690253	9.44552e-05	0.000793575
TNS1	-0.313418	9.45331e-05	0.000793806
MCM5	-0.284535	9.4657e-05	0.000794423
LOC389831	0.645529	9.51388e-05	0.000798042
NPHP3	0.570207	9.58191e-05	0.00080332
RB1	0.518248	9.64337e-05	0.000807833
VTA1	0.454556	9.646e-05	0.000807833
STX1A	-0.469353	9.68585e-05	0.000810739
JKAMP	0.644988	9.70539e-05	0.000811943
TNPO2	-0.185604	9.71309e-05	0.000812157
PRKRA	0.347875	9.78403e-05	0.000817654
ZBTB44	0.406064	9.91202e-05	0.000827373
PPP6R1	-0.282011	9.92009e-05	0.000827373
CAMK1	-0.293818	9.92133e-05	0.000827373
TCEAL9	0.302102	9.94102e-05	0.000828576
FAM20C	-0.347845	9.95437e-05	0.00082925
NBEAP2	0.546838	9.96368e-05	0.000829587
SLC10A7	0.51833	0.000100148	0.000832966
SAP30-DT	0.724276	0.00010011	0.000832966
SLC16A7	0.719997	0.000100519	0.000835607
FKBP1A	0.390242	0.000100706	0.000836724
SELENOT	0.583095	0.000100802	0.000837074
RPS6KA5	0.452012	0.000101304	0.000840805
TXLNA	-0.212827	0.000101415	0.000841279
GNA12	-0.165513	0.000101618	0.000842521
DENND4B	-0.270522	0.000102317	0.000847873
MAP3K4	-0.236892	0.000103278	0.000855386
ACSS2	-0.285792	0.000103405	0.000855981
HSDL1	0.357081	0.000103623	0.000857341
ADO	0.443562	0.000103876	0.000858982
ANKRD27	-0.212193	0.00010404	0.000859886
SLC35F5	0.589268	0.000104339	0.000861901
ABCC1	-0.255876	0.000104941	0.00086597
SRP19	0.794328	0.000104909	0.00086597
XRCC4	0.496137	0.000105757	0.000871792
TOP1MT	-0.370531	0.000106267	0.000875536
FAM171B	0.536347	0.000106769	0.000879215
SASH1	-0.19631	0.000107491	0.000884698
YY2	1.14412	0.000107702	0.000885973
EIF2D	-0.220685	0.000108081	0.000888626
DHX9	-0.192666	0.00010838	0.000890612
TONSL	-0.297322	0.000108785	0.00089301
CDC7	0.409836	0.000109167	0.000895682
GALC	0.397262	0.000109309	0.000896377
LRRC8C	0.519805	0.000109545	0.000897845
RNF213	-0.443347	0.000110032	0.000900904
FBXO32	0.352535	0.000110001	0.000900904
IFNAR1	0.614305	0.000110514	0.000904375
ERI2	0.462715	0.000110652	0.00090504
LRP1	-0.479857	0.000110714	0.000905077
FHL1	0.283062	0.00011147	0.000910779
TCF20	-0.289214	0.000111666	0.000911912
EXOSC10	-0.230979	0.000111857	0.000912997
PAFAH1B1	0.206352	0.000113576	0.000926548
DLD	0.411959	0.000113862	0.000928397
GAS5	0.270213	0.000113959	0.000928707
MAPK8	0.445673	0.000114301	0.000930538
YBX3	-0.154795	0.000114247	0.000930538
SSRP1	-0.258209	0.000114879	0.000934761
TWNK	-0.276097	0.000115642	0.000940477
UEVLD	0.4199	0.000115722	0.000940646
KANSL1	-0.228458	0.000116021	0.000942591
ZHX1	0.438292	0.000116605	0.000946847
ARF6	0.274899	0.000117041	0.000949895
ZBED5	0.886894	0.000117571	0.000953087
PIK3IP1	0.440054	0.000117547	0.000953087
ACAP2	0.465161	0.000117616	0.000953087
MARS1	-0.219912	0.000117994	0.000955659
FAM107B	0.223506	0.000118444	0.000958809
TMEM33	0.500417	0.000118665	0.000960104
PRKCI	0.439169	0.000120746	0.00097644
MCM6	-0.209456	0.000120848	0.000976767
EIF5A2	0.636528	0.000121742	0.00098349
SND1	-0.231865	0.000122235	0.000986961
ABRAXAS1	0.608785	0.000123774	0.000998876
VPS9D1-AS1	-0.382113	0.000124068	0.00100074
SIN3B	-0.237043	0.000124385	0.00100279
MYO6	0.355428	0.000125368	0.00101019
ASAH1	0.325709	0.000125631	0.00101179
MOB3A	-0.226745	0.000125757	0.00101229
MED15	-0.266065	0.000125844	0.00101247
ANKRD36C	-0.580754	0.000125932	0.00101267
SCAF1	-0.357238	0.000126047	0.00101307
CEPT1	0.577304	0.0001265	0.00101619
MVK	-0.283135	0.000126855	0.00101852
ARHGAP31	-0.192118	0.000127263	0.00102128
ZNF708	0.577229	0.000127416	0.00102199
NLK	0.407555	0.000127626	0.00102315
TMEM201	-0.284178	0.000128013	0.00102448
CERS2	-0.181753	0.000128052	0.00102448
TRIM13	0.379785	0.000127959	0.00102448
DIS3L2	-0.281676	0.000128006	0.00102448
TMEM171	-0.353573	0.000128279	0.00102578
OSBP	-0.201242	0.000128438	0.00102601
SMAP1	0.256096	0.00012843	0.00102601
PPP2CA	0.404277	0.000128595	0.00102674
ELOVL5	0.377844	0.000128912	0.00102875
SHISA3	0.457766	0.000128991	0.00102885
PON2	0.495824	0.000129626	0.0010334
ST6GALNAC3	0.536376	0.000129768	0.00103383
ZNF592	-0.29575	0.000129812	0.00103383
BCAS2	0.525254	0.000130077	0.00103542
TRPC1	0.589136	0.000131073	0.00104242
G3BP2	0.393989	0.000131154	0.00104242
UBAP2	-0.235669	0.000131133	0.00104242
MIPOL1	0.445962	0.000131532	0.00104489
PDCL	0.239965	0.00013295	0.00105562
PKN2	0.558378	0.000133478	0.00105928
USP46	0.388155	0.000133774	0.001061
HSF1	-0.253037	0.000133829	0.001061
ACSL3	0.319044	0.000133921	0.0010612
ATP6AP2	0.44168	0.000135796	0.00107551
SEC24C	-0.228312	0.000135891	0.00107572
EBNA1BP2	-0.347353	0.000135963	0.00107575
PDCL3	-0.276017	0.000136427	0.00107889
TPD52L2	-0.213589	0.000136895	0.00108204
PIP4K2B	-0.197938	0.000137185	0.00108379
HAUS3	0.731805	0.000137258	0.00108382
CCDC186	0.36954	0.00013769	0.00108622
HOXB3	0.282048	0.000137699	0.00108622
ISCA1	0.295166	0.000138108	0.0010889
COX16	0.663752	0.00013843	0.00109089
UGGT2	0.572263	0.000138542	0.00109123
VGLL3	0.565112	0.000138645	0.00109149
LAMP2	0.515942	0.000139184	0.00109519
LNPK	0.484736	0.000140298	0.00110285
PES1	-0.284718	0.000140282	0.00110285
PRRC2C	-0.3273	0.000140401	0.00110311
INIP	0.356113	0.000140892	0.00110641
ALG13	0.282611	0.000142333	0.00111718
ZNF281	0.404812	0.000143163	0.00112313
SNRPB2	0.276191	0.000143503	0.00112523
AHRR	-0.410107	0.000144139	0.00112966
WASHC4	0.803426	0.000144228	0.00112979
ZBTB14	0.314851	0.000145041	0.0011356
SETDB2	0.520602	0.000145163	0.00113599
DNAH5	-0.585511	0.000145484	0.00113794
ITGA10	0.224561	0.000145747	0.00113943
PGP	-0.257251	0.000146161	0.0011421
KAT6A	-0.243788	0.000146931	0.00114754
AARS2	-0.253588	0.000148088	0.00115601
SPG7	-0.24962	0.000149244	0.00116446
IFFO2	-0.197971	0.000149752	0.00116784
KLHL9	0.352197	0.000149859	0.0011681
BCAP31	-0.201344	0.00015028	0.00117081
RNF4	-0.180728	0.000150857	0.00117471
INKA2	-0.283536	0.000151126	0.00117623
LIG4	0.634914	0.000151443	0.00117811
MCL1	0.299811	0.000152155	0.00118307
EPRS1	-0.184567	0.000152444	0.00118473
ZFP36L2	0.31399	0.000153171	0.00118862
NUS1	0.566086	0.000153133	0.00118862
ARPC1A	-0.22661	0.000153063	0.00118862
TINAGL1	-0.221587	0.00015355	0.00119098
PPP2R1B	0.243179	0.000154275	0.00119601
AHSA1	-0.263707	0.000155654	0.00120611
IGF2BP2	-0.192579	0.000156142	0.0012087
TMEM14B	0.384151	0.000156072	0.0012087
TRAF3	-0.206347	0.000156539	0.00121118
NT5DC1	0.42901	0.000157266	0.0012162
FEM1B	0.376136	0.000157496	0.00121738
PABPC1	-0.192502	0.000158051	0.00122108
ACBD3	0.292785	0.0001593	0.00123012
POLR2A	-0.2674	0.000159508	0.00123053
RDX	0.3787	0.000160175	0.00123507
ZEB1-AS1	0.503183	0.000161214	0.00124247
[truncated: 12,820 more rows]

## Sheet: Memory vs HG
symbol	log2FoldChange	pvalue	padj
ITGB8	-0.773028	2.47396e-14	2.99621e-10
HMOX1	-0.420706	1.64491e-11	8.01916e-08
SLIT2	-0.449829	1.98641e-11	8.01916e-08
TNFSF15	-0.760768	2.58056e-10	6.25062e-07
PCDH10	-0.381967	2.91105e-09	5.87596e-06
RAB3B	-0.435617	4.30672e-09	6.51984e-06
COL12A1	-0.549096	6.59543e-09	8.87525e-06
HMGN2	0.31159	2.1578e-08	2.61331e-05
ICAM1	-0.456512	3.59471e-08	3.95777e-05
CD163L1	-0.434077	6.47977e-08	6.53971e-05
SELE	-0.864046	7.70111e-08	7.17447e-05
ABI3BP	-0.431139	1.57554e-07	0.000134403
AGO2	-0.413087	1.66464e-07	0.000134403
SLC6A6	-0.258568	3.40275e-07	0.000257567
TENM3	-0.417007	5.76044e-07	0.00041038
KIF13A	-0.280765	1.28601e-06	0.000865269
TMTC1	-0.535424	1.98362e-06	0.0012644
FAT1	-0.616121	2.36659e-06	0.00143309
KIAA0040	0.276398	3.15882e-06	0.00159402
BDNF	-0.466064	3.10692e-06	0.00159402
HHIP	-0.252668	2.92466e-06	0.00159402
NRG1	-0.283915	3.09442e-06	0.00159402
PDE1C	-0.429019	3.48501e-06	0.00168828
KCNQ1OT1	-0.794916	5.07726e-06	0.00236503
TACSTD2	-0.300928	7.77588e-06	0.00336334
SCN8A	-0.265336	7.49903e-06	0.00336334
SRSF5	0.235499	9.58651e-06	0.00392484
FABP4	-0.386694	9.72217e-06	0.00392484
FRAS1	-0.524939	1.04774e-05	0.00396536
HIPK2	-0.443295	1.04257e-05	0.00396536
KPNA2	0.214213	1.18895e-05	0.00434433
JAG2	-0.26413	1.3681e-05	0.00460253
CDH2	-0.213814	1.36465e-05	0.00460253
CLCN7	-0.245256	1.62188e-05	0.00530882
HMGB2	0.302945	1.70251e-05	0.00542609
DKK1	-0.258413	1.97005e-05	0.00602592
LRP1	-0.521088	2.03999e-05	0.00602592
SULF1	-0.362634	2.02427e-05	0.00602592
TPX2	0.160105	2.17011e-05	0.00625768
PIEZO1	-0.264623	2.25083e-05	0.00633694
ACAT2	0.203225	2.30225e-05	0.00633694
PGM5P2	-0.921077	2.38184e-05	0.00641032
FNDC3B	-0.301854	2.46464e-05	0.00648896
TULP4	-0.382114	2.54792e-05	0.0065655
SERPINE1	-0.211709	2.61369e-05	0.00659467
ABHD14B	0.331802	2.6741e-05	0.00660938
CCDC9B	-0.297017	2.81933e-05	0.00682899
STMN1	0.248921	2.939e-05	0.00697926
PKP2	-0.357222	3.51424e-05	0.00775898
TRAF3	-0.216197	3.52361e-05	0.00775898
SH3BP5	0.177759	3.47384e-05	0.00775898
TAPBP	-0.312186	3.39267e-05	0.00775898
PLP2	0.243391	3.66104e-05	0.00791764
FAM114A1	-0.193501	3.75583e-05	0.00798015
TGFB2	-0.428286	4.01893e-05	0.00835322
CLCN4	-0.248856	4.06936e-05	0.00835322
MCC	-0.287718	4.18344e-05	0.00844428
KMT2C	-0.434016	4.3107e-05	0.00855851
ACTG1	-0.164927	4.45488e-05	0.0087021
ZWINT	0.190677	4.74419e-05	0.00910868
WASF3	-0.263792	4.81344e-05	0.00910868
TNFRSF10B	-0.135747	4.91223e-05	0.00915261
ADCY9	-0.291817	5.02414e-05	0.00921929
MAP1B	-0.409816	5.13669e-05	0.00928515
KMT2A	-0.489192	5.3605e-05	0.00940884
GFPT1	-0.251322	5.35437e-05	0.00940884
SLC9A7	-0.344215	5.53149e-05	0.00957026
TNIK	-0.200511	5.70683e-05	0.00973456
DYRK1B	-0.378305	6.7063e-05	0.0112806
GOLGA3	-0.269679	6.94367e-05	0.0113642
GTF2I	-0.171681	6.87833e-05	0.0113642
MACF1	-0.440833	7.21731e-05	0.0116545
ECSCR	0.201066	7.34234e-05	0.0117004
CBL	-0.423438	8.24387e-05	0.0123261
GPRC5A	-0.315349	8.0223e-05	0.0123261
KMT2D	-0.43814	8.14824e-05	0.0123261
MEG3	-0.355231	8.09924e-05	0.0123261
CYP1A1	0.405363	8.00905e-05	0.0123261
UBR4	-0.331696	8.55959e-05	0.0126421
IGF2BP1	-0.244997	8.9462e-05	0.0128073
H2BC9	0.7562	8.87857e-05	0.0128073
NACC2	-0.178979	8.98867e-05	0.0128073
NCOR2	-0.300209	0.000103785	0.014123
CDKN3	0.308117	0.000101071	0.014123
KIAA1549	-0.299031	0.000103625	0.014123
GIMAP4	0.235172	0.0001028	0.014123
SPEN	-0.308265	0.000106336	0.0141521
NUDT16	0.191332	0.000105914	0.0141521
CEP170B	-0.306924	0.000114229	0.014235
ADCY7	-0.257726	0.000115187	0.014235
CMSS1	0.226347	0.000112173	0.014235
PLXNA1	-0.293504	0.000110531	0.014235
WDFY3	-0.40042	0.000111334	0.014235
NRCAM	-0.253734	0.000113761	0.014235
FLNC	-0.287861	0.000112925	0.014235
HMCN1	-0.451815	0.000118571	0.0145052
TRIO	-0.26046	0.000122732	0.0148641
RACGAP1	0.211699	0.000135327	0.0158195
RELN	-0.732183	0.000134741	0.0158195
PLXNA3	-0.359749	0.000135846	0.0158195
RARB	-0.298795	0.000137253	0.0158311
PLXNA2	-0.278876	0.000140795	0.0160865
MFSD12	-0.234168	0.00014413	0.0163136
FOXK1	-0.356921	0.000157209	0.0176293
WNK1	-0.318654	0.00016094	0.0177195
ABCA3	-0.224011	0.000160131	0.0177195
DYNC1H1	-0.312509	0.000163046	0.0177896
MXD4	-0.252514	0.000166905	0.0180481
MDN1	-0.363883	0.000170718	0.0182971
NPC1	-0.215597	0.000173761	0.0183846
BDH2	0.247696	0.000174571	0.0183846
PTPRE	-0.202419	0.000180691	0.018617
FN1	-0.279088	0.000180933	0.018617
DENND11	-0.202339	0.000181389	0.018617
SMAD6	-0.309148	0.000187992	0.0189854
ADAMTSL1	-0.185443	0.000188114	0.0189854
NEB	-0.523787	0.000190108	0.0190281
HMGB3	0.233899	0.000195289	0.0193864
ZZEF1	-0.2436	0.000199241	0.0194598
MXD3	0.382132	0.000199046	0.0194598
SLC9A1	-0.242544	0.000204248	0.019741
NF2	-0.259166	0.000206813	0.019741
ACTB	-0.177043	0.00020701	0.019741
HERC2	-0.330433	0.000213313	0.0200267
PLXNB3	-0.419936	0.000212613	0.0200267
TET3	-0.329485	0.00021938	0.0203139
DST	-0.470506	0.000219727	0.0203139
KIF23	0.17724	0.0002275	0.0205282
KMT2B	-0.302835	0.000230521	0.0205282
AAK1	-0.361443	0.000230183	0.0205282
CCDC150	0.35789	0.000230181	0.0205282
SLC25A3	0.170761	0.000234664	0.0206489
BUB1B	0.160555	0.000236991	0.0206489
CREBBP	-0.280003	0.000236281	0.0206489
ATP2B4	-0.219807	0.000258591	0.0221268
CARD11	-0.307722	0.000256073	0.0221268
TRRAP	-0.313422	0.000259434	0.0221268
TRIM16L	-0.313056	0.000266352	0.0222081
SPECC1	-0.240816	0.000270833	0.0222081
KRT34	-0.357906	0.000267466	0.0222081
FOSL2	-0.149884	0.000271389	0.0222081
VGLL3	-0.519226	0.000262934	0.0222081
ZNF449	0.484008	0.000268802	0.0222081
FBN2	-0.389771	0.000278354	0.0226252
AHNAK	-0.413538	0.000290265	0.023436
ABL2	-0.378094	0.000292242	0.0234394
HECTD4	-0.333536	0.000298501	0.0236284
CCDC115	0.230416	0.000297587	0.0236284
TBC1D24	-0.27358	0.000304284	0.0236699
SLC12A4	-0.178422	0.000308797	0.0236699
MARCHF4	-0.189586	0.000305768	0.0236699
HJURP	0.157744	0.000301508	0.0236699
ZNF445	-0.226138	0.00030853	0.0236699
NFAT5	-0.55534	0.000313712	0.0238137
TANC2	-0.324869	0.000316555	0.0238137
GDF15	-0.250714	0.000316572	0.0238137
KIF3C	-0.161794	0.000325633	0.0243441
HOOK2	-0.40676	0.000328107	0.0243785
HMGB1	0.171125	0.00033323	0.0243982
MRC2	-0.224017	0.000332824	0.0243982
PALLD	-0.254221	0.000334416	0.0243982
CHCHD7	0.232719	0.000338981	0.0245832
KANSL1	-0.203025	0.000351624	0.024862
ITGAV	-0.343586	0.000349135	0.024862
OXTR	-0.52757	0.000353089	0.024862
RPA3	0.280588	0.000348539	0.024862
PAPPA	-0.432371	0.000367889	0.0257544
PRC1	0.125353	0.000370594	0.0257946
SNX27	-0.325798	0.000383109	0.0265133
ITPRIP	-0.173474	0.000386987	0.0266296
B3GALNT2	-0.235582	0.00039142	0.026632
TMEM14B	0.352283	0.000390302	0.026632
NUSAP1	0.269092	0.000399819	0.0270514
RHNO1	0.205249	0.0004085	0.0271568
PTPN21	-0.239957	0.000408668	0.0271568
DSEL	-0.436221	0.000406119	0.0271568
ETS2	0.126378	0.000410346	0.0271568
SKI	-0.215734	0.000428391	0.0280122
EXOSC8	0.240808	0.000427754	0.0280122
PNISR	0.234117	0.00043021	0.0280122
RNF207	-0.433374	0.000434316	0.0281284
GATAD2B	-0.280896	0.000443465	0.0284401
PRIM1	0.298343	0.000443826	0.0284401
PTPN14	-0.343368	0.000447532	0.0285266
PITRM1	-0.148381	0.000463731	0.0293255
TFPI2	-0.23085	0.000464907	0.0293255
RPL5	0.207603	0.000475345	0.0293719
DNAJC9	0.156983	0.000473054	0.0293719
BPTF	-0.314676	0.000471411	0.0293719
RNF213	-0.400026	0.000470497	0.0293719
SEMA6C	-0.281647	0.000492888	0.0295513
A2M	0.437393	0.000482729	0.0295513
EP400	-0.248837	0.000488138	0.0295513
MIF4GD	0.320843	0.000491731	0.0295513
DCBLD2	-0.290712	0.000487983	0.0295513
UBN2	-0.353002	0.000483561	0.0295513
GAPVD1	-0.241209	0.000500154	0.0298393
PLXNA4	-0.308494	0.000506026	0.0300416
RTL5	-0.491479	0.00051488	0.0304181
ZDHHC8	-0.247067	0.000518486	0.0304824
TTYH3	-0.213968	0.000521627	0.0305189
ZC4H2	0.290194	0.000538162	0.031335
NFKBIA	-0.20949	0.000549263	0.0317914
SEMA4C	-0.325788	0.000554409	0.0317914
NOL4L	-0.218495	0.000555873	0.0317914
TAMM41	0.271229	0.0005565	0.0317914
POU2F2	-0.356666	0.000577673	0.0326925
ARSJ	-0.156789	0.00057723	0.0326925
THSD7A	-0.384714	0.000580756	0.0327141
SRRM2	-0.267614	0.000612649	0.0343509
ZBTB38	-0.217192	0.000624499	0.0348539
XRCC6	0.173406	0.000632785	0.0351544
GPR176	-0.158678	0.000637093	0.0351956
HIVEP2	-0.301229	0.000639338	0.0351956
CD200	0.385815	0.000655383	0.0359156
NAV2	-0.244912	0.000685823	0.0372466
SYNJ2	-0.135776	0.000685504	0.0372466
CCNB2	0.248088	0.000698539	0.0377506
ZFHX3	-0.395962	0.000701337	0.0377506
MYCBP2	-0.400268	0.000708358	0.0379598
LOC100128398	-0.460408	0.000711928	0.0379831
C2CD2	-0.181256	0.000744611	0.0392086
APOBEC3B	0.308271	0.000743717	0.0392086
UBFD1	-0.148083	0.00075565	0.0395836
GGT5	0.26493	0.000758269	0.0395836
PTTG1	0.301065	0.000796436	0.0413976
VPS53	-0.199608	0.000804747	0.0416508
CDCA7	0.242469	0.000808835	0.0416842
TBC1D9	-0.173485	0.000825179	0.0423464
MDK	0.27967	0.000840837	0.0429679
ARPIN	0.218027	0.000855357	0.0431635
RASSF2	-0.192625	0.00085141	0.0431635
GPCPD1	0.337976	0.000854028	0.0431635
PLPPR2	-0.306223	0.000873141	0.0436967
HUWE1	-0.309024	0.000871393	0.0436967
PNPLA6	-0.209083	0.000895313	0.0444772
LMTK2	-0.239805	0.00089608	0.0444772
TNFAIP1	-0.129027	0.000902213	0.0445988
SERTAD2	-0.272585	0.000906013	0.0446046
PALD1	0.199684	0.000931129	0.0454714
IFT52	0.198598	0.000928361	0.0454714
PIK3CD	-0.264454	0.000945236	0.04568
TUBA1B	0.149772	0.000944353	0.04568
CDC25C	0.265645	0.000946717	0.04568
POU2F1	-0.346552	0.000968481	0.0465447
PAQR4	0.216238	0.000984439	0.0471247
PRR3	0.296732	0.000999002	0.0476335
THBS1	-0.225016	0.00102045	0.0484656
NOTCH1	-0.236126	0.00104009	0.0492051
SNAPC5	0.296155	0.00106271	0.0498857
SLC7A1	-0.165654	0.00108187	0.0505891
ZFHX4	-0.49108	0.00108846	0.0507013
MRPS31	0.225806	0.0011124	0.0512255
HSPG2	-0.344087	0.00112326	0.0515295
KIF2C	0.159045	0.00114873	0.0523018
AGO3	-0.23354	0.00117718	0.052501
ASH1L	-0.26332	0.0011952	0.052501
SRGAP1	-0.380686	0.00116388	0.052501
CABLES1	-0.188324	0.00118104	0.052501
HAUS1	0.209739	0.00120079	0.052501
IRGQ	-0.296268	0.00116829	0.052501
SLC8A1	-0.443522	0.00118745	0.052501
TMEM37	0.392985	0.00119501	0.052501
ZC3H7B	-0.181443	0.00118506	0.052501
SUSD5	-0.151606	0.00119999	0.052501
LINC01235	-0.498503	0.00118372	0.052501
FTH1	-0.209038	0.00120911	0.0526745
CFLAR	-0.121059	0.00121794	0.0526801
CDK6	-0.509327	0.00121696	0.0526801
KDM6B	-0.348735	0.00123649	0.0527624
DUSP3	-0.138623	0.00123727	0.0527624
RELL1	-0.298056	0.00123468	0.0527624
APLN	0.188398	0.00123068	0.0527624
HMGCL	0.212816	0.00125002	0.0531073
SLC2A6	-0.232328	0.00125412	0.0531073
ERCC2	-0.187955	0.00129146	0.0543085
COL8A1	-0.197873	0.00129131	0.0543085
IL4I1	-0.388055	0.00129749	0.0543733
PHC3	-0.397092	0.00134701	0.056254
FGF5	-0.412074	0.00137939	0.0574084
ATP5MC2	0.217847	0.00139048	0.0576715
DTD1	0.1703	0.00140788	0.0579961
ADAM19	-0.20027	0.00140494	0.0579961
CELSR1	-0.364832	0.0014205	0.0583175
TOX	-0.242364	0.00143239	0.0586072
ARFGEF3	-0.304529	0.00144107	0.0587635
HMGN1	0.195984	0.00145483	0.0591256
ATRAID	0.199834	0.00146533	0.0593532
CPT1A	-0.189713	0.00147805	0.059669
NOTCH2	-0.236906	0.00149824	0.059885
MED13L	-0.259698	0.00149125	0.059885
OXA1L	0.170014	0.00149625	0.059885
BIRC5	0.160826	0.00151615	0.0604017
USP22	-0.134732	0.00154519	0.0608267
AMZ2	0.171634	0.00154506	0.0608267
SEMA3G	-0.430064	0.00154691	0.0608267
KIF4A	0.155518	0.00153468	0.0608267
NTN4	-0.194603	0.00155649	0.0610054
LINC00339	0.333452	0.00156918	0.0613045
TXNIP	-0.300565	0.00160009	0.0623109
SLCO4A1	-0.345853	0.00165042	0.0640648
BMX	0.13642	0.00165585	0.0640702
LAMA5	-0.255306	0.0016799	0.0645881
GFPT2	-0.235952	0.00167928	0.0645881
ANKRD52	-0.19669	0.00172108	0.0659621
ZNF703	-0.336226	0.00174248	0.0665715
RFC4	0.300218	0.00176058	0.0670517
COQ3	0.296471	0.00177877	0.0673209
UTRN	-0.304327	0.0017766	0.0673209
ERCC6	-0.252855	0.00178645	0.0674009
CCNL1	0.224357	0.00179887	0.0676589
NEK2	0.193586	0.0018062	0.0677239
ATP11A	-0.185343	0.00185122	0.0690945
DOT1L	-0.234321	0.00185416	0.0690945
AHNAK2	-0.238078	0.00186541	0.06917
HADH	0.204686	0.00186761	0.06917
ZBED6	-0.450987	0.00188257	0.0695115
EMSY	-0.216764	0.00189685	0.0698262
TMEM200B	0.412517	0.00195346	0.0716919
SLC7A6	-0.172431	0.00197238	0.0721676
TK2	0.19013	0.00198796	0.0723821
PLEC	-0.282492	0.00199019	0.0723821
HMGCS1	0.291597	0.00201375	0.0730197
SRCAP	-0.246285	0.00202863	0.0733397
GPRC5B	-0.24203	0.00206817	0.0743567
CAMTA2	-0.260692	0.00207309	0.0743567
GIMAP5	0.271015	0.00207519	0.0743567
LMO4	0.230611	0.00215893	0.0756887
LYVE1	0.214951	0.00217575	0.0756887
CHST1	-0.228188	0.00213758	0.0756887
SSH1	-0.204116	0.00215617	0.0756887
PSME3IP1	0.164122	0.00216605	0.0756887
RHOB	-0.190054	0.00215065	0.0756887
BABAM2	0.252316	0.0021844	0.0756887
SMIM26	0.371037	0.00212242	0.0756887
TYMP	-0.545145	0.00215962	0.0756887
CCNB1	0.263415	0.00218735	0.0756887
KIF20A	0.203688	0.00214743	0.0756887
ARHGEF9	0.260297	0.00218115	0.0756887
LUC7L3	0.24	0.00220352	0.0760309
GALNS	-0.203868	0.00224907	0.077382
DNASE1	-0.296915	0.00225895	0.077502
NDUFA10	0.184536	0.00226743	0.0775729
COL1A1	-0.294762	0.00234779	0.0798139
ARHGAP35	-0.154039	0.00235929	0.0798139
TBC1D8	0.168403	0.00235575	0.0798139
HIVEP1	-0.310517	0.00234695	0.0798139
BNC1	-0.230162	0.00236873	0.07991
RGS2	0.386145	0.00240238	0.0808199
SETD7	-0.188643	0.00243672	0.0815226
MCTP1	-0.229801	0.00243303	0.0815226
EGFR	-0.349177	0.00248137	0.0825922
PAN2	0.227405	0.00249522	0.0826007
GSTK1	0.273354	0.00250987	0.0828258
CEP104	-0.18075	0.00259012	0.084099
ITPR2	-0.3298	0.00256587	0.084099
ADGRE5	-0.35725	0.00258072	0.084099
GGCX	-0.159871	0.00258931	0.084099
DNAH1	-0.321922	0.0025597	0.084099
WWC2	-0.171839	0.00258606	0.084099
DLGAP4	-0.199808	0.00261574	0.0847038
IFTAP	0.288962	0.0026353	0.0851097
DAPK3	-0.196343	0.00270038	0.086863
ACTL6A	0.158546	0.00270394	0.086863
DHFR	0.181904	0.00271666	0.0870409
RBM33	-0.194487	0.00273838	0.0872892
PREX2	-0.293451	0.00273883	0.0872892
PTGS1	0.186072	0.00274909	0.0873864
EP300	-0.237028	0.00277068	0.087842
RAD51	0.217716	0.00278814	0.0879584
C1QTNF6	0.190805	0.00278887	0.0879584
TLL1	-0.367327	0.00279676	0.0879782
KIDINS220	-0.120996	0.00284228	0.0889481
PIMREG	0.250715	0.00286843	0.0891269
SIPA1L3	-0.270246	0.00285623	0.0891269
SON	-0.247072	0.00287744	0.0891269
CCDC14	0.264004	0.00287191	0.0891269
PAAF1	0.218175	0.00289718	0.0891512
TMEM256	0.277252	0.0029003	0.0891512
ZNF358	-0.287388	0.00289411	0.0891512
BMPR2	-0.336412	0.00291384	0.0892025
SLC35C2	0.153875	0.00292532	0.0892025
PI4KA	-0.174079	0.00293143	0.0892025
HEG1	-0.221589	0.00292665	0.0892025
RAB6B	-0.341561	0.00294844	0.0894951
PPP1R7	0.168728	0.00298234	0.0896257
MLH1	0.172183	0.00296869	0.0896257
SEL1L3	-0.135843	0.00296106	0.0896257
DOCK8	-0.284879	0.00297938	0.0896257
TMEM97	0.219562	0.00299959	0.0899209
NPC2	0.153286	0.00302873	0.0902249
AKAP13	-0.25277	0.00303208	0.0902249
PLXNB2	-0.188815	0.00302258	0.0902249
POLR2G	0.198527	0.00307876	0.0910322
SLC41A2	-0.365912	0.00308928	0.0910322
TMEM45A	-0.342112	0.00308501	0.0910322
BRD3	-0.158254	0.00308838	0.0910322
USP24	-0.281561	0.00311384	0.0913262
IGF2	-0.428307	0.00311433	0.0913262
FDFT1	0.165218	0.00312839	0.0915166
MPV17	0.177673	0.00315363	0.0918132
GALNT10	-0.109679	0.00315369	0.0918132
PIK3C2B	-0.209899	0.00316971	0.0918381
AXL	-0.130386	0.00316707	0.0918381
DTL	0.176901	0.00320596	0.092049
DERA	0.193153	0.00323019	0.092049
MCM6	0.158711	0.00321377	0.092049
SETD5	-0.18997	0.00322497	0.092049
COL5A1	-0.25229	0.00320107	0.092049
RBM3	0.204862	0.00320798	0.092049
UBE2C	0.261619	0.0032422	0.0921743
CCDC28A	0.288277	0.00326175	0.092513
CRIM1	-0.169898	0.00327067	0.0925492
ABCA2	-0.245295	0.00329101	0.0929076
VPS13D	-0.246513	0.00330892	0.0930212
LPP	-0.483351	0.00331039	0.0930212
CD44	-0.151569	0.00333017	0.0931449
CTXN1	-0.302652	0.00332409	0.0931449
HAGLR	-0.172017	0.00337782	0.0942598
IL7R	-0.288788	0.00343044	0.0955082
TPGS1	-0.323034	0.00345752	0.0960412
TMEM106C	0.163603	0.00347754	0.0963764
PFKFB3	-0.135892	0.00351005	0.0970552
SLC50A1	0.191167	0.00353652	0.0975643
MAST4	-0.216935	0.0035596	0.097978
EXT2	0.135252	0.00358709	0.0985106
FRG1	0.223939	0.0036018	0.0985807
MICALL2	-0.223394	0.00360592	0.0985807
RRM1	0.144386	0.00361614	0.0986376
SDK1	-0.350286	0.00362692	0.0987092
CCDC34	0.246288	0.00366772	0.0991734
CAPN15	-0.23967	0.00366854	0.0991734
ND4	0.433349	0.0036536	0.0991734
CHD3	-0.226148	0.00370363	0.0998989
AMIGO2	-0.276516	0.00371346	0.0999417
MGMT	0.297715	0.00372426	0.10001
SGPL1	-0.168218	0.00374364	0.100308
PDGFC	-0.320464	0.00379429	0.101441
TASOR2	-0.232545	0.00382723	0.101872
ITGA11	-0.372356	0.00382399	0.101872
NSA2	0.167326	0.0038679	0.102728
ZNF469	-0.310581	0.00389637	0.103033
MRPS33	0.251087	0.00388897	0.103033
OPTN	-0.128026	0.00393441	0.103351
SLC9A3R2	-0.197489	0.00391892	0.103351
ADARB1	-0.136116	0.00393675	0.103351
PNMA2	0.187377	0.00394253	0.103351
CDYL2	-0.23358	0.00395641	0.10349
TMEM18	0.225805	0.00398187	0.103529
PABPC1L	-0.434018	0.00398351	0.103529
JRK	-0.164851	0.00397343	0.103529
ATP5MG	0.182053	0.00402776	0.104454
MBD6	-0.237927	0.00405002	0.104584
RAD54L2	-0.251426	0.0040496	0.104584
CFAP36	0.191428	0.00412784	0.105923
AFF1	-0.260862	0.00412478	0.105923
RPS18	0.204722	0.00412813	0.105923
CBX1	0.124865	0.00415224	0.106094
ACAA2	0.184421	0.00415229	0.106094
PDE6D	0.177219	0.00418867	0.106797
AFAP1	-0.131869	0.00419747	0.106797
SLC7A2	-0.29883	0.0042429	0.107727
UBE4B	-0.133007	0.00429274	0.108086
KIRREL1	-0.135294	0.00427203	0.108086
AGAP6	-0.282625	0.00427555	0.108086
DCAF12L1	-0.307162	0.00428964	0.108086
DSE	-0.173222	0.00430606	0.108197
ARGLU1	0.166279	0.00434969	0.109066
TOMM22	0.165852	0.00437719	0.109529
ALPK3	-0.190251	0.0043869	0.109546
KIF22	0.209529	0.00446349	0.111229
LOX	-0.221841	0.00447467	0.111279
DUSP8	-0.444547	0.00451933	0.112002
LCAT	-0.310546	0.00453151	0.112002
COL27A1	-0.171832	0.00452953	0.112002
AIF1L	0.200638	0.00454241	0.112043
MAMDC2	-0.317401	0.00455184	0.112047
PTPN11	-0.168678	0.00463301	0.112685
SLC35E1	-0.176116	0.00461018	0.112685
PPP1R13L	-0.261809	0.0045896	0.112685
PXDN	-0.164563	0.00462883	0.112685
EXOSC9	0.171576	0.00463434	0.112685
OSMR	-0.270953	0.00464286	0.112685
LRP12	-0.239052	0.00462193	0.112685
SPHK1	-0.218819	0.00465737	0.112811
TNFRSF21	-0.17179	0.00468175	0.113175
AP2A2	-0.142937	0.00470875	0.113601
CHD8	-0.196566	0.00472212	0.113697
AGRN	-0.227899	0.00479627	0.114114
HERC2P3	-0.296067	0.00479964	0.114114
C2CD4B	-0.391514	0.00480542	0.114114
PMP22	0.132751	0.00478493	0.114114
PLA2G4C	-0.295843	0.00479156	0.114114
TSC1	-0.141033	0.00477593	0.114114
SEC16A	-0.175928	0.00476086	0.114114
FURIN	-0.169411	0.00483937	0.114429
LASP1	-0.0972677	0.00484702	0.114429
RBBP7	0.149684	0.00483595	0.114429
PLAU	-0.162828	0.00492625	0.114936
DGKH	-0.404164	0.00488648	0.114936
PKD1	-0.274276	0.00492864	0.114936
ARID3A	-0.253813	0.00493493	0.114936
TGFB1	-0.215038	0.0049281	0.114936
ZNF587	-0.216778	0.00489355	0.114936
PTDSS1	-0.119461	0.0049218	0.114936
ATP5PD	0.214899	0.00496369	0.115163
BTF3	0.167199	0.00495773	0.115163
GBGT1	-0.229568	0.00497388	0.115179
ANKLE2	-0.128824	0.00502027	0.115752
SAMD4A	-0.183862	0.0050136	0.115752
CDH5	-0.17149	0.00502731	0.115752
CCN2	-0.0997317	0.00504647	0.115973
SPTBN5	-0.280086	0.00506024	0.116069
HLA-B	0.236976	0.0050812	0.11633
CDH11	-0.205207	0.00510421	0.116636
UBE2T	0.236841	0.0051175	0.11672
ND2	0.451103	0.00513389	0.116873
CEP68	0.160885	0.00517862	0.11767
CLPTM1L	-0.113018	0.0052007	0.117951
KIAA1549L	-0.19762	0.0052981	0.119935
ZBTB37	-0.453849	0.00531839	0.119946
ITPRIPL2	-0.278301	0.00530895	0.119946
PRKD2	-0.189012	0.00533443	0.120084
FUT11	-0.161362	0.00537872	0.120857
AURKA	0.128196	0.00539295	0.120952
DIP2B	-0.180042	0.00543806	0.121501
MGA	-0.255832	0.00545758	0.121501
RFX1	-0.279989	0.00544328	0.121501
HOOK3	-0.364374	0.00545344	0.121501
SLC6A8	-0.186097	0.00549677	0.122149
CDKN2C	0.251118	0.00552414	0.122533
GINS2	0.215239	0.00553758	0.122606
POLD3	0.164164	0.0055513	0.122686
BRD7	0.128386	0.00557209	0.122921
HAUS4	0.192815	0.005587	0.122964
BANP	-0.229989	0.00563496	0.122964
ZNF444	-0.229061	0.00560167	0.122964
TMEM217	-0.322552	0.00563275	0.122964
GIMAP7	0.235754	0.00561082	0.122964
SCARA3	0.209097	0.00562846	0.122964
PSMB2	0.104811	0.00567279	0.123567
CNPPD1	0.153898	0.0056858	0.123628
ATXN2	-0.185277	0.00571538	0.124048
TGFBR3	-0.254728	0.00575542	0.124694
CYB5B	0.124816	0.00577925	0.124858
ANKRD13B	-0.24932	0.0057836	0.124858
ZNF300	0.236066	0.00581208	0.125249
FANCI	0.142146	0.00582766	0.125362
EPHB2	-0.171055	0.0058629	0.125766
ZMAT1	0.414876	0.00586722	0.125766
RPS26	0.276636	0.00594858	0.125936
PDCD7	0.182306	0.00591812	0.125936
CLPTM1	-0.183952	0.00595835	0.125936
CMTM7	0.204622	0.00590757	0.125936
KIF15	0.201466	0.0058958	0.125936
SLC4A2	-0.160167	0.0059272	0.125936
ND4L	0.397998	0.00594328	0.125936
ASPHD2	-0.334393	0.00600623	0.126434
H2AZ1	0.210998	0.00600945	0.126434
RPS4X	0.162637	0.00601322	0.126434
NOL9	-0.218785	0.006037	0.126554
IGF2R	-0.178499	0.00603984	0.126554
RPL4	0.140375	0.00605952	0.126747
MYO10	-0.153997	0.00607547	0.126862
LMNB1	0.143738	0.00608732	0.126891
SMG1	-0.356684	0.00613462	0.127438
PRKAR2A	-0.17807	0.00612938	0.127438
HNRNPA1	0.173227	0.00614988	0.127536
LPAR1	-0.280854	0.00617016	0.127738
TDRKH	0.242874	0.00621285	0.128081
GLOD4	0.128548	0.00621845	0.128081
MRRF	0.181272	0.00620986	0.128081
SNX19	-0.138639	0.0062319	0.12814
SNAPIN	0.221194	0.00625421	0.128381
RSPO3	-0.396774	0.00630021	0.129106
NFIC	-0.22776	0.00632845	0.129466
CHD7	-0.184709	0.00639062	0.130517
VCAM1	-0.346701	0.00641337	0.130761
SASH1	-0.136094	0.00643284	0.130798
TMSB4X	0.182742	0.00643676	0.130798
PRKCA	-0.169753	0.00650791	0.132022
SF3A3	0.141252	0.00655052	0.132458
BEND7	-0.186801	0.00661181	0.132458
MAP1A	-0.28556	0.00661095	0.132458
FAM222B	-0.182272	0.0065814	0.132458
TRAPPC6A	0.351357	0.00661531	0.132458
TMEM14C	0.174843	0.00658348	0.132458
FBXL18	-0.256845	0.0066169	0.132458
PIN4	0.249557	0.00660694	0.132458
TNFRSF25	-0.272761	0.00666882	0.132839
EYA3	-0.158164	0.00666177	0.132839
DSN1	0.156756	0.00665904	0.132839
PDE4A	-0.236842	0.0067136	0.133478
HLA-C	0.178269	0.00672293	0.133478
ARHGAP26	-0.198733	0.00673415	0.133482
SEMA3D	-0.264517	0.00674942	0.133566
ARSB	-0.18058	0.00676441	0.133644
CFI	0.219953	0.00680182	0.134164
GMFG	0.292729	0.00685503	0.13472
PHACTR1	-0.233766	0.00686335	0.13472
HCFC1	-0.218857	0.00684916	0.13472
MYO9B	-0.180294	0.00692584	0.135507
FAT4	-0.374589	0.00692109	0.135507
EHD1	-0.177393	0.00696271	0.136009
SYF2	0.181238	0.00698263	0.136178
CENPM	0.244406	0.00701236	0.136538
TOP1	-0.112489	0.00714257	0.13885
NACA	0.183619	0.00717077	0.139175
MYOF	-0.1084	0.0072178	0.13949
FBRSL1	-0.251678	0.00723305	0.13949
SLC25A37	-0.13872	0.00722332	0.13949
LAS1L	0.184055	0.00723262	0.13949
HNRNPA1L3	0.324274	0.00725697	0.139695
F2RL1	-0.167825	0.00726678	0.139695
PRDM10	-0.208361	0.00739704	0.141749
CRISPLD2	-0.350916	0.00738591	0.141749
ORMDL2	0.217198	0.00742897	0.141912
LONP2	-0.123853	0.0074277	0.141912
PEAK1	-0.198539	0.00748195	0.142565
ARFGEF2	-0.187181	0.0074867	0.142565
TAF12	0.206618	0.00754598	0.142595
TMCC2	-0.364842	0.0075113	0.142595
LRP6	-0.200944	0.00757068	0.142595
CTIF	-0.162892	0.00753294	0.142595
SMTN	-0.195773	0.00755472	0.142595
EPHA5	-0.44699	0.00756786	0.142595
CENPP	0.256717	0.0075368	0.142595
KLHL21	-0.135718	0.00768702	0.143583
PCBD1	0.156983	0.00767124	0.143583
NEO1	-0.446632	0.00769403	0.143583
SPTBN1	-0.176169	0.00764898	0.143583
DBI	0.143541	0.00764036	0.143583
LNPEP	-0.332027	0.00769428	0.143583
FRMD6	-0.164425	0.00773201	0.143917
MIB2	-0.253924	0.00778406	0.14459
AAGAB	0.137386	0.00785546	0.145248
WDR54	0.231755	0.00784937	0.145248
PEX26	-0.136662	0.00784533	0.145248
ARHGEF12	-0.207596	0.00789355	0.14573
CCDC85A	-0.360409	0.00790823	0.145779
CENPN	0.181523	0.00795441	0.146407
RFC5	0.158834	0.00800653	0.14655
MLXIP	-0.175955	0.00797674	0.14655
CEP152	0.192504	0.00803476	0.14655
TSC2	-0.176721	0.00800157	0.14655
PRICKLE2	-0.316366	0.0080307	0.14655
SRGAP2C	-0.314168	0.00806251	0.146614
SLC17A9	-0.154763	0.0080552	0.146614
PITPNM1	-0.197802	0.00809787	0.146816
ETHE1	0.239824	0.00808773	0.146816
ATG2A	-0.218327	0.00816948	0.147014
SPTBN2	-0.212869	0.008145	0.147014
DDX5	0.194185	0.00813495	0.147014
CXCL8	-0.294336	0.00816717	0.147014
COMMD3	0.224406	0.00824372	0.147088
MAP2K1	-0.110265	0.00827396	0.147088
ATP6V0C	-0.366889	0.00828173	0.147088
PSMD7	0.128743	0.00828897	0.147088
SNRPD1	0.215233	0.00819353	0.147088
HTT	-0.177376	0.00823871	0.147088
SRI	0.136445	0.00829503	0.147088
ZHX2	-0.331073	0.00821913	0.147088
SEMA4D	-0.236936	0.00826356	0.147088
ZNF462	-0.33715	0.00822957	0.147088
CDCA7L	0.115335	0.00831155	0.147165
RPL23	0.211732	0.00833175	0.147308
RNF152	-0.336697	0.00838164	0.147799
ANAPC13	0.184454	0.00839612	0.147799
PLRG1	0.143582	0.00839049	0.147799
PHGDH	0.191006	0.0084376	0.148313
BTBD19	-0.300635	0.00849074	0.148391
NSMCE1	0.215316	0.00847151	0.148391
SSBP1	0.145089	0.00849103	0.148391
HMBOX1	-0.269207	0.00847119	0.148391
PTPRK	-0.158561	0.0085097	0.148503
EPHB4	-0.173063	0.00854239	0.148859
TXNDC12	0.148648	0.00866015	0.149406
DCUN1D2	-0.210867	0.00864282	0.149406
RAD51-AS1	-0.410155	0.0086204	0.149406
GTF2A2	0.201775	0.00861039	0.149406
SLC43A2	-0.157012	0.00864629	0.149406
CDR2L	-0.166647	0.00865297	0.149406
TRMT11	0.249173	0.00863954	0.149406
NFIA	-0.229705	0.00872886	0.149671
CMIP	-0.180365	0.0087161	0.149671
CEACAM19	-0.327987	0.00874024	0.149671
FAHD2B	0.348341	0.00872811	0.149671
DIDO1	-0.129464	0.00868932	0.149671
LRRC8A	-0.100199	0.00874965	0.149671
MFSD3	-0.305802	0.00880887	0.150259
COX2	0.334956	0.00879804	0.150259
SPA17	0.265051	0.00887756	0.15082
FASN	-0.189455	0.00886367	0.15082
NIT2	0.199472	0.00887908	0.15082
H3-3A	0.160291	0.00893067	0.15121
SULT1A1	0.434856	0.00893833	0.15121
MID1	-0.18676	0.00893951	0.15121
PSRC1	0.204408	0.00899222	0.151661
EAPP	0.156205	0.0090024	0.151661
BNC2	-0.237373	0.00900375	0.151661
CIRBP	0.169633	0.00905075	0.152154
TRAF1	-0.318172	0.00905815	0.152154
CEMIP2	-0.153569	0.00910571	0.152741
PLAAT3	0.196494	0.00912695	0.152886
PSMB4	0.153726	0.00920599	0.153784
SURF4	-0.0992132	0.00920278	0.153784
CDC42BPB	-0.143603	0.00922748	0.153931
PNN	0.195193	0.00925146	0.154001
RPA1	0.108839	0.0092571	0.154001
VKORC1	0.271934	0.00928737	0.154202
PRR14L	-0.215659	0.00929467	0.154202
POLR1A	-0.182746	0.00934265	0.154575
TNRC18	-0.238071	0.00933369	0.154575
CZIB	0.235046	0.00937406	0.154883
PHLDA2	-0.220017	0.00939171	0.154963
ZSCAN32	0.19507	0.00947264	0.155479
EEF2K	-0.174533	0.0095028	0.155479
ATP6V0A1	-0.151017	0.00952567	0.155479
SBF1	-0.172817	0.00950169	0.155479
TAF8	-0.172946	0.00945137	0.155479
NHSL1	-0.200474	0.00952142	0.155479
PPP1R9A	-0.457955	0.00950322	0.155479
TMEM259	-0.148529	0.00954839	0.15564
ZCCHC14	-0.162643	0.0095884	0.156082
IRF2BPL	-0.200809	0.00963923	0.156489
BTBD7	-0.172832	0.0096332	0.156489
GSTO1	0.185994	0.00969775	0.157018
DNAJC3	-0.250761	0.00969179	0.157018
KPNA6	-0.148769	0.00975713	0.157166
PRRC2C	-0.221683	0.00973602	0.157166
RBMS2	-0.175849	0.0097588	0.157166
ZNF621	-0.194765	0.00975842	0.157166
NUP37	0.210202	0.00987808	0.158682
SRSF7	0.139242	0.00987916	0.158682
PCYOX1L	0.206427	0.0101625	0.163017
HTRA1	0.135348	0.0102811	0.16319
SNHG1	0.241465	0.0102426	0.16319
RPL29	0.199652	0.0102721	0.16319
HSPBAP1	0.296989	0.0102059	0.16319
RPS3A	0.217417	0.0102464	0.16319
GK	0.238857	0.0102611	0.16319
PRPS1	0.138922	0.0102608	0.16319
RPL10	0.174109	0.0102097	0.16319
ATP13A1	-0.187342	0.0103648	0.164304
NHSL2	-0.308992	0.0104028	0.164691
MYORG	-0.237576	0.0104254	0.164833
TATDN2	-0.157152	0.0105067	0.165902
PIP5K1C	-0.180905	0.010528	0.165967
MYPOP	-0.342813	0.0105382	0.165967
SH3PXD2A	-0.199448	0.0105548	0.166011
COPG2	0.18361	0.0105972	0.166463
DCHS1	-0.211101	0.0106226	0.166645
PITPNM2	-0.187331	0.0106787	0.167093
EXT1	-0.127892	0.0106721	0.167093
PRAG1	-0.171752	0.0107159	0.167243
CD40	0.191045	0.0107414	0.167377
CLDN1	-0.385638	0.0107522	0.167377
AK2	0.106055	0.0108046	0.167977
SCAMP4	-0.174935	0.0109008	0.16819
ZBTB7A	-0.178648	0.0108919	0.16819
UVSSA	-0.219555	0.0109016	0.16819
HMGCR	0.172128	0.0108962	0.16819
GPR37	-0.282958	0.0108492	0.16819
LONRF3	-0.290443	0.0108531	0.16819
NIN	-0.198596	0.0109419	0.168597
FBN1	-0.188922	0.0109769	0.168708
HELZ	-0.299778	0.0109745	0.168708
PWAR5	-0.489577	0.0110526	0.169656
GTF3C6	0.161214	0.0110808	0.169658
CAMSAP1	-0.153466	0.0110754	0.169658
GMNN	0.17923	0.0111	0.169738
TRIM16	-0.161251	0.0111832	0.17015
PRR11	0.145024	0.0111731	0.17015
RUNX1	-0.315948	0.0111499	0.17015
ZNF596	0.427263	0.0112211	0.1703
UBE2R2	0.109295	0.0112203	0.1703
PGAP6	-0.157116	0.0112984	0.171044
EPHA4	-0.163269	0.011288	0.171044
STARD9	-0.221504	0.0113883	0.171055
ASF1B	0.164613	0.0113144	0.171055
COL5A2	-0.155186	0.0114017	0.171055
UTP3	0.127436	0.0113298	0.171055
NOTCH4	-0.169268	0.0113837	0.171055
ZNF395	0.239647	0.0114121	0.171055
S1PR3	-0.217593	0.0113601	0.171055
FLNA	-0.174973	0.0113821	0.171055
KDM2A	-0.116318	0.0114721	0.17153
AFF4	-0.261666	0.0114673	0.17153
DAZAP2	0.158178	0.01151	0.171672
SPIRE1	-0.130993	0.0115024	0.171672
MEX3B	-0.187617	0.0115584	0.171688
APCDD1L	-0.292206	0.0115828	0.171688
MCM3AP	-0.11048	0.0115657	0.171688
RPL14	0.146353	0.0115292	0.171688
ADAMTS2	-0.221164	0.0115754	0.171688
RIOK1	0.171548	0.011599	0.171688
AP3M2	0.148157	0.0116245	0.171688
BRWD3	-0.269938	0.0116177	0.171688
ARHGAP21	-0.121464	0.0116811	0.171843
SESN3	-0.489388	0.0116924	0.171843
ARPC3	0.147701	0.0116811	0.171843
PAX8-AS1	-0.332003	0.0116995	0.171843
PSMB8-AS1	0.442353	0.0117059	0.171843
FAM174B	0.152202	0.0117231	0.171886
AAMDC	0.253524	0.0117667	0.171902
SNRPB2	0.179404	0.0117449	0.171902
FBLN2	-0.290879	0.0117608	0.171902
TOR4A	-0.156457	0.0117882	0.172008
MRPS23	0.154943	0.0118186	0.172244
HCG18	-0.181153	0.0118696	0.17278
ZBTB7B	-0.218217	0.0120515	0.17499
ZNF106	-0.134276	0.0120648	0.17499
DUSP6	0.0975735	0.0121408	0.175045
PDIA3	0.0946081	0.0121392	0.175045
IGF1R	-0.225057	0.0121304	0.175045
USP32	-0.143251	0.0120911	0.175045
MPST	-0.181799	0.0121151	0.175045
INF2	-0.185571	0.0121754	0.175126
MRM2	0.173009	0.0121637	0.175126
CLSTN1	-0.133042	0.0122044	0.175336
SVBP	0.254447	0.0122664	0.175531
GAS5	0.173395	0.0122476	0.175531
PCNA	0.175057	0.0122384	0.175531
MIF	-0.19571	0.012276	0.175531
TRIP13	0.135768	0.0123306	0.175992
SEMA5A	-0.478641	0.0123373	0.175992
CCDC93	-0.120432	0.0124163	0.176703
SYNE1	-0.194579	0.0124035	0.176703
NFKB2	-0.241862	0.0124816	0.177179
TEAD1	-0.283953	0.0124937	0.177179
TCF3	-0.173307	0.0124886	0.177179
VWA5A	0.240338	0.0125263	0.177435
EVI5	-0.191512	0.0125494	0.177553
KDM5B	-0.18303	0.0125837	0.177831
SRGAP2	-0.142864	0.0126108	0.178007
SS18L1	-0.187918	0.0126538	0.178405
PKD1P5	-0.48228	0.012809	0.179757
ATXN2L	-0.174586	0.0128029	0.179757
MTSS2	-0.189354	0.0127781	0.179757
CENPW	0.229062	0.0127892	0.179757
FAM120A	-0.128698	0.0128264	0.179792
AGO1	-0.183446	0.0128576	0.180021
EME2	-0.231036	0.0129088	0.180322
LHX6	0.178938	0.0129065	0.180322
SKA1	0.180998	0.0130485	0.180607
WIZ	-0.162375	0.012979	0.180607
INO80D	-0.324496	0.0129596	0.180607
TNRC6B	-0.211622	0.0130372	0.180607
MKRN2	0.130149	0.0130485	0.180607
PLXNB1	-0.190137	0.0129988	0.180607
KIAA1958	-0.321801	0.0129639	0.180607
JAG1	-0.132162	0.0131287	0.180889
ZHX3	-0.166387	0.0131031	0.180889
IFT27	0.18776	0.0131277	0.180889
FIG4	0.184527	0.0130896	0.180889
UXT	0.214775	0.013148	0.18095
MORN2	0.281458	0.0131846	0.181042
TSC22D2	-0.182295	0.0131785	0.181042
BIRC6	-0.332622	0.0132127	0.181077
ASH2L	0.130788	0.013217	0.181077
PLEKHA6	-0.219591	0.0133086	0.181759
POGLUT2	0.175399	0.0132926	0.181759
CHCHD3	0.155419	0.0133119	0.181759
EPG5	-0.221155	0.0133674	0.181823
TMEM184B	-0.153784	0.0133783	0.181823
ALAS1	-0.140177	0.0133702	0.181823
TUBB	0.0902261	0.0133556	0.181823
THBS2	-0.182567	0.0133916	0.181823
ANKRD1	-0.120463	0.013453	0.182452
PIEZO2	-0.25887	0.0135632	0.183741
MYL12A	0.112121	0.013641	0.184588
TMTC2	-0.231507	0.0136666	0.184728
PEAR1	-0.132177	0.0137349	0.185444
COMMD4	0.212187	0.0138309	0.186325
SSH2	-0.15691	0.0138306	0.186325
CDC45	0.157799	0.0138716	0.186613
NR2C2	-0.238711	0.0138831	0.186613
PRR12	-0.202054	0.0139705	0.187497
MND1	0.326081	0.0139799	0.187497
ABCC1	-0.16038	0.0140211	0.187843
CHPF2	-0.132219	0.0140375	0.187854
ARHGAP39	-0.301742	0.0140734	0.188127
LETM1	-0.128307	0.0141629	0.188906
TSPYL1	-0.146659	0.0141596	0.188906
HLA-DPA1	0.315232	0.0141795	0.18892
ZNF341	-0.314607	0.0142147	0.18918
FAM171A1	-0.110383	0.0142471	0.189404
NSMCE4A	0.177888	0.0143503	0.189528
ITGB3	-0.146624	0.0143335	0.189528
MEX3D	-0.220083	0.0143085	0.189528
CLDN11	-0.13121	0.0143449	0.189528
BTN3A2	0.157226	0.0143382	0.189528
C19orf48	0.154785	0.0143701	0.189581
MTATP6P1	0.260637	0.0145164	0.190682
RWDD3	0.348619	0.0145017	0.190682
THYN1	0.24936	0.0145001	0.190682
C12orf73	0.257703	0.0145057	0.190682
GULP1	-0.336681	0.0145891	0.191428
RXRA	-0.143123	0.0146067	0.191452
REXO1	-0.191145	0.014653	0.191644
HECW2	-0.158288	0.0146506	0.191644
GAS6	-0.170027	0.0147095	0.192176
SMG7	-0.115427	0.0147828	0.192825
NDUFA12	0.213904	0.014807	0.192825
BOK	-0.1701	0.0147922	0.192825
NAV1	-0.189653	0.0148923	0.19352
BICD2	-0.121737	0.0148773	0.19352
ATP1A1	-0.120602	0.0149872	0.193772
JADE2	-0.168985	0.0149337	0.193772
DLC1	-0.157058	0.0149606	0.193772
PLGRKT	0.225601	0.0149598	0.193772
FNBP1	-0.163684	0.0149917	0.193772
GPN2	-0.13758	0.0150304	0.194006
MT1L	0.272504	0.0150418	0.194006
MARK3	-0.0910292	0.0150909	0.194432
ADCY10P1	-0.437435	0.0152834	0.196699
CHCHD2	0.202718	0.0152994	0.196699
ERCC6L	0.299373	0.0153332	0.196926
NFKB1	-0.113046	0.0153533	0.196975
ACOX1	-0.135602	0.0154197	0.1972
YPEL1	0.31435	0.0154191	0.1972
MAFK	-0.166935	0.0153968	0.1972
TMPO-AS1	0.274155	0.0154591	0.197287
RPA2	0.154923	0.0155065	0.197683
RBL2	0.155379	0.0155419	0.197713
NBAS	-0.13564	0.0155284	0.197713
CDH4	-0.377978	0.0155578	0.197713
SMAD3	-0.105168	0.0156749	0.198801
TOMM34	0.200344	0.0156763	0.198801
LAPTM5	0.116906	0.0157281	0.198826
ZNF407	-0.175939	0.015709	0.198826
UGGT1	-0.184561	0.0157439	0.198826
STK35	-0.198079	0.0157172	0.198826
APTX	0.155321	0.0158001	0.199328
FRY	0.113065	0.0158634	0.199503
POLR2A	-0.169925	0.0158393	0.199503
RPL37A	0.240134	0.0158484	0.199503
CTSO	0.290127	0.0158939	0.19968
TOR3A	0.172031	0.0159134	0.199718
ATP5PF	0.180578	0.0159782	0.200158
APBB2	-0.141346	0.0159816	0.200158
HYLS1	0.191677	0.0160053	0.200248
ENSA	0.12799	0.0161298	0.201275
PHETA1	-0.21391	0.0161504	0.201275
RTN4IP1	0.244846	0.0161672	0.201275
CBWD1	0.195921	0.0161479	0.201275
TMOD1	-0.582563	0.0161705	0.201275
DNAJC15	0.180442	0.0162035	0.20148
LAMTOR5	0.148893	0.0163507	0.202893
NDUFAF7	0.183397	0.0163403	0.202893
CALCOCO2	0.117085	0.0164768	0.203209
CAD	-0.160689	0.0164085	0.203209
PTPN23	-0.183338	0.0164304	0.203209
RAPGEF2	-0.14706	0.0164612	0.203209
COL1A2	-0.175071	0.0164155	0.203209
TFEC	-0.265143	0.0164727	0.203209
SFT2D2	-0.352495	0.0165312	0.203663
MAN2A2	-0.161153	0.016581	0.203663
ZSCAN31	-0.23371	0.0165557	0.203663
QSOX2	-0.125935	0.01658	0.203663
LINC00467	0.350367	0.0166576	0.203688
SGSH	-0.134688	0.0166671	0.203688
SCN5A	0.184639	0.0166079	0.203688
TBC1D1	-0.113829	0.0166184	0.203688
DPYSL2	-0.184985	0.0166507	0.203688
CUBN	-0.213098	0.0167686	0.2039
PKD1P3	-0.350497	0.01674	0.2039
PDXDC1	-0.103924	0.0167527	0.2039
RBM24	-0.265171	0.0167113	0.2039
GDI1	-0.147091	0.016745	0.2039
SVIL-AS1	-0.125125	0.0167998	0.204075
FSTL5	-0.282348	0.0168769	0.204805
LTBR	-0.187401	0.0169451	0.205071
FBXL19	-0.168647	0.0169495	0.205071
MGME1	0.15122	0.0169442	0.205071
MORN4	0.235473	0.0169855	0.205276
HS6ST1	-0.173787	0.0170004	0.205276
AMPD2	-0.166108	0.0171024	0.205688
ARRB1	-0.159913	0.017089	0.205688
FARP1	-0.126479	0.0170718	0.205688
MON1B	-0.117403	0.0170837	0.205688
TMEM242	0.187721	0.0171839	0.206462
COL6A2	-0.177409	0.0173474	0.207953
MAGEH1	0.199438	0.0173594	0.207953
SPG7	-0.153808	0.0174977	0.208903
MYL12B	0.122609	0.0174827	0.208903
ZNF142	-0.195991	0.0174884	0.208903
KDR	-0.0959626	0.017525	0.208903
ARHGEF39	0.246922	0.0175096	0.208903
ARID2	-0.238291	0.0177307	0.211147
LRCH3	-0.132422	0.0177734	0.21124
SUSD1	-0.11497	0.0177657	0.21124
TXNDC5	-0.254133	0.0178417	0.211844
NCLN	-0.135319	0.0180042	0.213036
SHANK3	-0.218027	0.0179914	0.213036
FSCN1	-0.152004	0.0180124	0.213036
MED4	0.207691	0.0180431	0.213087
MCM7	0.142427	0.018052	0.213087
SLC30A3	0.259481	0.0180782	0.213189
ARSK	-0.2004	0.0182505	0.215012
LONRF1	0.304321	0.0182964	0.215343
LIF	0.309334	0.0184679	0.21715
INSYN2B	-0.199302	0.0185624	0.218049
ADH5	0.128651	0.0185873	0.21813
PCNX1	-0.261827	0.0186234	0.218131
KLC1	-0.17261	0.0186204	0.218131
ZNF276	-0.135106	0.0187304	0.219172
ANKRD36C	-0.349529	0.0188694	0.220586
SH2B3	-0.109098	0.0189427	0.221229
RPL9	0.199884	0.0189708	0.221345
CKS1B	0.154003	0.019096	0.221524
DDIT4	0.147714	0.019075	0.221524
ALDH1A3	0.189598	0.0190358	0.221524
ANKRD11	-0.133009	0.0190175	0.221524
ZNF827	-0.142959	0.0190773	0.221524
POMK	-0.385546	0.0190791	0.221524
BCORL1	-0.216282	0.0191229	0.221625
DLG4	-0.205119	0.0191631	0.221878
LAMC1	-0.145367	0.0192306	0.222374
KATNAL1	-0.196777	0.0192794	0.222374
RCOR1	-0.174725	0.0192775	0.222374
DMD	-0.249419	0.0192487	0.222374
ZNF219	-0.280719	0.0193386	0.222415
APOL3	0.175602	0.0193564	0.222415
DEPDC1B	0.209976	0.0193417	0.222415
CYSTM1	0.132195	0.0193151	0.222415
FZD1	-0.237517	0.0193945	0.222642
ATXN7	-0.183648	0.0195479	0.22419
ZNF555	0.2531	0.0196656	0.225113
RPS12	0.194985	0.0196641	0.225113
MAGOH	0.167261	0.0197438	0.2252
MANSC1	0.135989	0.0197515	0.2252
ZCRB1	0.21209	0.0196961	0.2252
PCLAF	0.169035	0.0197661	0.2252
PLXND1	-0.161061	0.0197602	0.2252
SYNE2	-0.374434	0.0198159	0.225555
CREB3L4	0.281015	0.0199145	0.226083
SEMA3C	-0.374581	0.0199117	0.226083
GDF6	-0.20058	0.0199183	0.226083
GGACT	0.326204	0.020013	0.226945
HSD17B7	0.18157	0.0200816	0.22751
ENY2	0.179234	0.0201338	0.227888
F3	-0.4059	0.0201907	0.227893
SETD1B	-0.189833	0.0201613	0.227893
RETREG3	-0.162548	0.0201823	0.227893
SLC52A2	-0.148422	0.0202422	0.228262
MARK2	-0.1377	0.0203038	0.228282
EFCAB11	0.275727	0.0203331	0.228282
AKAP12	-0.166282	0.0203324	0.228282
CYREN	0.195058	0.0203304	0.228282
PRKDC	-0.212745	0.0203382	0.228282
PTPN13	-0.271525	0.020376	0.228494
RGMB	-0.152247	0.0204455	0.228929
CAVIN4	-0.395844	0.0204526	0.228929
MPHOSPH10	0.199178	0.0206011	0.230166
FAM167A	-0.510815	0.0205902	0.230166
D2HGDH	-0.202962	0.0206208	0.230174
TADA2A	0.155957	0.0207018	0.230865
MECP2	-0.130301	0.0207492	0.231181
TBC1D16	-0.140492	0.0208128	0.231464
LPCAT1	-0.115366	0.0208013	0.231464
KAT6A	-0.14562	0.0208678	0.231862
ELAC1	0.263245	0.0209137	0.232159
HLA-DPB1	0.237797	0.020944	0.232282
IQCC	0.336998	0.0210468	0.23262
MDM2	-0.268249	0.0211473	0.23262
CFDP1	0.186386	0.0210638	0.23262
ALDH3A2	0.122188	0.0210815	0.23262
SBNO2	-0.186672	0.0210119	0.23262
COLGALT1	-0.0944176	0.0211443	0.23262
GPATCH11	0.158387	0.0211063	0.23262
COL6A3	-0.159874	0.0211278	0.23262
LZTS3	-0.290284	0.0210944	0.23262
LOC100288637	0.197432	0.0211966	0.232952
CCNA2	0.204065	0.0212378	0.233192
ATAD3B	-0.140077	0.0213298	0.233408
SPCS2	0.123219	0.0213744	0.233408
RFLNA	-0.25737	0.0213421	0.233408
AJUBA	-0.134847	0.0213529	0.233408
BRD4	-0.160514	0.021396	0.233408
KLF7	-0.190957	0.0213983	0.233408
MAP3K7CL	0.202495	0.0214116	0.233408
PGRMC1	0.136486	0.0212914	0.233408
RPL7AP6	0.522974	0.0214709	0.233633
CLDN15	-0.326992	0.0214668	0.233633
CLASP1	-0.125375	0.0215459	0.233819
RMI2	0.3095	0.0216319	0.233845
UPF1	-0.140025	0.0215808	0.233845
H1-0	0.139203	0.0216101	0.233845
NSD1	-0.153776	0.0216448	0.233845
ANKIB1	-0.121938	0.0215953	0.233845
ZNF275	-0.181157	0.021671	0.233919
RSF1	-0.161263	0.0217177	0.234215
CEP170	-0.141277	0.0217674	0.234476
CARD8	-0.137077	0.0217956	0.234476
ARHGEF10	-0.0939246	0.0218	0.234476
NUAK2	-0.289461	0.021836	0.234655
TCIRG1	-0.180884	0.0218638	0.234734
MMP10	-0.202267	0.0218821	0.234734
IMPA2	0.296848	0.0219174	0.234904
CDPF1	0.254359	0.0219894	0.235468
POLR3GL	0.184419	0.0220344	0.235741
NEK3	0.205939	0.022194	0.236612
SLC7A5	-0.115787	0.0221895	0.236612
BICRA	-0.248765	0.0221885	0.236612
DTX2	-0.250984	0.0221487	0.236612
CDCA4	0.185276	0.0222594	0.236892
VPS13B	-0.295643	0.0222495	0.236892
VPS45	0.126816	0.0223211	0.237341
ATP2A2	-0.118015	0.0223527	0.237468
TIMM21	0.12693	0.0224592	0.23839
ITGA10	0.128493	0.0225731	0.238406
UNKL	-0.136306	0.0225788	0.238406
TYMS	0.117727	0.022518	0.238406
TMEM131	-0.211155	0.0225018	0.238406
SGK1	-0.123854	0.02254	0.238406
RPL39	0.247368	0.0225391	0.238406
WDR4	-0.135402	0.0226387	0.238787
SLBP	0.109795	0.0226937	0.238787
TTC1	0.132243	0.0226796	0.238787
ZSCAN9	0.170458	0.0226621	0.238787
INPPL1	-0.166077	0.022725	0.238908
RPS17	0.191971	0.0227791	0.239269
GSTM1	0.364556	0.0228127	0.239415
HLA-A	0.148951	0.0228507	0.239606
ELFN2	-0.282416	0.022931	0.24024
PPIH	0.186671	0.0230542	0.240284
CDCA5	0.123144	0.022979	0.240284
RPS3	0.169698	0.0230441	0.240284
MYZAP	0.362052	0.0229882	0.240284
RPS16	0.204937	0.0230333	0.240284
SYNPO	-0.158739	0.0230382	0.240284
PTOV1	-0.143051	0.023098	0.240533
SIPA1L1	-0.167789	0.0231321	0.240681
ADAMTS6	-0.153937	0.0231622	0.240788
CNN2	-0.135529	0.0232743	0.241538
PDLIM5	-0.131042	0.0232679	0.241538
DDX46	0.10238	0.0233059	0.241659
GALNT12	0.306252	0.0233267	0.241668
NDC80	0.240025	0.023415	0.241755
RPL26L1	0.162827	0.0233752	0.241755
HSF1	-0.147311	0.023397	0.241755
AGPAT2	-0.166847	0.0234014	0.241755
CCDC174	0.166574	0.0234832	0.242142
SH3RF1	-0.148419	0.0235171	0.24219
MYRF	-0.275751	0.023552	0.242343
MINK1	-0.171107	0.0236128	0.242763
ZC3HC1	0.147601	0.023745	0.243915
TPM3	0.0778433	0.0238477	0.244763
RPS14	0.172566	0.0239376	0.245477
TIFA	-0.199506	0.0240156	0.246023
NDUFAF6	0.232877	0.0240315	0.246023
RPL15	0.122834	0.0241654	0.247035
CPA3	-0.359805	0.0241711	0.247035
CLPB	-0.173264	0.0242332	0.247461
PIAS3	-0.120681	0.0243172	0.2479
MTG1	-0.22326	0.0243459	0.247984
TNFRSF10C	-0.164364	0.0243821	0.248144
FZD4	-0.159847	0.0245779	0.249927
VIPAS39	0.145966	0.0246194	0.249929
EHD3	0.19385	0.0246044	0.249929
NEDD9	-0.137554	0.0246827	0.250362
RASGRF2	-0.26141	0.0247098	0.250427
PTPRB	-0.125827	0.0248181	0.251314
KIF19	0.325225	0.0248431	0.251358
STXBP5	-0.169307	0.0248649	0.251368
IL32	-0.24002	0.0250111	0.252424
UBXN8	0.180895	0.0249983	0.252424
PTX3	-0.135364	0.0251508	0.253412
PCK2	0.184649	0.0252055	0.253752
EMC1	-0.121341	0.0253918	0.2541
KDM5A	-0.154522	0.0254924	0.2541
CCDC77	0.168915	0.0253191	0.2541
CKLF	0.208115	0.0254141	0.2541
NEURL4	-0.15299	0.0253253	0.2541
GNA11	-0.146527	0.0252917	0.2541
WDR83OS	0.177233	0.025386	0.2541
RELB	-0.297685	0.0255246	0.2541
SLC5A3	-0.323809	0.0253474	0.2541
CABIN1	-0.168846	0.0254753	0.2541
TUBGCP6	-0.139447	0.0254833	0.2541
RPL7A	0.151446	0.0254422	0.2541
SLC38A5	-0.189577	0.0255338	0.2541
BEX3	0.113975	0.0254745	0.2541
C8orf33	0.104505	0.0256326	0.254874
KIFC3	-0.148208	0.0256856	0.255019
SLC7A11	-0.286016	0.0256893	0.255019
NF1	-0.288757	0.0258048	0.255956
CHST3	-0.136735	0.0259066	0.256559
EHD2	-0.125418	0.025908	0.256559
GOT1	0.145081	0.0260942	0.256723
CES1	3.08445	0.0260807	0.256723
ADAMTS1	-0.147677	0.0259987	0.256723
HMGXB4	0.124269	0.0260353	0.256723
TMPPE	-0.367559	0.0259553	0.256723
SEC61A1	-0.072341	0.0260882	0.256723
SPATA18	-0.221952	0.0260815	0.256723
SEC24D	-0.121819	0.0260025	0.256723
MMAB	0.205455	0.0262619	0.257584
KIF1C	-0.149911	0.0262667	0.257584
GATAD2A	-0.12567	0.0262431	0.257584
RPL3	0.144821	0.0262153	0.257584
HIPK1	-0.157021	0.0263497	0.258027
ATF3	-0.207412	0.0265197	0.258027
EMP1	0.0949598	0.0264027	0.258027
SOCS2	0.333741	0.0265131	0.258027
TXNDC17	0.192635	0.0263598	0.258027
CIC	-0.159356	0.0264781	0.258027
FAM193A	-0.143968	0.0265462	0.258027
COL25A1	-0.326911	0.0264966	0.258027
MRPS27	0.102739	0.0264516	0.258027
NCAPG2	0.129793	0.0265449	0.258027
ASAP1	-0.137255	0.0264055	0.258027
GNL3L	-0.201324	0.0265824	0.258171
TOP3B	-0.164234	0.0266198	0.258327
CCND2	-0.297256	0.0268139	0.258994
GFOD2	-0.116439	0.0268189	0.258994
COTL1	-0.123591	0.0267933	0.258994
PHLPP1	-0.1891	0.0267736	0.258994
OSBP2	0.184995	0.0267343	0.258994
COX1	0.194914	0.0267847	0.258994
TLCD2	-0.382222	0.0269973	0.260322
GJC1	-0.201477	0.0270211	0.260344
ABLIM1	-0.176763	0.0270867	0.260567
UPF3B	0.16723	0.0270873	0.260567
NUDT19	-0.22778	0.0271474	0.260938
FAM107B	0.127052	0.0273255	0.261774
LTBP3	-0.183501	0.027421	0.261774
HERC2P2	-0.167966	0.0273987	0.261774
LOC101927060	-0.237184	0.0274088	0.261774
CACNG8	-0.323193	0.0274776	0.261774
EVA1A	-0.154089	0.0273545	0.261774
TCN2	0.156953	0.0272972	0.261774
TM4SF1	0.194606	0.0274938	0.261774
CTBP1	-0.107494	0.0272571	0.261774
RPS23	0.160048	0.0274502	0.261774
ADAT2	0.199872	0.027462	0.261774
ARID1B	-0.141234	0.0273122	0.261774
CXADR	-0.233388	0.0275166	0.261786
EIF3L	0.0906821	0.0275446	0.261847
PTGER2	-0.525348	0.0276027	0.261988
IMPACT	0.207648	0.0276014	0.261988
TLE4	-0.152271	0.0276355	0.262094
COX3	0.21707	0.0276634	0.262153
IRAK2	-0.177356	0.0277143	0.26243
RPS25	0.187498	0.0277418	0.262485
RHBDF2	-0.170622	0.027766	0.262509
TRIM23	-0.22067	0.0278037	0.26266
PDE12	-0.162517	0.0278442	0.262838
CSRP2	0.255363	0.0279041	0.262993
GINS3	0.121495	0.0279029	0.262993
LXN	0.225345	0.02793	0.263033
ABHD8	-0.278339	0.0280976	0.263818
ZNF264	-0.249777	0.0280968	0.263818
POFUT2	-0.131563	0.0280566	0.263818
LZTR1	-0.136422	0.0281005	0.263818
GTF2IP4	-0.205021	0.0281224	0.263819
ILKAP	0.140546	0.0282189	0.264519
HPCAL1	-0.137696	0.0282487	0.264594
ZNF618	-0.107773	0.0282856	0.264735
AHDC1	-0.262571	0.0284942	0.265456
CSPG4	-0.223489	0.0284835	0.265456
ASXL2	-0.187761	0.0284498	0.265456
HADHB	0.136277	0.028494	0.265456
RPL7	0.13426	0.0284486	0.265456
UBR5	-0.195261	0.0284457	0.265456
VRK1	0.150433	0.0285431	0.265707
TCEAL4	0.173879	0.0285787	0.265834
FBRS	-0.174804	0.0287008	0.266561
PPIL3	0.208776	0.0286873	0.266561
MON1A	-0.158549	0.0287251	0.266582
GTF2B	0.158876	0.0287614	0.266684
RIMKLB	0.196839	0.0288242	0.266684
SSTR1	-0.285061	0.0288216	0.266684
SGMS2	-0.244086	0.0287958	0.266684
C1orf21	0.217422	0.028906	0.266914
LTBP2	-0.130471	0.0289219	0.266914
ZNF516	-0.191676	0.0289201	0.266914
ARL10	-0.223877	0.0289372	0.266914
NPM3	0.190499	0.0290086	0.267369
ERLIN1	0.108416	0.0290328	0.267389
FKBP3	0.21564	0.0290979	0.267581
STAB1	-0.142509	0.0290962	0.267581
NASP	0.143658	0.0291797	0.26813
MRPL38	-0.334643	0.029213	0.268233
NPIPB4	-0.395852	0.0293138	0.26887
PVR	-0.125153	0.0293268	0.26887
DSC3	-0.267034	0.0294206	0.269526
MAPKAPK5-AS1	0.185087	0.0295403	0.270418
PTPRF	-0.131005	0.0295844	0.270509
SIK2	-0.151333	0.029595	0.270509
TMEM205	0.170452	0.0296379	0.270697
TRAK1	-0.106202	0.029666	0.27075
PDK2	0.200413	0.0298118	0.271263
CARD6	-0.116288	0.0298064	0.271263
SEMA3E	-2.77155	0.0297788	0.271263
MED30	0.205579	0.0297711	0.271263
SCAP	-0.140684	0.0298551	0.271453
FBXL19-AS1	-0.275385	0.0299084	0.271733
DDX59	0.173875	0.0299591	0.271786
SF3B6	0.158147	0.0299574	0.271786
AK5	0.218985	0.0301479	0.272073
NGDN	0.132672	0.0301198	0.272073
ZNF230	0.309191	0.030142	0.272073
OSBPL3	-0.129917	0.0300954	0.272073
TTC26	0.198702	0.030111	0.272073
DHRSX	0.150836	0.0301014	0.272073
CASK	-0.142974	0.0300587	0.272073
NRK	-0.306058	0.0302537	0.272824
SNRPF	0.169143	0.0303052	0.273021
KIF13B	-0.143332	0.0303207	0.273021
NUP153-AS1	-0.255983	0.0303518	0.273099
MTCH2	0.110878	0.03042	0.273476
GPNMB	0.24314	0.0304389	0.273476
DUS2	0.164155	0.0304769	0.273614
KHDC4	-0.11378	0.0306262	0.273743
ENTPD1	-0.159829	0.0306486	0.273743
HMBS	0.189375	0.03056	0.273743
APEX1	0.126647	0.0305843	0.273743
EXOC3L1	0.211925	0.0306721	0.273743
AOX1	-0.277907	0.0306574	0.273743
NFIB	-0.239264	0.0305991	0.273743
ACER2	-0.251304	0.0306553	0.273743
SLC35E2B	-0.0931358	0.0307369	0.27412
RPS15A	0.142429	0.0307894	0.274184
PLA2R1	-0.159518	0.030772	0.274184
LOC642361	-0.323104	0.0308158	0.274218
FSTL3	-0.175934	0.0309554	0.274854
INTS1	-0.143014	0.0309164	0.274854
GCLM	-0.213093	0.0312205	0.275477
BTRC	-0.14186	0.0311359	0.275477
RNASE1	0.188158	0.0311108	0.275477
HSPA2	-0.200595	0.0312303	0.275477
COA5	0.228449	0.0311525	0.275477
TTL	-0.109647	0.0311768	0.275477
RUBCN	-0.169798	0.0310722	0.275477
GIMAP1	0.197727	0.0312069	0.275477
RAPGEF1	-0.142636	0.0311461	0.275477
PLAGL2	-0.156903	0.0313537	0.276279
OGG1	0.152602	0.0313668	0.276279
TCTN3	0.131589	0.0314443	0.276411
TTBK2	-0.221925	0.0314232	0.276411
SOGA1	-0.176481	0.0314503	0.276411
HNRNPD	0.109332	0.0315317	0.276926
DDI2	-0.193571	0.0315802	0.277061
RC3H1	-0.287463	0.0315929	0.277061
RREB1	-0.178306	0.0316239	0.277132
CLIP4	-0.171306	0.0316705	0.277259
STX1A	-0.247977	0.0316842	0.277259
NUP107	0.185163	0.0317617	0.277737
MRPL21	0.19202	0.0317908	0.277791
ATP5MC3	0.12903	0.031832	0.27795
PUS3	0.220183	0.0319961	0.278808
ERC1	-0.137607	0.0320112	0.278808
RHBDF1	-0.13168	0.0320586	0.278808
MARK4	-0.175012	0.0320683	0.278808
BUB1	0.167482	0.0320204	0.278808
MAN1A1	-0.202597	0.0320226	0.278808
COPZ1	0.09475	0.0322002	0.279347
TUBGCP4	-0.123355	0.0321814	0.279347
TACC1	-0.135438	0.0322198	0.279347
ECPAS	-0.121526	0.032232	0.279347
ZNF81	-0.227621	0.0322457	0.279347
ITGBL1	-0.207582	0.0323653	0.280183
TNFSF9	-0.399003	0.032427	0.280317
JUND	-0.227014	0.0324267	0.280317
LAMP1	-0.0892096	0.0325339	0.28104
COMMD1	0.205475	0.0325808	0.281245
H2AC6	-0.354204	0.0326235	0.281413
ZNRD1ASP	-0.273587	0.0326591	0.281519
SHROOM4	-0.127448	0.032696	0.281637
HSPB11	0.254293	0.0328349	0.281887
SFXN2	0.180967	0.032888	0.281887
ELAVL1	-0.111463	0.0328836	0.281887
RACK1	0.130255	0.0327895	0.281887
GFOD1	-0.163173	0.0328854	0.281887
PPP1R11	0.132882	0.0327989	0.281887
GRINA	-0.137234	0.032808	0.281887
CXCL16	0.194665	0.0329385	0.282043
ASNS	0.232988	0.0329527	0.282043
ZDHHC14	-0.170346	0.0330544	0.282713
CSNK1G1	-0.162148	0.0331502	0.283251
PLEKHM1	-0.154722	0.033164	0.283251
HNRNPK	0.065365	0.03339	0.28498
CHERP	-0.143981	0.0334567	0.285082
COL3A1	-0.173116	0.0334727	0.285082
FOXN3	-0.177846	0.0335094	0.285195
RTEL1-TNFRSF6B	-0.297208	0.0335381	0.285238
CENPL	0.131263	0.0335881	0.285263
NPEPPS	-0.12005	0.033587	0.285263
CORO1C	-0.093348	0.033731	0.286076
SNN	0.128268	0.0337182	0.286076
RPS6KA5	0.225654	0.0338064	0.286314
AR	-0.199769	0.0337905	0.286314
LRRK1	-0.147685	0.0338528	0.286507
GATA6	-0.167942	0.0338822	0.286555
UBB	0.137935	0.0339115	0.286603
RAPH1	-0.224908	0.0340053	0.287195
METTL3	0.133325	0.0340343	0.287219
NDUFA3	0.247055	0.0340556	0.287219
LRP4	-0.257904	0.0341265	0.287578
PCDHGB4	-0.314405	0.0341456	0.287578
BCL9L	-0.202529	0.0342612	0.288351
KIAA1109	-0.267973	0.0343009	0.288485
EEF1B2	0.140975	0.0343338	0.288562
RHEBL1	0.321009	0.0344099	0.288922
SLC25A26	0.176065	0.0344451	0.288922
CALHM5	-0.154847	0.0344483	0.288922
LYAR	0.126981	0.0344865	0.289042
RAC2	-0.0999293	0.0345517	0.289388
SDSL	0.25519	0.0346567	0.28976
TOB1	-0.234691	0.0346794	0.28976
ANGPTL4	-0.225586	0.0347462	0.28976
NACC1	-0.119285	0.0346665	0.28976
MAP4K4	-0.109709	0.0347635	0.28976
RAPGEF4	0.246237	0.0347299	0.28976
SRXN1	-0.445482	0.0347081	0.28976
MIRLET7BHG	-0.395371	0.0347901	0.289782
LMO2	0.124739	0.0349721	0.290979
PDE2A	0.213196	0.0350509	0.290979
NOVA2	-0.208993	0.0350543	0.290979
CPSF3	0.129797	0.035078	0.290979
MSANTD3	-0.0876559	0.0350302	0.290979
TMSB15A	0.370836	0.0350205	0.290979
CDK4	0.124994	0.0351185	0.291116
NPM1	0.136771	0.0351667	0.291117
POM121C	-0.141154	0.035146	0.291117
GAPDH	0.104875	0.0353028	0.291696
TNRC6C	-0.211784	0.0353155	0.291696
CIR1	0.145718	0.0353373	0.291696
NOCT	-0.23427	0.0353571	0.291696
WWC3	-0.10652	0.035339	0.291696
KLC2	-0.129555	0.0354915	0.292205
FCHSD2	-0.101492	0.0354666	0.292205
E2F4	0.155064	0.0354691	0.292205
PER1	-0.150715	0.0355152	0.292205
TYK2	-0.132941	0.0356674	0.293069
PTPRA	0.0921915	0.0356687	0.293069
POM121	-0.142826	0.0357557	0.293187
DMTF1	0.175835	0.0357479	0.293187
SLC25A5	0.103252	0.0357173	0.293187
CBY1	0.18826	0.0358076	0.293354
CDCA2	0.154146	0.0358246	0.293354
CDK1	0.255308	0.0359187	0.293728
BCL6	-0.176945	0.0359041	0.293728
AUNIP	0.229741	0.036049	0.29403
PRDX6	0.0979209	0.0361839	0.29403
CACNB3	-0.168811	0.0361286	0.29403
NAV3	-0.143525	0.0360105	0.29403
DHX37	-0.129853	0.0362359	0.29403
ORC6	0.148925	0.0361095	0.29403
NLGN2	-0.177955	0.0360718	0.29403
AP3D1	-0.111971	0.0361947	0.29403
LGALS1	0.14026	0.0362469	0.29403
SNU13	0.14519	0.0362269	0.29403
ARPC4	0.132313	0.0361712	0.29403
RUSC2	-0.133764	0.0360045	0.29403
EXD2	0.107663	0.0363261	0.294278
GNL3	0.10431	0.0363117	0.294278
HOMER3	-0.143469	0.0364595	0.295161
PSME1	0.13619	0.0365643	0.29579
ZNF317	-0.161049	0.036586	0.29579
RASIP1	-0.156826	0.0366431	0.295944
PDXK	-0.142804	0.0366784	0.295944
CD99L2	0.130415	0.0366553	0.295944
EPHA2	-0.125944	0.0368811	0.295985
ODC1	0.136784	0.036859	0.295985
ZNFX1	-0.170338	0.0369034	0.295985
PTPRG	-0.189822	0.0367811	0.295985
ADTRP	0.199593	0.0367973	0.295985
RPL10A	0.137654	0.0368988	0.295985
H2AZ2	0.0859781	0.036757	0.295985
PHF19	0.115405	0.0368786	0.295985
ENG	-0.142296	0.0368915	0.295985
BCS1L	0.133319	0.0370344	0.296758
TRMT10B	0.227741	0.0370488	0.296758
RPP30	0.199621	0.0372055	0.297734
NCKAP5L	-0.18138	0.0372932	0.297734
MT1X	0.468825	0.0373311	0.297734
MAP3K10	-0.200061	0.0373427	0.297734
PTTG1IP	-0.079694	0.0372619	0.297734
IGF2BP2	-0.104022	0.0373154	0.297734
VAV2	-0.124486	0.0372462	0.297734
ZMAT3	-0.286551	0.03741	0.297878
SPTAN1	-0.1717	0.0374095	0.297878
DNAJC16	-0.180267	0.0376102	0.298493
SELP	0.406983	0.0376104	0.298493
SNTB2	-0.193557	0.0376041	0.298493
CENPU	0.234877	0.0375314	0.298493
LYN	0.132731	0.0375735	0.298493
PDHB	0.113713	0.0376854	0.298892
ATP9A	-0.138989	0.0377161	0.29894
LIPG	0.110941	0.0377681	0.299156
DNAJC8	0.124068	0.0380749	0.300211
DNMBP	-0.102644	0.0380715	0.300211
SEC11A	0.137342	0.03799	0.300211
RRM2	0.115387	0.0380455	0.300211
CHST2	-0.151503	0.037967	0.300211
RMDN1	0.143571	0.0380374	0.300211
CHCHD1	0.181913	0.038144	0.300471
BOLA3	0.277798	0.0381574	0.300471
CC2D2A	-0.137811	0.0382488	0.300897
ING2	0.192851	0.0382612	0.300897
LPCAT3	0.110697	0.0383285	0.301231
FLAD1	0.162455	0.0384217	0.301767
CDKN1A	-0.103646	0.0385061	0.302038
PEX6	-0.179034	0.0385052	0.302038
ATOH8	-0.233954	0.0385443	0.302143
MOCS1	0.171362	0.038592	0.302321
TJP1	-0.139403	0.0386273	0.302401
PAM16	-0.339816	0.0387643	0.303278
MYO9A	-0.197953	0.0388114	0.303451
ACTN1	-0.14162	0.0388556	0.303475
TWIST2	-0.388379	0.0388646	0.303475
SDR39U1	0.178517	0.0389814	0.303624
EMP2	0.145837	0.038984	0.303624
SMURF1	-0.130487	0.0389465	0.303624
GIMAP2	0.167026	0.0389543	0.303624
SLC33A1	-0.169213	0.0391243	0.304521
CERS2	-0.0959623	0.0393959	0.306188
ALDH7A1	0.0957436	0.0394143	0.306188
MRPL22	0.15676	0.0393906	0.306188
CWC15	0.167511	0.0395414	0.306208
YBX3	-0.0813925	0.0395109	0.306208
LRP10	-0.126354	0.0395579	0.306208
TPM4	0.0679332	0.0395348	0.306208
NIF3L1	0.146726	0.0395499	0.306208
ZSWIM6	-0.144137	0.0396066	0.306208
ULBP2	-0.208746	0.0396445	0.306208
SUMF2	0.0918511	0.0396271	0.306208
RBMX2	0.158196	0.0396346	0.306208
RPL31	0.17188	0.0397913	0.306951
LMCD1	0.214015	0.0397836	0.306951
PARK7	0.146308	0.0399309	0.307245
CBARP	-0.320969	0.0399167	0.307245
SKIL	-0.307711	0.0398923	0.307245
LRATD2	-0.174478	0.0398811	0.307245
PCNX3	-0.150383	0.040199	0.307899
KSR2	-0.230626	0.0400673	0.307899
PKD1P4	-0.332729	0.040121	0.307899
FN3KRP	0.129928	0.0401879	0.307899
ZNF57	0.288898	0.0402193	0.307899
ZNF850	-0.289986	0.0401378	0.307899
EPN1	-0.174214	0.0401572	0.307899
BRD1	-0.12397	0.0401643	0.307899
CD55	0.147048	0.040339	0.307947
GBF1	-0.142499	0.0402671	0.307947
P2RY2	-0.251996	0.0402861	0.307947
CEBPB	-0.25749	0.0403782	0.307947
CITED2	-0.139639	0.0403624	0.307947
IDS	-0.196456	0.0403323	0.307947
BDH1	0.271189	0.0405069	0.308735
RNF7	0.119575	0.0406161	0.309372
VPS13C	-0.295431	0.0406897	0.309543
SEM1	0.172294	0.0406888	0.309543
RPS8	0.147437	0.0407433	0.309562
COX8A	0.159453	0.0407275	0.309562
PRKACA	-0.125414	0.0408123	0.309892
TBC1D17	-0.170155	0.0409045	0.310219
ZFX	-0.174892	0.0409322	0.310219
MORF4L2	0.0954134	0.0409244	0.310219
MPDZ	-0.115598	0.040983	0.31041
RPL11	0.175394	0.0410612	0.310807
PSMA5	0.146073	0.041299	0.311066
TAPBPL	0.186743	0.0411491	0.311066
TMEM94	-0.148271	0.041304	0.311066
RAB3D	-0.140553	0.0413243	0.311066
TRAPPC12	-0.154853	0.04132	0.311066
FAM86JP	0.433932	0.0413008	0.311066
TMEM63B	-0.151917	0.0412378	0.311066
TECPR1	-0.141711	0.0412003	0.311066
ZNF704	-0.208268	0.0413265	0.311066
DIP2A	-0.120307	0.0414234	0.311602
STX8	0.149846	0.0415755	0.312552
USP27X	0.282462	0.0416696	0.313065
GPSM2	0.163441	0.0417004	0.313102
MSH5	-0.418799	0.041879	0.314248
LMF1	-0.230564	0.0420846	0.315595
MMP1	0.111575	0.0421285	0.315724
PIKFYVE	-0.191353	0.0421538	0.315724
ARRDC4	-0.353418	0.0421942	0.315831
PPFIBP1	-0.0775153	0.042344	0.316756
PDCD5	0.180445	0.0424147	0.316931
EGLN2	-0.162239	0.0424225	0.316931
ITPR1	-0.153807	0.0424459	0.316931
CUEDC2	0.178168	0.0425659	0.317404
IRS2	-0.207404	0.0425593	0.317404
PHF5A	0.143284	0.0426141	0.317404
RELL2	-0.259822	0.0425986	0.317404
INSR	-0.189393	0.042719	0.31799
PGAM5	-0.105468	0.0427813	0.318063
TM6SF1	-0.166159	0.0427591	0.318063
ZFP36	-0.238849	0.04288	0.318601
PIP4P1	0.134406	0.0430081	0.318791
RDH11	0.139698	0.0430196	0.318791
ANKRD36	-0.244164	0.0430268	0.318791
ZEB2	-0.148975	0.0430261	0.318791
MORC2	-0.159219	0.0430372	0.318791
POLR2K	0.17711	0.0430715	0.31885
CLUH	-0.127342	0.0431767	0.319388
PDLIM7	-0.155844	0.0431968	0.319388
LGALS9	0.221601	0.0433045	0.319404
ATP5F1A	0.0772287	0.04326	0.319404
HDAC10	-0.345593	0.0432621	0.319404
PHACTR2	-0.174794	0.0432893	0.319404
TRMT112	0.15469	0.0433673	0.319478
NMRAL2P	-0.455043	0.043359	0.319478
PPP1R3B	-0.10045	0.0434062	0.31957
CLN6	0.0952613	0.0434422	0.31964
ANAPC5	0.104288	0.0434968	0.319848
LETR1	0.213281	0.0436304	0.320441
TMEM107	0.216921	0.0436165	0.320441
ECHDC2	-0.177999	0.0436813	0.320572
PPP1R14B-AS1	0.251968	0.0437541	0.320572
DTNBP1	0.165699	0.0437198	0.320572
FBXW5	-0.135516	0.0437343	0.320572
CDK2	0.105944	0.0438237	0.320888
CLEC16A	-0.124731	0.0439189	0.321296
MSH6	0.10328	0.0439325	0.321296
SIN3B	-0.121932	0.0439876	0.321505
MEDAG	-0.115852	0.0440993	0.321583
SMAD9	-0.244107	0.0440953	0.321583
ERH	0.180588	0.0441225	0.321583
ARSA	-0.148618	0.0441194	0.321583
SUPT3H	0.228126	0.044131	0.321583
RPL37	0.18175	0.0442186	0.322027
NMI	0.2795	0.0442631	0.322158
CNPY2	0.159825	0.0443453	0.322562
MTX1	0.184411	0.0443891	0.322687
UROS	0.133848	0.0444638	0.322853
CKAP2L	0.171921	0.0444653	0.322853
C3orf52	-0.235311	0.0445084	0.322973
NXN	-0.118856	0.0445885	0.323349
CLN8	-0.116697	0.0446137	0.323349
NCK2	-0.105023	0.0447477	0.323645
PTPN18	0.158592	0.0447646	0.323645
ZYX	-0.153364	0.0447881	0.323645
ZXDB	-0.216188	0.0447036	0.323645
TTI1	0.116903	0.0448564	0.323752
MTURN	0.180009	0.0448416	0.323752
FMNL2	-0.150224	0.0448967	0.32385
ARID1A	-0.154056	0.0451447	0.325252
MDM1	0.156402	0.0453113	0.32529
GTF2F2	0.119274	0.0453106	0.32529
HSBP1	0.139412	0.0453096	0.32529
MZF1	-0.197783	0.0452493	0.32529
TMEM44	-0.104316	0.0452476	0.32529
ADGRA3	-0.11159	0.0452549	0.32529
DHRS11	0.262199	0.0453557	0.325308
HEXD	-0.200856	0.0453675	0.325308
ITGAX	0.323771	0.0454408	0.325461
PTPRS	-0.196123	0.0454425	0.325461
TMEM209	0.212917	0.0454861	0.32558
MGRN1	-0.133218	0.045542	0.325788
EIF3M	0.150699	0.0455966	0.325986
AXIN1	-0.146217	0.0456936	0.326487
DVL1	-0.154664	0.0459235	0.326972
NDUFB1	0.185078	0.0458283	0.326972
LARP7	0.18207	0.0459035	0.326972
TNFAIP3	-0.192253	0.0458515	0.326972
VDAC3	0.107565	0.045811	0.326972
PHF8	-0.115373	0.0459116	0.326972
BLOC1S1	0.263968	0.0459731	0.327133
GOLGB1	-0.163562	0.0461088	0.327906
HERC1	-0.182776	0.0461671	0.328087
TTC32	0.315836	0.0461884	0.328087
SPAG5	0.132968	0.0464044	0.329427
PITHD1	0.12067	0.0465092	0.329976
PCGF3-AS1	-0.386936	0.0465361	0.329976
AMFR	-0.111442	0.0465924	0.330182
NUAK1	-0.114589	0.0467361	0.330813
FGD4	-0.187444	0.0468525	0.331127
ZNF652	-0.195044	0.0468898	0.331127
SAE1	0.0955968	0.0468299	0.331127
DMAC1	0.15378	0.0468689	0.331127
NT5DC3	-0.248545	0.0469646	0.331462
NFS1	0.139086	0.0470342	0.331759
COX6B1	0.197136	0.0472038	0.332669
ANGPT1	-0.232971	0.0472181	0.332669
TCF7L1	-0.176464	0.0474215	0.333066
ZNF138	0.277453	0.0474305	0.333066
CLIP2	-0.139243	0.0474395	0.333066
TNFRSF10D	-0.16393	0.0473356	0.333066
ZNF706	0.213455	0.0473104	0.333066
SAPCD2	0.121899	0.0474044	0.333066
FAF1	0.0998522	0.0475292	0.33331
PBDC1	0.187498	0.0475207	0.33331
MBOAT7	-0.113789	0.0475629	0.333353
RPRD2	-0.130698	0.0476446	0.333634
DUT	0.116642	0.0476581	0.333634
LYPD1	-0.124646	0.0477538	0.334111
CCND3	-0.103243	0.0478104	0.334121
TAF4	-0.156442	0.0478732	0.334367
TMEM69	0.216685	0.0479802	0.334535
CPEB4	-0.210078	0.0479506	0.334535
ATP5MF	0.209617	0.0479751	0.334535
LIN37	0.274651	0.0481148	0.334703
NCAPH	0.122829	0.0481121	0.334703
SETD2	-0.138469	0.048093	0.334703
SCRIB	-0.135671	0.0481051	0.334703
GREM1	-0.201748	0.0481894	0.33498
ARMCX4	-0.149496	0.0482099	0.33498
C1orf54	0.216492	0.0483077	0.335115
TGFB1I1	-0.124055	0.0483123	0.335115
IFT22	0.153128	0.048268	0.335115
NBEAL1	-0.359509	0.0485978	0.336709
FNIP1	-0.164879	0.0485892	0.336709
FGFRL1	-0.14349	0.0486285	0.33673
MAST3	-0.297539	0.0486734	0.336848
THAP2	-0.259678	0.0487579	0.336938
B2M	0.231769	0.0487207	0.336938
USP49	-0.204186	0.0487699	0.336938
TVP23C	-0.304157	0.0488883	0.336987
HM13	-0.0812905	0.0488385	0.336987
RPL35A	0.184937	0.0488794	0.336987
USP9X	-0.249934	0.0488214	0.336987
LAMC2	-0.142889	0.0490634	0.337871
ROBO1	-0.142193	0.0491002	0.337871
ATP6AP1	-0.100742	0.0491761	0.338201
CACHD1	-0.132534	0.0493764	0.339385
CCN1	-0.0845097	0.0496123	0.339466
PRKAG1	0.137442	0.049553	0.339466
ORAI1	-0.145787	0.0495905	0.339466
CMTM3	0.104987	0.0494401	0.339466
UTP6	0.106038	0.0495926	0.339466
DCBLD1	-0.092949	0.0495916	0.339466
FANCG	0.14433	0.0495292	0.339466
MSMP	0.245862	0.049592	0.339466
EXO1	0.124808	0.049654	0.339559
RPS13	0.187395	0.0497095	0.339747
MRPS9	0.140639	0.049745	0.339798
RPGR	0.17682	0.0498481	0.340311
ZFPM1	-0.284619	0.0499958	0.340917
JAGN1	0.123908	0.0500446	0.340917
POC1A	0.147622	0.0500496	0.340917
ACO1	-0.0941386	0.0500326	0.340917
MCM10	0.116509	0.0500809	0.340938
MIDN	-0.145229	0.0501256	0.341051
IDH1	0.0988709	0.0502643	0.341803
MAP1S	-0.169714	0.0502948	0.341818
NBPF9	-0.126963	0.0504585	0.342382
EIF5AL1	0.291707	0.0505756	0.342382
LEO1	0.128448	0.0504939	0.342382
TASP1	0.210353	0.0505183	0.342382
AGPAT3	-0.0822472	0.0505484	0.342382
CHCHD4	0.150682	0.0505005	0.342382
CETN3	0.291206	0.0505396	0.342382
DNAAF9	-0.112926	0.0506325	0.342575
CCDC144B	-0.360082	0.0506783	0.342694
VAMP5	0.238748	0.0507333	0.342721
SMIM19	0.216614	0.0507389	0.342721
ZNF236	-0.147528	0.0508105	0.343013
CHRNB1	0.20999	0.0509451	0.343539
SLC2A4RG	0.183958	0.0509321	0.343539
PCDHGA12	-0.204976	0.0510383	0.343673
MFHAS1	-0.154399	0.0510501	0.343673
EIF3H	0.156147	0.0510046	0.343673
TM9SF4	-0.109906	0.0510972	0.343799
SH3PXD2B	-0.103204	0.051222	0.344447
TK1	0.140808	0.0513217	0.344926
ANKRD13D	-0.151014	0.0513782	0.345115
LARP1	-0.133188	0.051447	0.345385
RNF168	-0.142326	0.0515333	0.345773
TMEM25	-0.174024	0.0516415	0.346307
IQGAP3	0.128498	0.0517671	0.346346
HIPK3	-0.219257	0.0517903	0.346346
FARP2	-0.126987	0.0517439	0.346346
MAMDC4	-0.236073	0.0516948	0.346346
GABRE	-0.258041	0.0517594	0.346346
TMX2	0.146025	0.0518849	0.346596
REXO5	0.259189	0.0518647	0.346596
PANX1	-0.131994	0.0519739	0.346999
SELENBP1	0.172925	0.0520899	0.347281
S100A10	0.162106	0.0520567	0.347281
UBE2L6	0.205948	0.0522007	0.347281
CAPN1-AS1	-0.258658	0.0522158	0.347281
ADAMTS18	-0.125077	0.0521068	0.347281
ZSWIM7	0.191062	0.0522211	0.347281
NUP210	0.199082	0.0522248	0.347281
HIBADH	0.119382	0.0522742	0.347281
PCDHGA11	-0.172103	0.0523135	0.347351
ACAP3	-0.177683	0.0524696	0.347435
MYO1C	-0.0995926	0.0524527	0.347435
SHROOM3	-0.169721	0.0523952	0.347435
PLOD3	-0.130424	0.0524199	0.347435
LYST	-0.277824	0.0525954	0.347906
MRPL11	0.170587	0.0527357	0.347906
SMAD7	-0.249303	0.0527376	0.347906
TADA2B	-0.137242	0.0526078	0.347906
CCDC25	0.164143	0.0527085	0.347906
GLIS3	-0.26947	0.0527418	0.347906
ATP7A	-0.195231	0.0526553	0.347906
CTNNBIP1	0.131172	0.0527847	0.348
RPS2P5	0.191397	0.0530096	0.349293
ADAMTS3	-0.336601	0.0531169	0.349809
EDIL3	-0.1842	0.0533354	0.351057
PTDSS2	-0.140953	0.0534312	0.351252
GDF11	-0.148959	0.0534979	0.351252
ZNF10	0.349729	0.05351	0.351252
KSR1	-0.115963	0.0534201	0.351252
AKAP9	-0.224617	0.0534867	0.351252
CNOT3	-0.135513	0.0535858	0.351368
LSM2	0.142648	0.0535613	0.351368
FRMD4A	-0.0744538	0.0536443	0.351562
AAAS	0.148073	0.0537214	0.35183
FLRT2	-0.148019	0.0537434	0.35183
ATP5PB	0.106249	0.053839	0.352266
RPL3P4	0.36894	0.0539436	0.352701
HSPE1	0.253569	0.0539638	0.352701
CDC42BPA	-0.192761	0.0540529	0.352941
CDC42EP1	-0.130629	0.0540588	0.352941
PTGER4	-0.109808	0.0540992	0.353015
ARHGEF11	-0.151206	0.0543244	0.353126
CRY1	-0.103	0.0542508	0.353126
MIEN1	0.182582	0.0542426	0.353126
P3H2	-0.152256	0.0543199	0.353126
SCAMP1-AS1	0.368224	0.0541555	0.353126
TRIM52-AS1	0.234384	0.0543495	0.353126
FBXO9	0.104168	0.054243	0.353126
ND3	0.253056	0.0543326	0.353126
DOCK10	-0.1492	0.0545312	0.353863
MFSD14C	-0.258054	0.0545054	0.353863
STXBP1	-0.101667	0.0545506	0.353863
CRYZL1	0.174972	0.054641	0.354259
PPARA	-0.187134	0.0547157	0.354554
KLHL36	-0.0915	0.054813	0.354994
TFB2M	0.149976	0.0549047	0.355399
RPL22	0.147312	0.0550814	0.355538
LCMT1	0.139545	0.0550581	0.355538
TTC28	-0.164132	0.0551023	0.355538
EIF4G1	-0.130472	0.0550625	0.355538
BDP1	-0.172069	0.0549642	0.355538
FAM114A2	0.123519	0.0550474	0.355538
PIGG	-0.0861959	0.0552191	0.356101
NCR3LG1	-0.171183	0.055458	0.357072
SLC20A1	-0.0991066	0.0554426	0.357072
CALD1	-0.102278	0.0554481	0.357072
GPR161	-0.0822901	0.055798	0.35744
CRYL1	0.175487	0.0557138	0.35744
PDE8A	-0.123066	0.0557448	0.35744
CHD9	-0.213269	0.0558399	0.35744
CCRL2	0.176983	0.0558397	0.35744
CENPQ	0.242135	0.0557534	0.35744
MET	-0.163243	0.0558294	0.35744
CREB3L2	-0.142126	0.0557441	0.35744
PSD3	-0.177802	0.0557144	0.35744
GOLGA1	0.112363	0.0556359	0.35744
ZBED5-AS1	0.280097	0.0558803	0.35751
RRAS2	-0.147346	0.0561178	0.358051
POP5	0.182854	0.0562014	0.358051
MYO5A	-0.161128	0.056138	0.358051
CD276	-0.111901	0.0561466	0.358051
ZNF287	0.224665	0.0560591	0.358051
ANKRD17	-0.142053	0.0561677	0.358051
COQ2	0.157278	0.0561112	0.358051
DOCK5	-0.192632	0.056192	0.358051
MPRIP	-0.109666	0.0562692	0.358294
UTP11	0.119408	0.056356	0.358653
FRA10AC1	0.213345	0.0563847	0.358653
YEATS2	-0.105825	0.0564524	0.358707
IDH3G	-0.135078	0.05645	0.358707
DENND5B	-0.125166	0.0565499	0.358762
PSME2	0.159028	0.0565419	0.358762
TMEM143	0.308847	0.0565154	0.358762
ARHGDIB	0.127704	0.0566142	0.358793
SEPTIN11	-0.133938	0.0566128	0.358793
WNK4	-0.27881	0.0567068	0.359193
EPB41L5	-0.166646	0.0568006	0.359599
ZNF532	-0.114393	0.0568588	0.359779
APBA3	-0.15887	0.0569615	0.360037
GGT7	-0.278638	0.0569518	0.360037
H1-2	-0.304224	0.0569888	0.360037
CLK2	0.109306	0.0570992	0.360089
SMARCC2	-0.120267	0.0570541	0.360089
NPAS2	-0.140606	0.057116	0.360089
MTX2	0.156495	0.0570923	0.360089
SLC16A6	0.313155	0.0571681	0.360161
EBAG9	0.20472	0.0571869	0.360161
CRK	-0.0787765	0.0573314	0.360414
FBLN1	-0.196735	0.0572688	0.360414
RPS18P5	0.338717	0.0573415	0.360414
FOXP4	-0.182805	0.0573461	0.360414
GDPD1	-0.29478	0.0573899	0.360444
PRKRA	0.16408	0.0574104	0.360444
NR5A2	0.147125	0.0575353	0.361041
PREX1	-0.108065	0.0579381	0.363381
ANO6	-0.147278	0.0580468	0.363769
PCYT1A	-0.0701358	0.0580902	0.363769
RBSN	-0.121642	0.0581561	0.363994
PDZD8	-0.188329	0.0583053	0.36474
DNAJC6	-0.198429	0.0583536	0.364853
SMG5	-0.119107	0.0586449	0.365542
MIEF1	-0.0933972	0.0586145	0.365542
RANGAP1	-0.108061	0.0586249	0.365542
IMPDH1	-0.108689	0.058624	0.365542
ABCA1	-0.256579	0.0586042	0.365542
NRXN3	-0.220579	0.0586978	0.365684
ATP8B2	-0.110711	0.0587712	0.365759
TRIM5	-0.110727	0.0589792	0.365759
AMOTL1	-0.0789475	0.058909	0.365759
CCNA1	0.183074	0.0588327	0.365759
NPRL3	-0.138214	0.0589946	0.365759
HIC1	-0.189266	0.0589852	0.365759
CDK12	-0.115703	0.058801	0.365759
ZNF133	-0.159286	0.0590119	0.365759
PCGF3	-0.0909321	0.0588715	0.365759
OGDH	-0.100003	0.058839	0.365759
UQCRH	0.123515	0.0591761	0.366071
HK1	-0.118458	0.0590977	0.366071
TRIM56	-0.171687	0.0591407	0.366071
RPL30	0.104963	0.0591832	0.366071
ZSWIM8	-0.128532	0.0593023	0.366621
PIGL	0.191267	0.0594812	0.367499
KDELR1	-0.0935713	0.0595514	0.367499
NDUFA4	0.169569	0.0595523	0.367499
CDC42EP2	-0.136304	0.059667	0.367524
PACS2	-0.151417	0.0596325	0.367524
MSRB1	0.139385	0.0597006	0.367524
PLEKHG2	-0.139338	0.059649	0.367524
FILIP1	-0.231344	0.0597215	0.367524
INPP5F	-0.112489	0.0597582	0.367563
P4HA3	0.140098	0.0599154	0.367591
NHLRC3	0.164599	0.0599381	0.367591
KDM8	0.202496	0.0599013	0.367591
ZNF217	-0.128906	0.0598672	0.367591
PPM1F	0.0874992	0.059816	0.367591
GTSE1	0.114511	0.0599448	0.367591
WBP1L	-0.105191	0.060056	0.367714
TRIP12	-0.140812	0.0600403	0.367714
PHYKPL	-0.159736	0.0600037	0.367714
GNB1	-0.0660333	0.0602964	0.368131
WDR76	0.178698	0.0602984	0.368131
HMGB1P5	0.217694	0.0601768	0.368131
NISCH	-0.113439	0.0603066	0.368131
MICAL1	-0.131669	0.0603059	0.368131
RBIS	0.311511	0.0602874	0.368131
MKNK1	0.110434	0.0604936	0.368749
VSIR	-0.196878	0.0604444	0.368749
SPDL1	0.160906	0.0605171	0.368749
MAP2K3	-0.154706	0.0606045	0.36902
TSTD1	0.280209	0.0609308	0.370209
PYCR2	0.111655	0.0610443	0.370209
TYSND1	0.164095	0.0608406	0.370209
DOCK1	-0.0802444	0.0610301	0.370209
RPTOR	-0.149332	0.0610276	0.370209
NOL7	0.116184	0.0610291	0.370209
ARF5	0.12236	0.0609871	0.370209
ERI3	0.119413	0.0611939	0.370931
TUBA1C	0.102609	0.0612879	0.371315
VPS9D1-AS1	-0.177035	0.0614586	0.372163
THEM4	0.13511	0.0616522	0.372205
TEP1	-0.125562	0.061611	0.372205
COPS3	0.111271	0.0616297	0.372205
ZBTB45	-0.204317	0.0616873	0.372205
SPC25	0.305307	0.0615913	0.372205
MLF1	0.237606	0.0617115	0.372205
NACAD	-0.256304	0.0615776	0.372205
CA5BP1	-0.172167	0.0616147	0.372205
CRADD	0.176733	0.0617782	0.372258
UTP20	-0.187038	0.0617818	0.372258
HHIP-AS1	0.11293	0.0618805	0.372668
PMEPA1	-0.13414	0.062044	0.373297
RDH10	-0.183016	0.0620467	0.373297
DAP3	0.113471	0.0621126	0.373508
S1PR1	-0.0822425	0.0623098	0.373742
TMEM179B	0.144369	0.0622183	0.373742
TET2	-0.170568	0.0622871	0.373742
PPARGC1B	-0.235861	0.0623366	0.373742
CUL7	-0.136346	0.0622572	0.373742
RNF216	-0.105769	0.0623132	0.373742
POP4	0.134345	0.0624723	0.374299
MICB	0.0925111	0.0624914	0.374299
BICD1	-0.125495	0.0626331	0.374963
SNRPA1	0.102511	0.062692	0.37513
KIF1B	-0.135468	0.0627702	0.375412
ZNF844	0.345128	0.062866	0.3758
UBASH3B	-0.13505	0.0632	0.37761
PXMP4	0.210446	0.0632638	0.377805
CKS2	0.119662	0.0633828	0.378329
CLEC1A	0.16098	0.0634588	0.378596
DNAJC5	-0.082065	0.0635212	0.378673
ATXN1	-0.203809	0.0635342	0.378673
LIMA1	-0.0662324	0.0636455	0.378963
FGF2	-0.225985	0.0637598	0.37927
MELK	0.112057	0.0637379	0.37927
ZNF592	-0.140048	0.063908	0.379966
TMA7	0.207926	0.0639981	0.380128
GIMAP6	0.109789	0.0639738	0.380128
GSE1	-0.181203	0.0640529	0.380267
SGMS1	-0.123831	0.0641383	0.380401
CAV2	-0.192006	0.0641184	0.380401
MGST2	0.183751	0.0641758	0.380437
CNP	-0.1177	0.0643762	0.381331
EPB41L3	-0.114396	0.0643895	0.381331
SLC22A25	2.67276	0.0644478	0.381489
MFSD5	0.109106	0.0645765	0.381741
TAF15	0.113659	0.0645849	0.381741
RPL39L	0.137673	0.0645404	0.381741
G0S2	-0.249882	0.0646597	0.381997
[truncated: 12,820 more rows]

## Sheet: HG_NRF2-OE vs Control
symbol	log2FoldChange	pvalue	padj
AKR1C1	9.04037	0	0
AKR1C3	5.2391	0	0
ACSL5	4.76858	0	0
MMP10	5.22323	0	0
EDNRB	6.20242	0	0
MAP1A	3.87481	0	0
OSGIN1	3.28692	0	0
PMP22	1.89814	0	0
TRIM16L	4.17968	0	0
LBH	4.55821	0	0
NFE2L2	3.60792	0	0
MAP2	2.51478	0	0
SERPINE2	4.24205	0	0
HMOX1	2.70193	0	0
CXCL8	6.21081	0	0
DPYSL3	1.5645	0	0
GCLC	2.71498	0	0
TFPI2	2.99442	0	0
GSR	2.01636	0	0
ASPH	1.73336	0	0
PCSK5	5.12736	0	0
CTSL	2.49284	0	0
PTGR1	2.64683	0	0
GLA	2.34001	0	0
APLN	-2.7524	0	0
ACKR3	2.7364	1.63495e-290	1.07391e-287
IL1R1	3.12159	4.21622e-290	2.66684e-287
GPC1	2.57136	5.82579e-290	3.55332e-287
F2RL2	5.10262	6.23625e-280	3.67251e-277
DDX10	1.86572	3.59939e-274	2.04901e-271
FADS1	1.33457	4.28683e-268	2.36163e-265
PGD	1.70469	1.4644e-263	7.81533e-261
PALLD	2.49588	6.59922e-263	3.41519e-260
NRCAM	2.2553	4.98653e-252	2.50471e-249
DNAJC6	3.46751	8.12614e-244	3.96509e-241
CD34	-3.70844	1.3549e-240	6.42749e-238
SLC6A6	1.69728	6.58348e-234	3.03872e-231
TNFSF9	5.46792	5.48594e-218	2.4655e-215
PGRMC1	1.92327	3.77058e-216	1.65113e-213
PALD1	-2.80452	1.58891e-210	6.78385e-208
PTPRS	3.06748	5.62045e-209	2.34112e-206
SH3KBP1	1.39806	1.63217e-203	6.63671e-201
SCPEP1	1.74981	1.75299e-200	6.96224e-198
UCHL1	1.68428	4.15743e-197	1.61365e-194
EPHX1	2.54661	5.73929e-196	2.17812e-193
SEL1L3	1.39526	1.71129e-195	6.35334e-193
NSUN3	2.85326	4.75206e-195	1.72672e-192
AKR1C2	6.64212	5.47267e-194	1.94713e-191
SELP	5.18462	9.60118e-194	3.34631e-191
TBXAS1	3.71366	4.59785e-193	1.57044e-190
DIPK2B	-1.81259	1.16477e-190	3.90038e-188
SLC40A1	3.41022	2.80849e-190	9.22374e-188
SPP1	11.016	4.00161e-190	1.28943e-187
CRYGS	4.69239	1.50865e-187	4.77125e-185
NMRAL2P	5.32057	1.51531e-179	4.70517e-177
ADAM12	3.2867	1.08324e-174	3.30348e-172
PCDH12	-2.91222	6.6742e-173	1.99969e-170
SULT1A1	4.32617	9.37848e-172	2.76148e-169
TGFBI	2.03871	1.60907e-171	4.65757e-169
GLRX	2.27875	6.08729e-170	1.73264e-167
ITGAX	3.70313	9.15208e-169	2.56228e-166
GPX3	3.24802	3.25015e-168	8.95258e-166
ADAM23	1.88311	4.44747e-168	1.20562e-165
CXCL1	2.81267	5.71484e-168	1.52497e-165
SRPX2	1.46992	7.93851e-168	2.08575e-165
RDH10	2.80605	1.01417e-164	2.62423e-162
SRGN	1.59146	2.78843e-163	7.10758e-161
CREG1	4.03563	1.16124e-161	2.91642e-159
TXNRD1	1.16494	2.75809e-160	6.82647e-158
NRG1	1.65261	3.79756e-160	9.26496e-158
MYEOV	-2.53245	1.11519e-159	2.68242e-157
PCDH9	2.86658	1.72528e-158	4.09227e-156
SLC12A8	4.90206	1.28008e-156	2.99468e-154
SLC3A2	1.49494	1.77673e-154	4.10041e-152
TSPAN7	7.02155	3.45698e-154	7.87177e-152
CRYBG1	-2.8059	2.03717e-153	4.57774e-151
KYNU	4.97595	2.86276e-153	6.34937e-151
TENT5A	3.24919	1.14026e-152	2.49659e-150
DTNA	2.13965	1.37777e-152	2.97842e-150
DEPP1	-2.18486	2.88462e-150	6.08192e-148
ADGRF5	-2.37431	1.53227e-147	3.19122e-145
N4BP3	-2.38428	1.21278e-145	2.4954e-143
GPNMB	2.93941	5.42011e-144	1.10196e-141
ALDH2	1.28106	1.01323e-143	2.01208e-141
MACIR	1.88937	1.00532e-143	2.01208e-141
TRIM16	1.69377	2.21919e-143	4.35625e-141
TMTC1	2.91574	1.74335e-142	3.38328e-140
SIRPB2	2.29032	4.13107e-140	7.92702e-138
TALDO1	1.85886	1.33019e-138	2.52411e-136
FAM102A	2.13969	1.65376e-137	3.10361e-135
BAMBI	3.13067	2.87409e-135	5.33519e-133
RNASE1	2.16492	1.06526e-134	1.95618e-132
ID1	1.92452	1.64412e-134	2.98705e-132
SELL	4.50061	5.98698e-133	1.07627e-130
CELSR1	2.74866	9.37401e-133	1.6676e-130
JAG1	1.33131	1.59886e-132	2.81499e-130
GPAT3	2.41388	5.88241e-132	1.0251e-129
TIMP1	2.02441	1.79657e-131	3.09918e-129
SYBU	3.92385	2.35456e-131	4.02112e-129
EMC3	1.35264	1.29642e-130	2.19211e-128
PNMA2	-2.67366	4.77507e-130	7.99497e-128
PANX2	3.00547	2.42519e-129	4.02111e-127
ITGB3	1.46911	7.74173e-129	1.27128e-126
SLCO2B1	11.1229	3.52356e-128	5.73098e-126
SQSTM1	1.47832	9.57722e-128	1.54302e-125
MMP1	1.31806	6.27981e-127	1.0023e-124
IRS2	2.35805	1.46991e-124	2.32437e-122
HKDC1	6.36903	4.18096e-124	6.55068e-122
TMEM164	1.19701	5.93117e-124	9.20842e-122
AADACP1	5.53524	1.87575e-121	2.88595e-119
ARRDC4	4.34979	3.79587e-120	5.78802e-118
RGMB	1.54854	4.91172e-119	7.42322e-117
RIT1	1.35883	2.71824e-116	4.07212e-114
LHX6	-3.56994	3.18567e-116	4.73086e-114
MERTK	-1.55179	5.74523e-116	8.45836e-114
ABHD4	1.64382	2.75896e-114	4.02714e-112
UGDH	1.34412	6.66966e-114	9.65292e-112
GCLM	2.25927	1.74319e-113	2.50169e-111
ATP8B1	-1.58242	1.80027e-113	2.56209e-111
ALDH1A1	1.15751	1.49144e-112	2.10502e-110
PLAU	-1.4531	4.19747e-112	5.87577e-110
PRNP	1.38551	6.02509e-112	8.36557e-110
SAT1	1.73548	1.95096e-111	2.68698e-109
PECAM1	-0.973247	4.45881e-110	6.09181e-108
HSPB8	1.46566	1.43703e-109	1.94775e-107
PTHLH	4.41427	7.96404e-109	1.07094e-106
UXS1	1.15896	1.60666e-108	2.14364e-106
NAV3	1.50352	5.3893e-107	7.13476e-105
NQO1	1.31833	8.30426e-107	1.09092e-104
ANXA3	-1.37644	8.60423e-106	1.1217e-103
HMCN1	2.58167	1.66894e-105	2.15926e-103
AIF1L	-2.23036	1.09397e-104	1.40472e-102
EFR3B	3.4071	7.64212e-104	9.73972e-102
ATP6V1B2	1.18225	2.78664e-103	3.52521e-101
BMP6	0.88119	2.20067e-102	2.76346e-100
DLL4	-2.69933	7.19248e-102	8.96593e-100
RASD1	2.51358	1.90891e-101	2.36235e-99
C1S	4.3153	2.3973e-101	2.9454e-99
SLC22A23	2.28636	6.07282e-101	7.40798e-99
MLF1	2.78567	2.68783e-100	3.23259e-98
ABCC3	3.73447	4.06634e-100	4.85629e-98
B4GALNT1	4.42011	6.23022e-100	7.38886e-98
ADAMTSL1	1.07695	1.21092e-99	1.42621e-97
ICAM1	1.81235	3.60435e-99	4.21611e-97
POPDC3	3.98726	1.81057e-98	2.10347e-96
AKR1B10	5.16947	1.8561e-98	2.14179e-96
EPGN	5.33402	3.46194e-98	3.96799e-96
CXCR4	-2.6356	1.2318e-97	1.40244e-95
TNIP3	5.42273	1.57734e-97	1.78396e-95
PLD3	1.40838	3.62579e-96	4.07376e-94
FAM174B	1.28551	1.90989e-95	2.13184e-93
FTL	1.58096	3.72213e-95	4.1277e-93
HTRA3	1.90714	6.03636e-94	6.6509e-92
SLC30A3	2.25857	3.59782e-93	3.93869e-91
PRDX1	1.12805	4.79793e-93	5.21905e-91
DUSP4	0.978569	7.26123e-93	7.84857e-91
LINC02762	2.63234	8.89805e-93	9.55729e-91
HTATIP2	1.02487	1.52441e-92	1.62712e-90
CTSB	1.16981	2.24918e-92	2.38581e-90
PCDH7	1.25687	5.01364e-90	5.28537e-88
PAPSS2	1.07542	1.59926e-89	1.6756e-87
IL1RL1	1.86553	1.61828e-89	1.68518e-87
BTBD11	3.56356	5.02542e-89	5.20146e-87
TTLL7	2.58232	9.70883e-89	9.98839e-87
GSTM3	2.10296	1.12736e-88	1.15287e-86
LUCAT1	7.01613	4.73989e-88	4.81833e-86
MAFG	0.94148	5.19795e-88	5.2527e-86
KIF21A	1.78163	4.3562e-87	4.37618e-85
APCDD1L	2.1402	6.09826e-87	6.09041e-85
PLCB4	3.21639	2.37216e-86	2.35534e-84
RASGRP3	-1.90891	1.96845e-85	1.94319e-83
PTPRJ	1.35521	2.71748e-85	2.66719e-83
SMAD6	1.71551	3.27969e-85	3.2006e-83
NDRG4	1.23274	6.38335e-84	6.19403e-82
KRT80	-1.2927	1.49733e-83	1.44471e-81
HM13	0.825624	6.52503e-83	6.22539e-81
TYRO3	1.20236	7.3292e-82	6.95378e-80
HEBP1	1.27899	1.13729e-81	1.07307e-79
SMIM3	3.05877	3.6522e-81	3.42705e-79
REM1	7.25629	6.42859e-81	5.99932e-79
MGST1	1.72955	8.91864e-81	8.27786e-79
CYTL1	-2.28914	9.18627e-81	8.48017e-79
TUT7	1.30317	9.25027e-81	8.49334e-79
LIPG	1.03756	1.01813e-80	9.29824e-79
KANK1	1.04516	1.66887e-80	1.51601e-78
SULF2	-1.22967	3.8151e-80	3.44732e-78
NAALAD2	4.56791	1.58031e-79	1.42045e-77
ABCA3	-1.28383	1.59838e-79	1.42917e-77
CNNM4	2.0209	1.81422e-79	1.61371e-77
CBR3	1.71347	2.58773e-79	2.28981e-77
ITGA10	-1.44355	8.87426e-79	7.81209e-77
UNKL	1.2145	1.24033e-78	1.08628e-76
SYT1	2.24319	2.16698e-78	1.88815e-76
TUBA4A	1.63831	4.89407e-78	4.24269e-76
CCDC85C	-1.72729	1.71956e-77	1.48316e-75
NCOA1	1.34575	1.79049e-77	1.53658e-75
LRP4	2.27505	3.55712e-77	3.03742e-75
ANGPTL4	2.08953	6.95037e-77	5.9054e-75
CXCL3	4.60597	7.33633e-77	6.20247e-75
CXCL12	4.71113	1.0181e-76	8.56509e-75
ARHGEF40	2.31227	3.01821e-76	2.52672e-74
GCKR	3.05417	4.98252e-76	4.1508e-74
MYO5C	-2.84774	3.09073e-75	2.5623e-73
SMAD1	-1.36207	7.69296e-75	6.34688e-73
TPST1	1.20832	4.31327e-74	3.54144e-72
ADAMTS1	1.25307	1.17837e-73	9.62885e-72
H2BC12	2.03802	1.44184e-73	1.17256e-71
NSD2	-0.642233	1.80841e-73	1.45713e-71
ITGB5	0.885301	2.85611e-73	2.28998e-71
DGKG	8.11315	5.78015e-73	4.61278e-71
PRC1	-0.695307	2.93248e-72	2.32935e-70
ALDH1A2	-1.25417	4.77554e-72	3.77577e-70
MEOX2	-2.30939	5.10034e-71	4.01399e-69
AADAC	5.27114	3.03255e-70	2.37569e-68
HLA-B	1.51324	5.72614e-70	4.46534e-68
ZNF746	1.48975	6.11736e-70	4.74874e-68
KCNMB4	3.30062	3.93932e-69	3.04415e-67
PLEKHG1	-1.52983	8.37993e-69	6.4465e-67
WSCD1	-1.13833	1.32269e-68	1.01296e-66
TRBC2	-1.24856	2.60734e-68	1.98786e-66
NEDD4L	-1.13475	6.72637e-68	5.10547e-66
SLC7A11	2.23489	1.31671e-67	9.94987e-66
EPHA5	2.90852	3.98347e-67	2.9969e-65
SHISAL1	4.26358	4.57838e-67	3.42937e-65
TRNP1	1.41965	5.79828e-67	4.32415e-65
LOX	1.37119	9.45955e-67	7.02392e-65
NID2	1.15498	1.05731e-66	7.81677e-65
DYSF	-1.25691	1.44111e-66	1.06083e-64
TPX2	-0.692297	2.69396e-66	1.97457e-64
SULF1	1.53934	3.60647e-66	2.63211e-64
SLC2A12	2.6141	4.40607e-66	3.20199e-64
NSG1	3.19424	7.48226e-66	5.41449e-64
FRMD5	-1.2775	1.38812e-65	1.00027e-63
CMBL	1.17098	8.16033e-65	5.85555e-63
PPP1R16B	-1.27163	2.16121e-64	1.54432e-62
PRRX1	3.10933	3.23437e-64	2.30152e-62
KLHL21	0.895634	4.62493e-64	3.27737e-62
PLA2R1	1.31001	5.35804e-64	3.78118e-62
DIO2	5.64051	4.11624e-63	2.89289e-61
ERICH5	5.81733	7.26977e-63	5.08825e-61
EPS8	1.18393	1.45827e-62	1.01651e-60
APBA1	1.40573	5.44647e-62	3.76578e-60
MAF	5.38433	6.21286e-62	4.27836e-60
CLU	1.37815	9.0532e-62	6.20926e-60
NXPE3	0.943897	1.70204e-61	1.1627e-59
FTH1	1.06911	2.0119e-61	1.36889e-59
FNDC4	1.64248	3.20862e-61	2.17448e-59
L3HYPDH	1.10835	4.88867e-61	3.29995e-59
CCND3	0.8957	6.73053e-61	4.52536e-59
ITGAV	1.58925	9.55536e-61	6.39947e-59
TSPAN8	3.45611	3.63247e-59	2.42325e-57
GRAMD4	1.53755	4.22845e-59	2.80986e-57
STXBP6	5.60752	1.02783e-58	6.80358e-57
DOCK9	-1.01235	1.54228e-58	1.01695e-56
CTSD	1.15402	1.90895e-58	1.25389e-56
IL17RA	0.932163	2.32326e-58	1.52018e-56
ABCC5	0.941014	4.77738e-58	3.11405e-56
ST8SIA2	4.31013	6.42051e-58	4.16918e-56
UST	2.8824	8.53633e-58	5.5221e-56
NABP1	1.3268	8.98459e-58	5.79014e-56
DYNC1I1	2.63846	2.61008e-57	1.67575e-55
IGFBP2	-1.68125	3.70483e-57	2.36086e-55
CLDN5	-1.43017	3.70062e-57	2.36086e-55
LRP10	0.983757	1.0435e-56	6.60032e-55
ITGA4	2.02002	1.8518e-56	1.16697e-54
TMOD1	3.50124	3.18051e-56	1.99694e-54
ETS2	-0.685645	4.35816e-56	2.72632e-54
VASH1	-1.13424	7.79095e-56	4.85598e-54
FERMT3	0.965657	8.48952e-56	5.27214e-54
CST1	2.68831	1.81953e-55	1.12587e-53
GCNT2	1.32496	3.97782e-55	2.45246e-53
TLR2	4.3191	4.71512e-55	2.89658e-53
NCF2	6.91046	7.62172e-55	4.66537e-53
KIAA0040	-1.24669	8.16703e-55	4.9813e-53
NEFM	3.9831	8.35772e-55	5.07947e-53
STMN1	-0.952419	9.30412e-55	5.6346e-53
ABLIM3	1.15572	9.95479e-55	6.00734e-53
SUPT16H	-0.513259	1.23104e-54	7.40271e-53
ANXA1	0.733489	1.4633e-54	8.76851e-53
LRRC8A	0.615146	2.42819e-54	1.44995e-52
ARHGAP18	-1.02005	3.12697e-54	1.86071e-52
APOL1	1.28717	1.48422e-53	8.80124e-52
TNIK	-0.869185	1.5197e-53	8.98041e-52
SGK1	0.85259	1.97112e-53	1.16079e-51
CXCL5	2.61308	2.06319e-53	1.21083e-51
PHEX	2.89602	2.51246e-53	1.46944e-51
DDIT4L	2.56062	3.00606e-53	1.75214e-51
BUB1B	-0.775467	3.20434e-53	1.86135e-51
FBXO32	-1.67012	3.44919e-53	1.99679e-51
BHMT2	2.94301	4.38688e-53	2.53105e-51
ARHGAP10	-0.927758	6.86869e-53	3.94961e-51
RGS5	-1.24891	7.073e-53	4.05345e-51
STXBP5-AS1	2.33262	1.09099e-52	6.23139e-51
HERC3	1.19243	1.63931e-52	9.33203e-51
TSPAN13	1.58276	7.27665e-52	4.12859e-50
SAPCD2	-1.06563	9.35918e-52	5.29259e-50
ANGPT1	1.90923	1.00515e-51	5.66534e-50
TMEM161A	1.18616	1.22775e-51	6.89721e-50
PODXL	-0.83291	2.30383e-51	1.28999e-49
PLPP2	1.25696	4.71306e-51	2.63038e-49
ACVR1	0.86261	1.21203e-50	6.74235e-49
F3	2.5053	1.44345e-50	8.00362e-49
PRICKLE1	-0.928587	1.54095e-50	8.51663e-49
TFEC	1.69179	1.60738e-50	8.85513e-49
ATF3	1.53192	1.95758e-50	1.07497e-48
MAPRE3	2.06092	5.4162e-50	2.96467e-48
MRC2	0.976477	5.83532e-50	3.18388e-48
BCAP31	0.79067	1.23491e-49	6.71647e-48
ITGA6	-1.47312	2.73279e-49	1.48161e-47
H1-2	2.42795	4.13085e-49	2.23249e-47
TSPAN18	-1.07203	4.98922e-49	2.68788e-47
PDE7B	-1.48705	7.04837e-49	3.78529e-47
ARHGEF28	-0.682249	1.22715e-48	6.56969e-47
SLC43A3	-1.20427	1.68436e-48	8.98924e-47
INHBA	1.3246	2.13747e-48	1.13718e-46
GABRE	1.92223	2.68375e-48	1.42339e-46
LIN7A	1.82908	5.32023e-48	2.81297e-46
RAB3B	1.10676	5.92959e-48	3.12548e-46
CHST1	1.1605	6.99071e-48	3.67346e-46
CTSA	0.918155	1.40217e-47	7.34548e-46
PCDH15	4.87452	1.69839e-47	8.87007e-46
UACA	-1.62992	1.84801e-47	9.62204e-46
PCYT1A	0.573311	1.96106e-47	1.01796e-45
VIM	-0.506924	2.06174e-47	1.06698e-45
CD151	0.697204	3.38325e-47	1.74559e-45
SLFN5	1.21594	3.62162e-47	1.86295e-45
KIT	-2.32273	4.06124e-47	2.08282e-45
STXBP5	1.12969	4.91437e-47	2.5128e-45
GABARAPL1	1.05377	6.61958e-47	3.3746e-45
BCL6	1.29372	6.85137e-47	3.48237e-45
SLC7A7	-1.76229	7.69115e-47	3.89761e-45
TMEM106C	0.825139	1.78528e-46	9.02041e-45
CCDC68	2.47778	1.99491e-46	1.00499e-44
COL6A1	0.931007	2.37669e-46	1.1938e-44
TGFBR2	-0.630428	3.02951e-46	1.51724e-44
ANGPT2	-1.02571	3.8095e-46	1.9023e-44
G6PD	0.962772	6.0469e-46	3.01076e-44
SMPD1	1.17689	8.54776e-46	4.24357e-44
ART4	1.55103	9.1952e-46	4.55176e-44
MAN1A1	1.44259	9.30585e-46	4.59321e-44
ITPKB	-1.17044	1.9755e-45	9.72267e-44
TBC1D7	1.01021	3.07362e-45	1.50837e-43
AIFM2	1.21159	3.59088e-45	1.75716e-43
NR5A2	-1.31512	4.05907e-45	1.98059e-43
HECW2	-0.958343	6.33179e-45	3.08075e-43
SH2D5	1.5344	7.94376e-45	3.85408e-43
MYO16	3.78745	8.6949e-45	4.20656e-43
FLYWCH1	0.956914	9.85324e-45	4.75349e-43
SPHK1	1.08837	1.46299e-44	7.03803e-43
NUP210	-2.29501	1.47612e-44	7.08124e-43
GSTM4	1.81157	1.51325e-44	7.23899e-43
DIXDC1	0.934781	1.60814e-44	7.67147e-43
H1-0	-0.928055	1.6809e-44	7.99622e-43
CRISPLD1	1.40785	1.88146e-44	8.92544e-43
MGP	1.16145	2.49443e-44	1.18005e-42
TPGS2	0.623446	3.24653e-44	1.53161e-42
KCNAB1	-1.31466	4.89532e-44	2.30309e-42
AURKA	-0.738688	5.65984e-44	2.65546e-42
EFEMP2	0.813106	7.12612e-44	3.33424e-42
GFPT2	1.08214	7.55482e-44	3.52517e-42
ARHGAP4	-1.44829	1.0983e-43	5.11084e-42
GLMP	0.899929	1.24222e-43	5.76483e-42
DGKH	2.01138	1.94814e-43	9.01637e-42
ITGA8	6.60267	2.37968e-43	1.09838e-41
ARHGAP44	3.67558	2.80795e-43	1.29256e-41
TCN1	5.36958	3.56937e-43	1.63865e-41
PLXNA4	1.20496	3.78256e-43	1.73187e-41
SEC14L2	1.02236	4.00229e-43	1.82757e-41
MMP2	0.91181	4.14656e-43	1.8884e-41
STARD7	0.741898	4.26725e-43	1.93819e-41
LPIN2	0.719846	4.3803e-43	1.98426e-41
ALDH3A2	0.781568	1.50294e-42	6.79028e-41
CTSC	0.962825	1.57619e-42	7.10243e-41
LAMP1	0.581449	1.84408e-42	8.28766e-41
ABCA2	1.16817	2.47792e-42	1.1107e-40
SEMA6B	-0.985874	2.50462e-42	1.11974e-40
P4HA2	0.903963	2.55092e-42	1.13746e-40
SYNGR1	1.95308	4.37953e-42	1.94775e-40
SMIM14	1.1354	4.41375e-42	1.95787e-40
AMPH	1.66206	4.70212e-42	2.08038e-40
RASSF2	-0.893504	4.75238e-42	2.09719e-40
CCND1	-0.598605	5.65663e-42	2.48979e-40
CHPF2	0.752972	6.21753e-42	2.72964e-40
TRPM3	4.4198	6.89501e-42	3.01931e-40
GLIS3	2.00231	8.73908e-42	3.81703e-40
SEMA3E	8.10848	8.93961e-42	3.89466e-40
MPZL2	-1.36925	1.66643e-41	7.24153e-40
PSAP	0.738866	1.96678e-41	8.52506e-40
NDRG1	0.776941	2.06094e-41	8.91057e-40
PLB1	2.96642	3.74418e-41	1.61066e-39
DSE	0.901814	3.74095e-41	1.61066e-39
SCN1A	5.50136	4.76204e-41	2.04337e-39
CXCL16	1.24833	5.806e-41	2.48508e-39
SCD	-0.702334	1.03621e-40	4.4241e-39
IKBKE	1.07737	1.19127e-40	5.07344e-39
SLC7A2	1.41995	1.23657e-40	5.25325e-39
SMAD7	2.0082	1.39447e-40	5.90938e-39
NMT2	-0.653501	1.58278e-40	6.69077e-39
LTBP3	1.12845	1.68767e-40	7.11653e-39
ARSA	1.07246	1.94821e-40	8.19497e-39
SMYD3	1.16478	2.43387e-40	1.02127e-38
COL12A1	1.2773	3.60482e-40	1.5089e-38
FABP4	-1.43813	3.66609e-40	1.5308e-38
SCAMP5	1.05159	3.8285e-40	1.59471e-38
INO80C	-0.952347	4.28642e-40	1.78111e-38
NOTCH3	1.69905	4.68813e-40	1.9433e-38
CHRNA1	-3.41787	4.74827e-40	1.96346e-38
VWF	-1.00969	4.85583e-40	2.00309e-38
NPTXR	1.97679	4.91879e-40	2.02417e-38
SLIT2	0.910849	6.55649e-40	2.68517e-38
TNFSF4	-1.31544	6.78549e-40	2.77231e-38
ZDHHC9	0.641762	7.54825e-40	3.07659e-38
SRXN1	2.46804	7.90765e-40	3.2154e-38
GALNT10	0.51725	8.35132e-40	3.38774e-38
KIAA0513	1.5495	9.50778e-40	3.84772e-38
EEF1A2	2.07343	1.1201e-39	4.52225e-38
SLC49A3	1.71116	1.47118e-39	5.92568e-38
PRKG1	2.44025	1.52503e-39	6.12809e-38
GPRC5B	-1.23544	1.69829e-39	6.80832e-38
GLIPR1	0.978388	1.77772e-39	7.11006e-38
GPR37	1.55924	2.51994e-39	1.0055e-37
UBE2J1	-0.986213	2.78198e-39	1.10747e-37
ENG	0.895654	3.24935e-39	1.29052e-37
TPBG	1.08699	3.50843e-39	1.39018e-37
COL6A2	0.980644	5.47839e-39	2.16574e-37
TMEM37	1.69014	6.22575e-39	2.45551e-37
ZSCAN31	1.36906	7.30069e-39	2.87284e-37
CSGALNACT1	-1.30991	7.42141e-39	2.91363e-37
HMGB2	-0.949306	7.65468e-39	2.99832e-37
TSKU	1.02681	7.96846e-39	3.11408e-37
A2M	-2.26285	8.76141e-39	3.41615e-37
EPB41L2	-0.68368	8.81891e-39	3.43074e-37
TBC1D2	1.21085	1.55295e-38	6.02756e-37
S1PR3	1.13732	1.60087e-38	6.19946e-37
ME1	1.27353	1.71267e-38	6.61741e-37
SPRY2	0.971947	1.9365e-38	7.46534e-37
CMAS	0.996212	2.07349e-38	7.97545e-37
TXN	1.485	2.19116e-38	8.40914e-37
KCTD16	4.29535	2.50571e-38	9.59472e-37
RGL1	-0.77061	3.61113e-38	1.37658e-36
CCDC88C	-0.993927	4.03526e-38	1.53484e-36
NPR1	1.31281	4.61839e-38	1.75273e-36
PRKCB	9.3838	4.84597e-38	1.83502e-36
SLC48A1	1.12177	5.32615e-38	2.01239e-36
PLPP3	0.813948	6.03709e-38	2.27597e-36
RARB	1.0939	7.27983e-38	2.73844e-36
PLEKHM3	1.81326	8.82649e-38	3.31294e-36
LACC1	2.12171	1.05598e-37	3.95484e-36
EPDR1	2.98463	1.09287e-37	4.08403e-36
CDCA7L	-0.633586	1.34252e-37	5.006e-36
BLVRB	1.2186	1.73288e-37	6.44753e-36
SNAI2	1.46517	1.73793e-37	6.45225e-36
PIK3CD	1.09047	1.79063e-37	6.6335e-36
OXA1L	-0.719406	2.40111e-37	8.87579e-36
CTSF	1.34649	3.4325e-37	1.26609e-35
REEP5	0.695244	3.55297e-37	1.30771e-35
AK5	-1.70203	4.17618e-37	1.53378e-35
CARD11	1.08654	4.6576e-37	1.70692e-35
MCM4	-0.643069	5.68544e-37	2.07914e-35
SELENOM	1.64472	6.65988e-37	2.43029e-35
ACOT13	0.957621	7.96935e-37	2.90193e-35
LINC00520	2.18478	8.27349e-37	2.99989e-35
ABCC1	0.838455	8.26752e-37	2.99989e-35
LMNB1	-0.70367	9.0448e-37	3.27261e-35
MYRIP	-1.32969	1.1024e-36	3.98029e-35
NECAB3	1.34182	1.27871e-36	4.60712e-35
CXCL2	2.83751	1.52094e-36	5.46834e-35
SLC47A1	1.25811	1.97332e-36	7.0799e-35
CCDC80	0.879167	2.11628e-36	7.5769e-35
ZNF618	-0.667875	2.25636e-36	8.06154e-35
TSPAN2	4.13863	2.72094e-36	9.70107e-35
ZDHHC18	0.811211	2.84601e-36	1.01259e-34
FBLN5	1.33874	2.87439e-36	1.02056e-34
SH3PXD2A	1.00088	3.44092e-36	1.21917e-34
RGCC	-1.30883	5.00264e-36	1.76884e-34
KIF20A	-0.867334	8.67071e-36	3.05947e-34
EHD4	-0.500137	9.32379e-36	3.28313e-34
SMIM10L2A	4.87325	9.61812e-36	3.3798e-34
DIAPH1	-0.629653	1.09727e-35	3.84786e-34
HPSE	1.10601	1.11774e-35	3.91165e-34
ITPR3	-0.799231	1.19494e-35	4.17323e-34
SIPA1L2	0.926107	1.69083e-35	5.89307e-34
MYL9	1.15085	2.10226e-35	7.31208e-34
CABYR	1.37146	2.32977e-35	8.08697e-34
LAMC2	0.915284	3.19486e-35	1.10673e-33
MSX1	1.83267	5.04041e-35	1.74251e-33
MGST3	0.731959	5.82988e-35	2.01137e-33
CYB5R1	0.886709	6.61621e-35	2.27806e-33
CKAP4	0.664826	7.25293e-35	2.49226e-33
TOX2	1.19144	7.60786e-35	2.60375e-33
MTCL1	0.913268	7.67106e-35	2.6149e-33
EPB41L1	1.27852	7.65951e-35	2.6149e-33
TANC2	1.16534	8.31196e-35	2.82772e-33
GAREM1	2.28504	9.12962e-35	3.09971e-33
ANXA10	4.40518	9.14824e-35	3.09987e-33
PGF	-0.900385	1.07544e-34	3.63691e-33
NLGN4Y-AS1	6.55154	1.10405e-34	3.72628e-33
LRRFIP1	-0.562639	1.32825e-34	4.47414e-33
SLC35F2	-0.607786	1.70732e-34	5.73968e-33
MAOA	0.885758	1.72663e-34	5.79321e-33
ATP6V0E1	0.939476	2.52634e-34	8.45977e-33
FBXO30	1.7019	2.69461e-34	9.0056e-33
SEMA6D	1.55987	2.79744e-34	9.33101e-33
CPQ	0.96373	2.83375e-34	9.43367e-33
ADARB1	-0.688586	3.09597e-34	1.02866e-32
EIF2B2	-0.592061	3.3741e-34	1.11889e-32
PANX1	0.869558	3.56604e-34	1.18025e-32
CYLD	0.870823	3.62663e-34	1.19798e-32
SHISA4	1.18951	3.87009e-34	1.27594e-32
SERPINB2	1.55376	4.15215e-34	1.36629e-32
GRN	0.859737	4.6016e-34	1.51127e-32
RFLNB	-0.673146	4.71893e-34	1.54683e-32
NTM	1.77163	6.24039e-34	2.04164e-32
EZR	-0.543537	8.29398e-34	2.70831e-32
EPHB3	4.66889	1.26857e-33	4.13448e-32
AFP	5.47023	1.30854e-33	4.25662e-32
PITHD1	0.78047	1.43533e-33	4.66018e-32
RALGAPA2	-0.866693	1.53342e-33	4.96922e-32
TRABD2B	3.90293	1.54848e-33	5.0085e-32
EFEMP1	-0.424235	2.11943e-33	6.84227e-32
BCL2L11	-2.40598	2.30637e-33	7.43173e-32
TMEM140	1.40449	2.37643e-33	7.64306e-32
CASP4LP	-2.03567	2.49702e-33	8.0158e-32
NRIP3	1.07392	2.9313e-33	9.39226e-32
CAV1	-0.908673	3.61194e-33	1.15514e-31
EFNA1	-1.10616	3.74383e-33	1.19509e-31
PTDSS1	0.532742	4.14911e-33	1.32199e-31
GIMAP4	-0.790121	4.17193e-33	1.32678e-31
P2RX7	-1.50926	4.73485e-33	1.50301e-31
SIL1	0.868099	4.92663e-33	1.55809e-31
IL6	1.44595	4.92572e-33	1.55809e-31
MCM7	-0.74251	4.99504e-33	1.57681e-31
MICAL2	-0.618267	9.48757e-33	2.98946e-31
PTGS2	1.26353	1.0985e-32	3.45491e-31
ARHGEF15	-0.795805	1.15629e-32	3.62997e-31
TXNRD2	-0.793642	1.19499e-32	3.74458e-31
GBA	0.982543	1.31564e-32	4.11512e-31
GSTM2	1.65956	1.3629e-32	4.25513e-31
RRAS2	0.946259	1.46992e-32	4.58088e-31
OSGIN2	1.66969	1.54628e-32	4.8101e-31
ARHGEF10L	1.43326	1.55478e-32	4.82774e-31
RRM2	-0.68604	1.73273e-32	5.37053e-31
FSTL3	1.00046	1.76914e-32	5.47344e-31
RACGAP1	-0.734505	1.91231e-32	5.90568e-31
VNN1	8.66754	2.40231e-32	7.40554e-31
NFKBIA	0.790866	2.86442e-32	8.81415e-31
BMPR1B	2.42583	2.97834e-32	9.14822e-31
KIF23	-0.629707	3.21958e-32	9.87146e-31
FLI1	-0.536781	3.40915e-32	1.0434e-30
AKR1B1	0.800241	3.4354e-32	1.04955e-30
TRIP13	-0.729324	3.63646e-32	1.10899e-30
KIF4A	-0.640733	3.69021e-32	1.12338e-30
PLPPR2	1.13987	3.75947e-32	1.14242e-30
PKP4	-0.609389	5.23739e-32	1.58871e-30
BIRC5	-0.649205	7.54707e-32	2.28526e-30
SCN5A	-1.08293	7.58051e-32	2.29133e-30
H2AC6	2.19952	8.12215e-32	2.45071e-30
KANK2	0.693985	1.08675e-31	3.27328e-30
MAPRE2	-0.632153	1.14052e-31	3.4292e-30
MAN2B2	0.76598	1.34597e-31	4.03979e-30
PNKD	0.774687	1.69806e-31	5.08763e-30
IPPK	0.871439	1.94724e-31	5.82398e-30
BCL2L13	0.542999	2.15755e-31	6.44171e-30
GIMAP5	-1.82534	2.59778e-31	7.74255e-30
MLLT3	1.35685	2.76545e-31	8.22792e-30
CD40	-1.23094	4.88452e-31	1.45075e-29
H4C8	4.50243	5.66569e-31	1.67984e-29
ENKUR	2.81028	7.08771e-31	2.09781e-29
NIPAL3	0.768926	7.35464e-31	2.17306e-29
BACH1	1.12314	8.58838e-31	2.5332e-29
FAM124B	-0.883265	1.02014e-30	3.00378e-29
FAM171B	1.60298	1.02241e-30	3.00528e-29
DESI1	0.597872	1.22401e-30	3.59169e-29
TPP1	0.853882	1.2826e-30	3.75717e-29
CYB5B	-0.564001	1.75638e-30	5.13621e-29
RRAGD	2.39722	1.89744e-30	5.53921e-29
ITGA5	0.836145	2.08509e-30	6.07665e-29
FDFT1	-0.655519	2.12469e-30	6.18151e-29
OGFRL1	-1.21649	2.19017e-30	6.36118e-29
HSPA12B	-1.06046	2.36611e-30	6.86051e-29
CRISPLD2	1.49429	2.47585e-30	7.16653e-29
DIPK1A	2.54821	2.77029e-30	8.00524e-29
OPN3	1.00833	2.77822e-30	8.01459e-29
ZFP36L2	-1.03937	3.12706e-30	9.00572e-29
PIEZO2	1.20039	3.7222e-30	1.07016e-28
SNAI1	1.38938	3.86938e-30	1.11061e-28
HMGB1	-0.56056	4.51107e-30	1.29262e-28
DES	4.18027	4.57255e-30	1.30804e-28
SEPTIN3	3.96034	5.0849e-30	1.45217e-28
ROR1-AS1	5.76817	5.41272e-30	1.54321e-28
ADCY7	0.828166	5.82521e-30	1.65805e-28
CLDN11	-0.62874	5.92022e-30	1.68229e-28
FANCI	-0.64377	6.74487e-30	1.91344e-28
KIF2C	-0.629395	7.00513e-30	1.98397e-28
CDC20	-0.805807	7.54827e-30	2.13426e-28
CD63	0.719473	8.17296e-30	2.30707e-28
SLFN11	-0.599102	8.49709e-30	2.39461e-28
ATP10D	0.826444	1.08722e-29	3.0589e-28
SRC	0.745452	1.16268e-29	3.26584e-28
BTG2	-0.727364	1.31216e-29	3.67964e-28
FAH	0.981291	1.58772e-29	4.4451e-28
TXK	2.32579	1.62912e-29	4.55354e-28
SYNJ2	0.470216	1.6844e-29	4.70034e-28
DENND11	0.665548	1.72704e-29	4.81148e-28
KCNE4	2.56596	1.79289e-29	4.98682e-28
DDR1	1.15848	2.06989e-29	5.74789e-28
PRDX4	0.718069	2.70848e-29	7.50898e-28
KIF26B	2.90604	2.91492e-29	8.06825e-28
PTGDS	5.31924	2.94897e-29	8.14928e-28
MCM6	-0.645982	2.99829e-29	8.27217e-28
RPS6KA2	-0.563078	3.28288e-29	9.04275e-28
SHROOM4	-0.718395	5.01177e-29	1.37828e-27
PHF19	-0.657897	5.67218e-29	1.55739e-27
CLCF1	1.72009	6.17325e-29	1.69224e-27
SMAD9	1.4835	6.22307e-29	1.70317e-27
SLC22A25	12.2952	6.88675e-29	1.88179e-27
DHCR24	-0.512487	8.79571e-29	2.39574e-27
SLC6A8	0.813129	8.95685e-29	2.43575e-27
SULT1C4	-1.86372	9.82435e-29	2.66741e-27
ACE	-1.17435	1.07175e-28	2.90531e-27
COL1A2	0.819634	1.08477e-28	2.93593e-27
LRP1	1.3677	1.19349e-28	3.22507e-27
ID2	2.11228	1.29104e-28	3.48315e-27
FECH	0.729553	1.29356e-28	3.48446e-27
EGLN3	3.91585	1.61979e-28	4.35634e-27
GPR153	1.65502	1.68053e-28	4.51258e-27
ZNF521	-0.603268	1.7429e-28	4.67273e-27
TMEM116	2.03976	1.99494e-28	5.34007e-27
CEBPB	1.40343	2.13892e-28	5.71651e-27
PRR11	-0.685163	2.61186e-28	6.96959e-27
MTHFD2L	1.16729	3.55261e-28	9.46514e-27
AKR1C7P	5.61856	4.47533e-28	1.19049e-26
MANSC1	-0.743401	5.73128e-28	1.52222e-26
CLSPN	-0.788495	5.77661e-28	1.53188e-26
MCM10	-0.763791	7.31242e-28	1.93588e-26
TMED3	0.56443	7.32276e-28	1.93588e-26
NRK	1.66876	7.46517e-28	1.97048e-26
MPP4	-1.04972	9.41082e-28	2.48022e-26
IL11	2.30106	1.00783e-27	2.65204e-26
CDC6	-0.575834	1.17391e-27	3.08432e-26
ACAT2	-0.566087	1.31109e-27	3.43416e-26
GABRQ	5.96623	1.30934e-27	3.43416e-26
TRAM2	-0.451057	1.33131e-27	3.48181e-26
STK32B	-1.12036	1.4518e-27	3.79112e-26
CNN3	-0.481374	1.48269e-27	3.86586e-26
HYI	-0.907878	1.5355e-27	3.99744e-26
RASGRF2	-2.33884	1.58211e-27	4.11251e-26
DNAJC9	-0.542225	1.76206e-27	4.57332e-26
NBEAL2	-0.854342	2.11419e-27	5.47892e-26
WNT5A	1.66024	2.12382e-27	5.49554e-26
LINC02099	3.36852	2.32484e-27	6.00659e-26
PREX1	0.626122	2.529e-27	6.52421e-26
PDGFB	-0.709424	2.61648e-27	6.73971e-26
CARD6	0.619535	2.74564e-27	7.06176e-26
FAM83D	-0.723433	3.02515e-27	7.76894e-26
SHMT1	-0.939462	3.0611e-27	7.84946e-26
ATOH8	1.28917	3.20445e-27	8.20474e-26
SLC19A2	1.20605	3.37086e-27	8.6179e-26
SNX29	0.730283	3.39706e-27	8.6719e-26
ARVCF	-1.00763	3.47294e-27	8.85236e-26
AJUBA	-0.701132	3.81728e-27	9.71557e-26
RTL9	7.17165	4.23346e-27	1.07588e-25
ADCYAP1R1	4.0179	4.58243e-27	1.16283e-25
TMEM97	-0.895162	5.68251e-27	1.43985e-25
FRAS1	1.32468	6.13734e-27	1.55279e-25
LYST	1.57102	9.76332e-27	2.46654e-25
IRF2BPL	0.914333	1.10822e-26	2.7956e-25
TG	4.30077	1.14298e-26	2.87904e-25
ATAD2	-0.910048	1.16616e-26	2.93308e-25
TAGLN	1.01126	1.26067e-26	3.16614e-25
POLA1	-0.724865	1.28522e-26	3.22306e-25
PITRM1	0.465038	1.35983e-26	3.40516e-25
LMO2	-0.849377	1.49989e-26	3.75039e-25
ITPKC	1.02719	1.56802e-26	3.91501e-25
C2CD4A	5.49508	1.84614e-26	4.60267e-25
P2RX4	-0.808962	2.50798e-26	6.24363e-25
CCNB2	-0.836596	2.69233e-26	6.69282e-25
SAMSN1	1.08069	2.73423e-26	6.78709e-25
MYOM3	3.57161	2.83336e-26	7.02295e-25
ZDHHC1	1.25936	2.84889e-26	7.05121e-25
SHC2	1.53132	2.90029e-26	7.16804e-25
APLP1	1.60227	3.00916e-26	7.42638e-25
EFNA5	1.12854	3.02672e-26	7.45892e-25
CBR1	0.927524	3.37663e-26	8.30923e-25
HNRNPF	-0.461078	3.5909e-26	8.8238e-25
EVI5L	0.895711	3.61916e-26	8.88045e-25
GDF6	1.02257	3.89216e-26	9.53662e-25
CKS1B	-0.787163	4.57639e-26	1.11971e-24
RBM24	1.35884	5.11593e-26	1.24993e-24
PACC1	0.864651	5.8523e-26	1.4278e-24
EML1	0.590948	6.28908e-26	1.53217e-24
ALAS1	0.626601	7.64125e-26	1.85893e-24
ATP8A1	2.08877	8.43928e-26	2.04725e-24
ITGA11	1.53312	8.57439e-26	2.07707e-24
FAM114A1	0.529024	9.03316e-26	2.1851e-24
NEK2	-0.815354	9.83645e-26	2.37605e-24
FANCA	-0.857076	1.1523e-25	2.77952e-24
TLE4	0.819181	1.20892e-25	2.91198e-24
IQCE	0.803376	1.32049e-25	3.17625e-24
PHETA1	0.9875	1.3335e-25	3.20302e-24
SLC6A15	4.21916	1.34228e-25	3.21507e-24
TBC1D4	-0.686201	1.34135e-25	3.21507e-24
CDC25A	-0.701175	1.37741e-25	3.2946e-24
JUP	-0.837973	1.40225e-25	3.34932e-24
SOCS3	0.848825	1.41039e-25	3.36405e-24
ANKRD44	1.26983	1.60364e-25	3.81966e-24
NUDT16	-0.5836	1.62723e-25	3.87046e-24
NCAPG2	-0.660128	1.6452e-25	3.90775e-24
AFAP1L1	-0.710761	1.85682e-25	4.40427e-24
MYEF2	-0.908943	2.04449e-25	4.84268e-24
JDP2	1.38505	2.07756e-25	4.9142e-24
TYMS	-0.56433	2.1474e-25	5.07239e-24
PEX6	0.955826	2.3301e-25	5.49634e-24
TBC1D8	0.599269	2.46845e-25	5.81466e-24
RPLP0P2	5.03292	2.60591e-25	6.12999e-24
ALDH7A1	-0.559481	2.77503e-25	6.51885e-24
ARMH4	1.92819	2.82895e-25	6.63638e-24
SPAG5	-0.731868	2.89596e-25	6.78424e-24
SLC36A1	0.882538	2.93725e-25	6.87156e-24
NTSR1	-1.64413	2.99886e-25	7.00609e-24
CLTCL1	1.21842	3.67316e-25	8.5697e-24
FGFR1	-0.572654	3.73209e-25	8.69532e-24
ITPRID2	-0.676344	3.93923e-25	9.16542e-24
PCOLCE2	5.22078	4.55452e-25	1.05826e-23
DCLK2	1.2827	4.87614e-25	1.13145e-23
ARG2	-1.01907	5.15117e-25	1.19364e-23
NCAPH	-0.72578	5.19322e-25	1.20176e-23
NRROS	-0.955343	5.41813e-25	1.25211e-23
ARHGAP21	0.510417	6.59657e-25	1.52238e-23
NQO2	0.867168	6.6555e-25	1.53391e-23
ATP6V1D	0.774141	7.40308e-25	1.70391e-23
LOC105375095	5.70735	7.43593e-25	1.70916e-23
PLXNA1	0.804702	8.21459e-25	1.8856e-23
NR3C1	0.879746	9.86297e-25	2.26094e-23
IDS	1.02004	1.06856e-24	2.44623e-23
CYBA	1.30338	1.12444e-24	2.57071e-23
PLOD3	0.699593	1.14906e-24	2.62347e-23
KIAA1671	-0.599054	1.17771e-24	2.68531e-23
HIPK2	1.03541	1.1994e-24	2.73111e-23
IGFBP3	1.06931	1.37711e-24	3.13159e-23
DHFR	-0.709952	1.42194e-24	3.22924e-23
MFGE8	0.610405	1.44055e-24	3.26716e-23
TPST2	0.553457	1.4591e-24	3.30483e-23
PAPPA2	8.61283	1.47374e-24	3.33358e-23
MAP1B	1.03592	1.50552e-24	3.40096e-23
CCN1	-0.449352	1.54593e-24	3.48764e-23
IQGAP3	-0.72289	1.55732e-24	3.50869e-23
BACE1	0.520833	1.64392e-24	3.69892e-23
PRSS23	0.434602	1.77822e-24	3.99585e-23
TMSB4X	-0.686227	2.03358e-24	4.56365e-23
ATP6V0D2	6.38091	2.03782e-24	4.56717e-23
ZNF365	1.89983	2.05322e-24	4.59565e-23
TNFAIP8L1	-0.650468	2.19049e-24	4.89648e-23
HMGCS1	-0.982866	2.20801e-24	4.92919e-23
NCDN	0.717261	2.38668e-24	5.32111e-23
KIF19	-4.10256	2.41011e-24	5.36634e-23
SPRY4	-0.66664	2.43588e-24	5.41667e-23
STARD3NL	0.641005	3.00977e-24	6.68411e-23
KDELR1	0.524853	3.23334e-24	7.1713e-23
RAPGEF5	-0.914261	3.24362e-24	7.18476e-23
SLC43A2	0.642332	3.33243e-24	7.37193e-23
STOX2	3.72972	3.47078e-24	7.66805e-23
SDC1	1.04308	4.24307e-24	9.36217e-23
CHGA	11.197	4.37202e-24	9.63425e-23
KIF15	-0.840032	4.97365e-24	1.09459e-22
FN1	0.753818	5.01803e-24	1.10293e-22
RNF24	0.794761	5.09813e-24	1.1191e-22
INKA1	-1.37935	5.80505e-24	1.27264e-22
FAM107B	-0.602617	6.254e-24	1.3693e-22
LRRC20	-0.797595	7.61843e-24	1.66591e-22
KNSTRN	-0.605367	7.98824e-24	1.74454e-22
PDE4A	0.950022	8.29409e-24	1.80902e-22
LARP6	0.934766	8.57436e-24	1.86777e-22
SH2D3C	-0.671582	9.43189e-24	2.05195e-22
HSD17B14	1.29895	9.95434e-24	2.16285e-22
SPINT2	-1.45555	1.00561e-23	2.18218e-22
RGS3	-0.683164	1.01274e-23	2.19486e-22
TMEM14C	0.684948	1.01807e-23	2.20362e-22
PRDX6	0.480367	1.04932e-23	2.26839e-22
CSGALNACT2	0.721828	1.51603e-23	3.27318e-22
PLA2G12A	0.925533	1.57484e-23	3.39586e-22
NEBL	2.13258	1.77628e-23	3.82538e-22
COBL	4.95227	1.9129e-23	4.11442e-22
RAI2	2.4166	1.94611e-23	4.18059e-22
SPECC1	0.727388	1.98361e-23	4.2558e-22
GBA2	-0.613616	2.08263e-23	4.46264e-22
STAT5A	-0.990569	2.13925e-23	4.57822e-22
FAM13A	0.877981	2.17332e-23	4.6453e-22
SLC7A8	1.55166	2.22219e-23	4.74382e-22
CES1	10.9909	2.52034e-23	5.37358e-22
WLS	0.344418	2.69129e-23	5.7309e-22
COL24A1	4.69933	2.82154e-23	6.00078e-22
TM4SF18	-1.41655	2.99023e-23	6.35164e-22
THY1	0.838721	3.0182e-23	6.40308e-22
CD44	0.531961	3.05166e-23	6.46604e-22
RGS11	1.52476	3.15127e-23	6.66883e-22
GM2A	0.485703	3.29307e-23	6.96028e-22
MKI67	-0.815531	3.65246e-23	7.71034e-22
GREM1	1.02675	3.76003e-23	7.92763e-22
TREML3P	11.7154	3.93742e-23	8.2914e-22
BUB1	-0.815	4.49684e-23	9.45777e-22
GADD45G	2.0656	4.72298e-23	9.92117e-22
GTSE1	-0.656992	5.13056e-23	1.07641e-21
CENPV	-1.00974	5.36286e-23	1.12377e-21
REPS1	0.699331	5.40767e-23	1.13177e-21
RRM1	-0.516879	5.81401e-23	1.21532e-21
PTGER2	2.32928	5.85201e-23	1.22177e-21
CLIP3	1.17503	6.22125e-23	1.29727e-21
GAA	0.673288	6.27324e-23	1.30652e-21
BCL6B	-0.57586	6.39932e-23	1.33115e-21
APCDD1L-DT	2.77312	7.37573e-23	1.53239e-21
ZCCHC2	-0.941518	8.1137e-23	1.68367e-21
KCNAB2	1.80276	8.30903e-23	1.72211e-21
LRP12	0.901495	8.71093e-23	1.80321e-21
GALNT2	0.551114	9.36799e-23	1.93688e-21
NR3C2	-0.976629	9.50539e-23	1.96292e-21
TDP2	0.794888	1.02581e-22	2.11579e-21
PLBD2	0.80767	1.40261e-22	2.88948e-21
SEC14L1	-0.386638	1.48197e-22	3.0493e-21
NALF1	1.23893	1.51318e-22	3.10975e-21
ZBTB41	1.70944	1.60045e-22	3.28516e-21
NR2F1-AS1	0.984176	1.64648e-22	3.37558e-21
MDGA1	1.82286	1.65175e-22	3.38232e-21
SMS	-0.412726	1.67186e-22	3.41941e-21
AOX1	1.2519	1.68708e-22	3.44641e-21
CYB5D2	0.828377	1.9339e-22	3.94589e-21
OSBP2	-1.11956	2.00241e-22	4.08081e-21
NAGLU	0.622939	2.0826e-22	4.23918e-21
CXADR	-1.53453	2.19413e-22	4.46087e-21
TMPO	-0.680876	2.2062e-22	4.48008e-21
APLP2	0.447862	2.22903e-22	4.52106e-21
LDB2	-0.729336	2.27645e-22	4.61177e-21
CENPF	-0.793228	2.37284e-22	4.80134e-21
ERGIC3	0.682855	2.47547e-22	5.00309e-21
COL4A6	0.866099	2.99116e-22	6.03818e-21
ZNF474	4.01858	3.00777e-22	6.06455e-21
LOC101928994	11.4647	3.08617e-22	6.21266e-21
PPP3CA	1.06799	3.0885e-22	6.21266e-21
MVP	0.656102	3.09797e-22	6.22436e-21
KPNA2	-0.486547	3.2225e-22	6.46696e-21
RABAC1	0.764472	3.27256e-22	6.55972e-21
DTL	-0.685263	3.34247e-22	6.692e-21
CGNL1	-0.637185	3.39009e-22	6.77939e-21
FOXM1	-0.680873	3.41297e-22	6.81716e-21
GLDC	-1.60395	3.65711e-22	7.29628e-21
PHLDB2	-0.629069	3.74628e-22	7.46545e-21
SERTAD4	-1.4726	3.94582e-22	7.85394e-21
CEP20	0.850909	3.98409e-22	7.92086e-21
CLCN7	0.572822	4.27386e-22	8.47724e-21
CD99	0.654336	4.44468e-22	8.80583e-21
HK2	-0.639509	5.04282e-22	9.9793e-21
EXT2	0.466515	5.76858e-22	1.13891e-20
SRPX	0.628761	6.33912e-22	1.25011e-20
LYNX1	1.47507	6.42264e-22	1.26512e-20
RAPGEF2	0.611702	7.24825e-22	1.4231e-20
RAI14	0.404388	7.24966e-22	1.4231e-20
IL18R1	1.05374	7.32331e-22	1.43591e-20
SEC61A1	0.318756	8.01185e-22	1.56911e-20
G6PC3	0.67018	8.4776e-22	1.65843e-20
ZFAND2A	0.949029	1.15092e-21	2.2489e-20
TCF19	-0.534791	1.36489e-21	2.66395e-20
ZNF385D	3.95485	1.55634e-21	3.03416e-20
CLPTM1L	0.406867	1.58437e-21	3.08527e-20
SLC9A9	2.31814	1.5894e-21	3.09155e-20
TICRR	-0.824772	1.63585e-21	3.17827e-20
DHRS3	0.835819	1.70934e-21	3.31728e-20
HNRNPD	-0.499258	1.76774e-21	3.42672e-20
TIPARP	0.775517	1.7705e-21	3.4282e-20
DGKI	2.70833	1.77495e-21	3.4329e-20
ADD3	-0.799209	1.85973e-21	3.59281e-20
GNPTG	0.807688	1.88963e-21	3.64645e-20
ARL6IP5	0.717544	2.07859e-21	4.00657e-20
ATP6V0A4	2.73496	2.15753e-21	4.15404e-20
LMO1	6.43111	2.18111e-21	4.1947e-20
PARD3	0.707563	2.19714e-21	4.22079e-20
KCNMA1	1.29725	2.31254e-21	4.43747e-20
TMEM208	0.685928	2.47451e-21	4.74295e-20
KSR2	-1.14508	2.65345e-21	5.08022e-20
KPNB1	-0.359443	3.14289e-21	6.00384e-20
EMCN	-1.29974	3.14128e-21	6.00384e-20
CIDEA	-2.00511	3.1662e-21	6.04161e-20
CLIC2	2.34394	3.50001e-21	6.67111e-20
CDCA2	-0.781988	3.52075e-21	6.70317e-20
TUBA1B	-0.429833	3.58131e-21	6.81087e-20
ENOX1	2.71155	3.76431e-21	7.15094e-20
CHID1	0.554696	4.09816e-21	7.77648e-20
NCK2	0.549913	4.22138e-21	8.00141e-20
OPTN	0.443596	4.44562e-21	8.4171e-20
TLL1	1.29788	4.60893e-21	8.71665e-20
TP53I11	-0.686338	4.7157e-21	8.9087e-20
IGF2R	0.621098	4.74561e-21	8.95531e-20
CASP7	-0.604734	6.06317e-21	1.1429e-19
MAFB	1.98216	6.17061e-21	1.16187e-19
PHF10	-0.985015	6.28349e-21	1.18182e-19
SLC16A2	1.62908	6.80104e-21	1.27776e-19
CDC45	-0.687902	8.10979e-21	1.5203e-19
GPR108	0.786974	8.24577e-21	1.54409e-19
ZNF767P	1.00178	8.6305e-21	1.61437e-19
SEZ6L2	1.29392	9.14449e-21	1.70864e-19
STAT4	2.76291	9.57053e-21	1.78629e-19
EGF	5.6165	1.03091e-20	1.92204e-19
CREB3	0.834069	1.06981e-20	1.9924e-19
SOD1	0.690624	1.08185e-20	2.01261e-19
GIMAP6	-0.599866	1.16181e-20	2.15902e-19
CHPF	1.17198	1.19225e-20	2.21318e-19
PIK3C2B	-0.802598	1.33401e-20	2.47364e-19
POFUT2	0.59627	1.35347e-20	2.50701e-19
MRPS27	-0.48006	1.59355e-20	2.9485e-19
NUSAP1	-0.747784	1.8455e-20	3.41098e-19
SLC26A2	1.30225	1.96298e-20	3.6242e-19
TRAF3	0.521804	2.10944e-20	3.89039e-19
SEMA7A	0.926587	2.15954e-20	3.97849e-19
NPR3	3.69794	2.16439e-20	3.98314e-19
MLLT11	0.854366	2.23911e-20	4.1162e-19
ATP6V0B	0.584094	2.24197e-20	4.11703e-19
KIFC1	-0.684984	2.32559e-20	4.266e-19
MUC19	6.38884	2.48043e-20	4.54515e-19
CNTRL	-0.613741	2.5031e-20	4.58177e-19
RBBP7	-0.515808	2.66794e-20	4.87828e-19
C14orf132	1.03105	2.79227e-20	5.10014e-19
ETFB	0.95643	2.86507e-20	5.22752e-19
CCM2L	-1.13416	2.94618e-20	5.36978e-19
ELAPOR2	-0.781979	3.04285e-20	5.54007e-19
PIK3C2G	6.00031	3.06113e-20	5.56741e-19
KIF18B	-0.717373	3.09768e-20	5.6279e-19
TPRG1L	0.464864	3.1734e-20	5.75933e-19
COPZ2	1.1262	3.25686e-20	5.90453e-19
UNC13B	-0.701955	3.35273e-20	6.07189e-19
HMGB3	-0.61597	3.397e-20	6.14555e-19
CST3	0.850358	3.40435e-20	6.15234e-19
MCM3	-0.549091	3.70812e-20	6.69422e-19
ENTPD7	0.824524	4.14808e-20	7.48057e-19
MEF2C	-1.01078	4.15482e-20	7.48481e-19
ANO2	-1.34279	4.37081e-20	7.86562e-19
ARHGEF26	1.17062	4.67482e-20	8.40386e-19
MTMR9LP	-1.24117	4.87473e-20	8.75402e-19
ASF1B	-0.676196	5.06799e-20	9.0915e-19
SURF4	0.360523	5.29032e-20	9.48038e-19
PDE1C	0.995852	5.53241e-20	9.90383e-19
ADCY9	0.70655	5.6674e-20	1.01349e-18
PLA2G15	0.720041	6.06445e-20	1.08335e-18
SLC24A2	10.8335	6.103e-20	1.0891e-18
TMBIM1	0.481643	6.2118e-20	1.10736e-18
TTL	0.48298	6.32307e-20	1.12602e-18
RSPO3	1.75471	6.34409e-20	1.12859e-18
RASL10B	2.43902	6.79304e-20	1.2072e-18
ATP6V0A1	0.57944	7.21522e-20	1.28089e-18
RPIA	-0.5582	8.37774e-20	1.48572e-18
AURKB	-0.702027	8.41871e-20	1.49144e-18
MAPK11	0.755752	9.0972e-20	1.60997e-18
PRRT3	1.88885	9.26136e-20	1.63732e-18
SYNE3	-0.771031	9.82017e-20	1.73432e-18
GFRA1	3.4529	1.01974e-19	1.79909e-18
TOM1	0.762522	1.04258e-19	1.83558e-18
NCAPD2	-0.566069	1.09261e-19	1.92169e-18
VGLL3	1.35917	1.13478e-19	1.99381e-18
RFC5	-0.66818	1.15587e-19	2.02878e-18
FRMD4B	-0.426888	1.19887e-19	2.10208e-18
FAM110A	1.28754	1.25074e-19	2.19078e-18
CCNB1	-0.796922	1.31023e-19	2.29263e-18
IDUA	1.10495	1.33718e-19	2.3374e-18
NCOA3	0.642895	1.41614e-19	2.4729e-18
CYP2B7P	2.47699	1.41865e-19	2.47475e-18
PTGER4P2-CDK2AP2P2	4.67877	1.58368e-19	2.7598e-18
CDCA5	-0.558602	1.64221e-19	2.85889e-18
MCM2	-0.635165	1.66122e-19	2.88904e-18
MANCR	0.675951	1.66436e-19	2.89156e-18
AMPD3	1.29222	1.76412e-19	3.06175e-18
RAD54L	-0.771451	1.77601e-19	3.07926e-18
PRKAR2B	-0.884414	1.795e-19	3.10902e-18
GTF3A	-0.422715	1.80242e-19	3.11871e-18
GBE1	0.801054	1.88682e-19	3.26145e-18
NCL	-0.469716	1.96311e-19	3.38989e-18
PKHD1L1	2.52855	2.17466e-19	3.75139e-18
SEMA4D	-1.11282	2.22343e-19	3.83165e-18
CDCA8	-0.687214	2.26322e-19	3.8963e-18
MORC4	0.612362	2.87754e-19	4.9489e-18
BNC1	0.722609	3.08249e-19	5.29605e-18
METTL7A	-1.07279	3.1555e-19	5.41605e-18
SMOC2	9.9076	3.42831e-19	5.87837e-18
RPA1	-0.402239	3.68565e-19	6.31329e-18
GPSM2	-0.845622	3.80564e-19	6.5123e-18
CD276	0.541263	3.90706e-19	6.67916e-18
PAGE5	10.6687	3.99448e-19	6.82177e-18
FAM43A	-0.492814	4.07883e-19	6.95887e-18
LYPLAL1-DT	6.8928	4.18406e-19	7.13127e-18
PHF20L1	0.565065	4.69696e-19	7.99747e-18
H2AZ2	-0.41422	5.78573e-19	9.8415e-18
HCN2	2.51941	6.29816e-19	1.07025e-17
NUP88	-0.47326	6.74052e-19	1.14428e-17
MYH10	-0.513026	6.94117e-19	1.17717e-17
ATP6V0D1	0.503043	7.19626e-19	1.21922e-17
FAM167A	1.51533	7.21728e-19	1.22157e-17
SNN	0.571751	7.3401e-19	1.24113e-17
COLEC12	0.81969	7.6926e-19	1.29945e-17
MBTPS1	0.364307	8.40106e-19	1.41772e-17
DNM1	1.75913	9.04506e-19	1.52489e-17
LMO7	-0.528399	9.1371e-19	1.53889e-17
NENF	1.00954	9.40428e-19	1.58233e-17
CD81	0.478955	9.42785e-19	1.58317e-17
ZBED3	-0.941892	9.41898e-19	1.58317e-17
SERPINE1	0.445539	9.53952e-19	1.60035e-17
NR0B1	10.4842	9.63666e-19	1.61506e-17
HSD11B1	6.63709	1.03914e-18	1.73984e-17
DNMT3B	-0.987589	1.05531e-18	1.76518e-17
FRY	-0.491974	1.08121e-18	1.80674e-17
FUS	-0.335248	1.16056e-18	1.93745e-17
KIAA0319	4.3878	1.25173e-18	2.08761e-17
FZD4	-0.638732	1.27179e-18	2.11899e-17
ANK2	2.67438	1.3016e-18	2.16653e-17
TMEM255B	0.719027	1.30486e-18	2.16986e-17
LOC100288637	-0.929	1.3879e-18	2.3057e-17
PAG1	2.24037	1.44998e-18	2.40649e-17
RAP1GAP	4.02565	1.45718e-18	2.41608e-17
LRIG3	-0.661774	1.4824e-18	2.45426e-17
MYADM	0.691859	1.48308e-18	2.45426e-17
OSBPL3	-0.607824	1.556e-18	2.57244e-17
WDFY4	-0.912614	1.60702e-18	2.65423e-17
TMIGD3	2.79397	1.63524e-18	2.69823e-17
STING1	-0.609766	1.71358e-18	2.82476e-17
TMEM54	0.943219	1.84107e-18	3.03199e-17
SMPDL3A	1.2703	1.86384e-18	3.06653e-17
ZWINT	-0.461358	1.92776e-18	3.16866e-17
AIM2	7.46043	1.97334e-18	3.24045e-17
STARD8	-0.712429	1.98851e-18	3.26222e-17
EZH2	-0.683884	2.10267e-18	3.4462e-17
SORD	0.670013	2.16202e-18	3.54007e-17
TMCO3	0.334668	2.16468e-18	3.54104e-17
SMARCD3	1.43262	2.17163e-18	3.54901e-17
SOX18	-1.10646	2.17593e-18	3.55263e-17
LHFPL6	0.646182	2.26665e-18	3.69722e-17
FZD8	1.07971	2.32236e-18	3.78448e-17
VPS53	0.545629	2.35419e-18	3.83269e-17
ZNF804A	2.03782	2.41537e-18	3.92537e-17
CCNA2	-0.809185	2.41572e-18	3.92537e-17
GLE1	0.462234	2.53927e-18	4.12222e-17
CYP27C1	4.34686	2.66578e-18	4.32348e-17
SLC38A7	0.593733	2.8727e-18	4.65465e-17
ADAM17	0.603799	3.17718e-18	5.14311e-17
EXT1	0.452943	3.49225e-18	5.64779e-17
PIK3IP1	1.03492	3.56654e-18	5.76247e-17
LMF1	1.09568	3.64727e-18	5.88735e-17
PKP2	-0.952845	3.69229e-18	5.95439e-17
DNASE2	0.658812	4.13972e-18	6.66964e-17
HSD17B2	-1.50579	4.16821e-18	6.7092e-17
FEN1	-0.511097	4.65194e-18	7.48077e-17
NRP1	-0.460759	4.74125e-18	7.61723e-17
RCAN1	0.6208	5.01948e-18	8.05664e-17
TMEM200C	2.12094	5.07532e-18	8.13862e-17
MYDGF	0.729049	5.24488e-18	8.40263e-17
NUMBL	0.79176	5.43884e-18	8.7052e-17
CHST11	0.521379	7.75248e-18	1.23967e-16
MMRN1	1.24422	7.8136e-18	1.24828e-16
CORO2B	-2.22772	8.10792e-18	1.29409e-16
S1PR1	-0.417926	8.93179e-18	1.42425e-16
NKAIN2	4.0861	9.56037e-18	1.52306e-16
AHRR	0.92277	1.11765e-17	1.77887e-16
PELI2	1.35746	1.13794e-17	1.80948e-16
PFAS	-0.512803	1.18142e-17	1.87687e-16
SMURF1	0.574902	1.22015e-17	1.93659e-16
POLD3	-0.61654	1.2253e-17	1.94295e-16
MTMR12	-0.631024	1.31996e-17	2.09111e-16
CCN2	0.306134	1.50109e-17	2.37587e-16
FRMD4A	-0.354218	1.51571e-17	2.39679e-16
CELF2	-0.869068	1.5389e-17	2.43121e-16
KIF3C	0.427352	1.60558e-17	2.5342e-16
DAPK1	-0.386761	1.63684e-17	2.58115e-16
ARMCX2	0.636855	1.70894e-17	2.69237e-16
ZFYVE9	0.47306	1.71521e-17	2.69975e-16
STC2	0.563254	1.73648e-17	2.73071e-16
IPO9	-0.37965	1.83204e-17	2.87834e-16
COL7A1	1.71793	1.86081e-17	2.92086e-16
DNASE1L1	0.561491	1.89512e-17	2.97197e-16
FJX1	-0.672003	1.89776e-17	2.97338e-16
FAM124A	0.738477	2.04946e-17	3.20813e-16
CD59	0.509258	2.23593e-17	3.49682e-16
MCM5	-0.633798	2.24194e-17	3.503e-16
YIPF2	0.580606	2.37053e-17	3.70054e-16
KIAA0930	0.504093	2.43058e-17	3.79081e-16
SFXN2	-0.964105	2.49372e-17	3.8822e-16
TUBB	-0.310518	2.72384e-17	4.23659e-16
DIPK2A	1.16792	2.77682e-17	4.31506e-16
E2F7	-0.689419	2.84147e-17	4.41151e-16
PARP1	-0.480183	2.88245e-17	4.47107e-16
HMGCR	-0.593132	2.89742e-17	4.49021e-16
NUCB1	0.630662	2.90888e-17	4.50388e-16
APOL3	-0.784453	2.91289e-17	4.50601e-16
ANLN	-0.583637	3.05407e-17	4.72013e-16
SKA1	-0.722381	3.13969e-17	4.84806e-16
CIT	-0.629587	3.37986e-17	5.21368e-16
CCRL2	-1.03289	3.38257e-17	5.21368e-16
FAP	1.35536	3.39346e-17	5.22574e-16
RNF212B	10.0069	3.55489e-17	5.46941e-16
HYAL2	0.447462	3.82802e-17	5.88433e-16
TVP23A	10.0677	3.89696e-17	5.98492e-16
MELK	-0.553489	3.90672e-17	5.99452e-16
USP35	0.831149	3.96473e-17	6.07806e-16
BEND6	1.98883	4.06237e-17	6.22217e-16
ZNF608	-0.654107	4.14436e-17	6.34206e-16
DACH1	-1.30655	4.74712e-17	7.25795e-16
THSD1	-0.629116	4.83526e-17	7.3861e-16
HSP90AA1	-0.337249	5.51207e-17	8.41244e-16
MYH14	2.94798	5.56979e-17	8.49294e-16
ADK	0.861288	5.65665e-17	8.61769e-16
MGAT4B	0.546987	5.77994e-17	8.79766e-16
LURAP1L	1.42107	5.89455e-17	8.96413e-16
SMARCC1	-0.3515	6.27156e-17	9.52897e-16
NES	-0.614606	6.43225e-17	9.76444e-16
TUB	0.739927	6.45842e-17	9.79546e-16
STX1A	0.996131	6.56669e-17	9.95084e-16
LINC00205	0.877082	6.81042e-17	1.0311e-15
CYP1B1	7.12813	6.83528e-17	1.03395e-15
ARHGDIG	2.20984	6.84452e-17	1.03443e-15
CDC25C	-0.828618	7.45525e-17	1.12574e-15
PWWP2B	0.818858	7.57363e-17	1.1426e-15
E2F8	-0.697527	7.58582e-17	1.14343e-15
ANP32A	-0.529929	7.73337e-17	1.16464e-15
LINC00536	9.24118	8.55017e-17	1.28652e-15
GAREM2	1.11711	8.77427e-17	1.31908e-15
CDCA7	-0.706988	8.96508e-17	1.34657e-15
KANSL3	0.429795	9.04818e-17	1.35786e-15
CSRP1	-0.405536	1.10618e-16	1.6586e-15
PNLIPRP3	9.92219	1.10915e-16	1.66159e-15
SPOCD1	0.654877	1.12466e-16	1.68334e-15
CMSS1	-0.557266	1.14012e-16	1.70498e-15
ASAH1	0.737458	1.14401e-16	1.70931e-15
DOK5	-1.00412	1.16902e-16	1.74515e-15
IL3RA	-1.26553	1.17341e-16	1.75018e-15
ABCC2	1.48338	1.29659e-16	1.93221e-15
SLC35E1	0.546107	1.33493e-16	1.98761e-15
LINC01748	3.06507	1.33992e-16	1.9933e-15
AP1S1	0.613744	1.34602e-16	2.00063e-15
TGFBRAP1	-0.388129	1.38781e-16	2.06096e-15
TMEM9B	0.654968	1.40103e-16	2.07878e-15
PPP2R2C	2.82888	1.43101e-16	2.12143e-15
ELOVL6	-0.701277	1.53467e-16	2.27313e-15
ASF1A	1.03147	1.57482e-16	2.33057e-15
CTSS	0.809168	1.59582e-16	2.3596e-15
INPP1	-0.530484	1.61078e-16	2.37966e-15
ID3	0.593066	1.79558e-16	2.65038e-15
PSMG3-AS1	1.07109	1.798e-16	2.65166e-15
NASP	-0.559185	1.81678e-16	2.67705e-15
CITED2	0.591155	1.89593e-16	2.79127e-15
LOXL1	1.0876	1.95094e-16	2.86978e-15
NOM1	-0.510868	2.05428e-16	3.01919e-15
KDM1A	-0.326119	2.0684e-16	3.03733e-15
SLC9A3R2	0.59314	2.09912e-16	3.07979e-15
HDAC5	-0.773604	2.1207e-16	3.10878e-15
JAKMIP3	7.02706	2.20975e-16	3.23654e-15
PIK3CG	-0.972895	2.29236e-16	3.35467e-15
CYP27A1	0.860077	2.37372e-16	3.47075e-15
OAF	0.573459	2.41614e-16	3.52975e-15
GINS1	-0.622499	2.43305e-16	3.55142e-15
ATP1B4	9.75338	2.62348e-16	3.82611e-15
MGLL	-0.495975	2.79271e-16	4.06944e-15
BRCA1	-0.662344	2.80686e-16	4.08658e-15
NPDC1	0.627716	2.91007e-16	4.23323e-15
P2RY1	1.80402	3.12885e-16	4.54762e-15
PM20D2	-0.884049	3.15e-16	4.57446e-15
IL1R2	7.01703	3.15272e-16	4.57453e-15
NBDY	0.637836	3.17666e-16	4.60534e-15
NR1H2	0.636658	3.20371e-16	4.64062e-15
SAE1	-0.405891	3.26423e-16	4.72428e-15
CLPTM1	0.559726	3.29776e-16	4.76877e-15
RRAS	0.756455	3.42637e-16	4.95056e-15
TMEM106A	0.898528	3.53295e-16	5.09592e-15
TMEM120A	0.576574	3.65718e-16	5.27065e-15
GOSR2	0.518767	3.74887e-16	5.39825e-15
RAB3IL1	1.22344	3.75683e-16	5.40516e-15
NCAPD3	-0.461617	3.77343e-16	5.42446e-15
C1R	1.53611	4.05229e-16	5.82044e-15
HMGN2	-0.467868	4.30925e-16	6.18432e-15
ARHGAP26	-0.765862	4.56125e-16	6.54048e-15
CALHM5	0.66362	4.608e-16	6.60196e-15
ACO1	-0.415685	4.6644e-16	6.67717e-15
KBTBD11	1.41979	4.68387e-16	6.69942e-15
FURIN	0.495901	4.69543e-16	6.71034e-15
PIMREG	-0.747261	4.97517e-16	7.10417e-15
STC1	-1.24944	5.08164e-16	7.25014e-15
KCTD21	0.673515	5.09521e-16	7.26344e-15
PRECSIT	0.966643	5.2047e-16	7.41333e-15
IL15	1.64589	5.37457e-16	7.64891e-15
PRIM1	-0.926266	5.48911e-16	7.80541e-15
ULK1	0.535544	5.75795e-16	8.18089e-15
MAN1B1	0.524207	6.21141e-16	8.81783e-15
GRK5	-0.728718	6.65485e-16	9.43949e-15
AGTRAP	0.58914	6.80789e-16	9.64856e-15
ARRDC2	0.901651	6.84837e-16	9.69788e-15
APOBEC3B	-0.94645	6.97574e-16	9.87007e-15
MXD4	0.562268	7.29792e-16	1.03174e-14
CKAP5	-0.422377	7.31606e-16	1.03345e-14
CCNF	-0.603683	7.45567e-16	1.0523e-14
C1QTNF1	-2.40835	7.59971e-16	1.07174e-14
AP5Z1	0.658989	7.84788e-16	1.10583e-14
CEP55	-0.775596	7.98713e-16	1.12452e-14
C19orf48	-0.549843	8.14489e-16	1.14579e-14
INPP4B	0.877504	8.24086e-16	1.15833e-14
CCNA1	-0.938163	8.58292e-16	1.20542e-14
LINC02561	6.16692	8.60399e-16	1.20739e-14
NPC1	0.473236	1.01226e-15	1.41932e-14
EMC10	0.459206	1.01461e-15	1.42146e-14
TANC1	-0.498528	1.03936e-15	1.45494e-14
FIGNL1	-0.724155	1.05008e-15	1.46874e-14
PGAP6	0.513384	1.07514e-15	1.50132e-14
PLAT	-0.532002	1.0949e-15	1.52767e-14
TSPAN3	0.492828	1.13503e-15	1.58238e-14
SELE	-1.88213	1.1403e-15	1.58842e-14
ARPC1A	0.482957	1.16348e-15	1.61939e-14
KRT18	-0.587369	1.16514e-15	1.62038e-14
EMP3	0.500627	1.16977e-15	1.62549e-14
ANKRD1	0.393162	1.17531e-15	1.63187e-14
TOLLIP	0.496452	1.26557e-15	1.75576e-14
CKAP2L	-0.737029	1.28573e-15	1.78228e-14
SCUBE1	2.29438	1.37894e-15	1.90994e-14
SOCS2	-1.84153	1.38584e-15	1.91794e-14
PMM1	0.83379	1.47009e-15	2.03289e-14
RNF121	0.47083	1.48339e-15	2.04962e-14
MFSD1	1.08825	1.50382e-15	2.07617e-14
RNASET2	1.11802	1.51702e-15	2.0927e-14
RCC1	-0.538481	1.52312e-15	2.09942e-14
POLE	-0.532045	1.62373e-15	2.2363e-14
FOSL1	0.581805	1.68692e-15	2.32145e-14
SLC46A1	-1.03373	1.69784e-15	2.33459e-14
VSIG10L	2.13645	1.71322e-15	2.35386e-14
CYP4F11	9.52143	1.71958e-15	2.36069e-14
LPIN1	-0.367028	1.72954e-15	2.37245e-14
IL13RA2	5.02645	1.75342e-15	2.40328e-14
AHCYL1	0.481194	1.76749e-15	2.42063e-14
NAGA	0.459834	1.78039e-15	2.43633e-14
MCOLN1	0.733735	1.84432e-15	2.52179e-14
CTIF	0.512058	1.87138e-15	2.55675e-14
TAMALIN	0.657191	2.09281e-15	2.85699e-14
SMAP2	0.63993	2.11564e-15	2.88585e-14
ETS1	-0.524272	2.1219e-15	2.89209e-14
TUSC3	0.645092	2.17493e-15	2.962e-14
PSRC1	-0.719288	2.17705e-15	2.96252e-14
UHRF1	-0.555639	2.26965e-15	3.08608e-14
EPHX4	-1.53766	2.46739e-15	3.35228e-14
TNIP1	0.586473	2.48816e-15	3.37781e-14
NUDT14	0.661515	2.5165e-15	3.41357e-14
PITPNM2	0.610008	2.5495e-15	3.45558e-14
ETV4	-0.771556	2.71318e-15	3.67452e-14
TNFRSF1A	0.510481	2.73855e-15	3.70594e-14
LOC730101	-1.08096	3.15784e-15	4.26996e-14
CMTM8	1.17456	3.31322e-15	4.47651e-14
FANCD2	-0.75089	3.33533e-15	4.50283e-14
SIPA1L1	0.608964	3.3561e-15	4.52728e-14
WNT5B	1.06828	3.38455e-15	4.56206e-14
ATP1A1	0.393874	3.46667e-15	4.66908e-14
CEP68	-0.58999	3.93827e-15	5.29683e-14
CDC14B	1.35815	3.93897e-15	5.29683e-14
DHFR2	0.984697	4.12456e-15	5.54204e-14
STPG1	0.781992	4.13295e-15	5.54894e-14
SLC9A3R1	-0.701543	4.25993e-15	5.71493e-14
CFI	-0.787892	4.30421e-15	5.76981e-14
HTR2B	-2.28157	4.3359e-15	5.80773e-14
STAT5B	-0.404758	4.44867e-15	5.95411e-14
CHN1	-0.717121	4.50461e-15	6.02425e-14
CDKN1A	0.400506	4.51523e-15	6.03373e-14
DUT	-0.51466	4.57462e-15	6.10831e-14
MDFIC	0.928439	4.60831e-15	6.14434e-14
TLR4	0.972528	4.6088e-15	6.14434e-14
SDC2	0.745834	4.66756e-15	6.21784e-14
SVIP	-0.654365	4.72559e-15	6.29022e-14
PGM3	0.585792	4.80817e-15	6.39517e-14
CUBN	-0.992084	4.8315e-15	6.4212e-14
NFATC2	-0.866028	4.88732e-15	6.49032e-14
CTDSPL	-0.521268	4.95169e-15	6.5707e-14
NCKAP5	1.07917	5.03161e-15	6.67157e-14
TSC22D3	0.562247	5.05436e-15	6.69653e-14
PIBF1	1.78528	5.20187e-15	6.88664e-14
HDAC1	-0.464796	5.23826e-15	6.92943e-14
MAGI1	-0.64998	5.31588e-15	7.02667e-14
LRP3	0.679318	5.32538e-15	7.03379e-14
UBAP1	0.473552	5.34946e-15	7.06012e-14
GRB10	0.32923	5.37164e-15	7.08393e-14
JADE1	-0.521641	5.44432e-15	7.17423e-14
PINK1	0.624626	5.50414e-15	7.24748e-14
ATP6V1A	0.667932	5.64204e-15	7.42332e-14
JCAD	-0.526987	6.03349e-15	7.93225e-14
ZNF862	0.889748	6.26516e-15	8.2305e-14
RGS20	0.979651	6.66375e-15	8.74738e-14
PPP2R5B	0.624931	6.83882e-15	8.9703e-14
LINC02366	9.32844	6.88188e-15	9.01986e-14
ATP6V1G1	0.611718	7.10907e-15	9.31048e-14
CYP1A1	-1.0705	7.36653e-15	9.64027e-14
DMRT1	3.84709	7.67687e-15	1.00387e-13
FSTL4	3.62093	7.83587e-15	1.02388e-13
DARS2	-0.467684	8.0389e-15	1.0496e-13
AFDN	-0.429228	8.1283e-15	1.06047e-13
YIPF5	0.91278	8.4076e-15	1.09607e-13
ZFP36L1	0.411365	8.57077e-15	1.11649e-13
IRAK2	0.683128	8.66406e-15	1.12778e-13
MAP2K1	0.354449	8.78548e-15	1.14271e-13
H2BC4	2.1573	8.9414e-15	1.16211e-13
FAM214B	0.554884	9.05849e-15	1.17643e-13
ADM	0.575724	9.16926e-15	1.18991e-13
CDK2	-0.465074	9.62571e-15	1.2482e-13
GYPC	-0.802973	1.00491e-14	1.30211e-13
CLN8	0.50962	1.01251e-14	1.31096e-13
PLK1	-0.566221	1.0369e-14	1.34152e-13
COL5A1	0.6649	1.03951e-14	1.34389e-13
ESPL1	-0.666029	1.04675e-14	1.35222e-13
HIP1	-0.578883	1.05353e-14	1.35995e-13
TMEM127	0.352866	1.1078e-14	1.42893e-13
PALM	1.03852	1.13076e-14	1.45744e-13
COTL1	0.438293	1.17761e-14	1.51668e-13
NAPA	0.538627	1.19062e-14	1.53229e-13
H1-10	-0.685415	1.39923e-14	1.7994e-13
FAM83H	2.30515	1.52574e-14	1.96062e-13
RABGAP1L	0.688518	1.59138e-14	2.04343e-13
EVA1B	0.942556	1.6498e-14	2.11686e-13
DKK3	0.416776	1.84213e-14	2.36185e-13
RFX2	0.814693	1.8549e-14	2.37644e-13
DBNL	0.37635	2.03803e-14	2.60911e-13
KDR	-0.32188	2.07467e-14	2.65402e-13
BMP2	-0.823628	2.0971e-14	2.6807e-13
IGFBP7	0.548379	2.10867e-14	2.69349e-13
NME3	0.669171	2.1446e-14	2.73733e-13
SLC35B2	0.440861	2.23738e-14	2.85149e-13
KEAP1	0.517081	2.30321e-14	2.9332e-13
FAF1	-0.443732	2.33237e-14	2.96812e-13
MSH6	-0.422306	2.41431e-14	3.07011e-13
KIF17	1.75063	2.56056e-14	3.25366e-13
TM6SF1	0.711766	2.57175e-14	3.26545e-13
MTUS1	-0.697046	2.57713e-14	3.26986e-13
LYRM1	-0.668981	2.59708e-14	3.29272e-13
PCDH10	0.520562	2.60887e-14	3.30522e-13
AK8	4.6394	2.67019e-14	3.3804e-13
GRPEL2	0.841668	2.72541e-14	3.44774e-13
ZCCHC3	-0.535762	2.982e-14	3.76955e-13
PPIF	0.406181	3.00639e-14	3.79756e-13
ITPR1	0.63386	3.20634e-14	4.04715e-13
NCS1	0.418209	3.31229e-14	4.17779e-13
DPP7	0.527332	3.40254e-14	4.28846e-13
SHROOM3	-0.820483	3.57279e-14	4.49972e-13
DHX9	-0.383695	3.599e-14	4.52939e-13
SQOR	0.948493	3.69061e-14	4.64125e-13
TCTA	0.517163	3.70791e-14	4.65958e-13
TJP2	-0.406797	3.76744e-14	4.7309e-13
MEGF9	0.671729	3.79469e-14	4.76163e-13
IFI27L2	0.932976	3.80329e-14	4.76891e-13
SLC35C1	0.543724	3.80889e-14	4.77243e-13
LIMK1	0.542259	3.88352e-14	4.86237e-13
AGPAT2	0.585494	4.25147e-14	5.31917e-13
PPIC	0.602795	4.34099e-14	5.4272e-13
NAPEPLD	0.884653	4.34891e-14	5.43311e-13
TMEM88	-0.97967	4.42535e-14	5.52326e-13
HEG1	0.57045	4.42753e-14	5.52326e-13
IL7R	0.83307	4.45195e-14	5.54967e-13
ROBO4	-0.497682	4.63748e-14	5.77251e-13
TGM2	-0.438951	4.63588e-14	5.77251e-13
INPP4A	0.53383	4.95364e-14	6.16156e-13
LITAF	0.656215	4.95832e-14	6.16289e-13
PPM1M	0.631453	5.02257e-14	6.23821e-13
SERINC2	0.616757	5.43068e-14	6.7402e-13
COL4A5	0.524231	5.47374e-14	6.7887e-13
NPC2	0.400678	5.52671e-14	6.84943e-13
PTPRB	-0.438055	5.59875e-14	6.92866e-13
SLC38A10	0.455343	5.59582e-14	6.92866e-13
TNFSF15	0.93157	5.63804e-14	6.97223e-13
SEPTIN5	0.771727	5.95161e-14	7.35467e-13
KALRN	0.820949	6.18045e-14	7.63194e-13
SLC12A2	-1.18637	6.48413e-14	8.00116e-13
LARGE1	1.70486	6.53546e-14	8.05866e-13
GARRE1	-0.424138	6.56612e-14	8.09063e-13
CBX2	-0.535094	6.58456e-14	8.10751e-13
SECTM1	1.68272	6.94245e-14	8.54202e-13
KHK	-1.27067	7.00368e-14	8.61115e-13
PPM1K	0.90596	7.04486e-14	8.65555e-13
ANTXR1	-0.630964	7.38656e-14	9.06884e-13
SHCBP1	-0.542235	7.60495e-14	9.33027e-13
FXYD5	0.619814	7.79123e-14	9.55195e-13
PLLP	-1.91976	7.92986e-14	9.71493e-13
NALCN	-1.11098	8.04151e-14	9.84466e-13
ELL2	0.649129	8.06269e-14	9.86351e-13
IFIT2	1.40453	8.11095e-14	9.91544e-13
ATP6AP1	0.395189	8.13722e-14	9.94045e-13
SEMA4B	0.682255	8.44596e-14	1.03102e-12
LRRC8B	-1.17832	9.15226e-14	1.11644e-12
TMEM179B	0.630286	9.50396e-14	1.15852e-12
PSIP1	-0.725218	9.89864e-14	1.20577e-12
ST8SIA4	-1.11282	1.00555e-13	1.22401e-12
AR	0.731652	1.02233e-13	1.24354e-12
PGM2	-0.418883	1.02917e-13	1.25098e-12
NPR2	0.594909	1.04144e-13	1.26499e-12
GRINA	0.498062	1.05692e-13	1.28288e-12
UCP2	-0.771339	1.06434e-13	1.29096e-12
C1QTNF6	-0.581247	1.07037e-13	1.29736e-12
SCRN1	-0.350634	1.08864e-13	1.31857e-12
CLIP1	0.393664	1.09151e-13	1.3211e-12
PSMC3IP	-0.678616	1.10505e-13	1.33654e-12
PPM1F	-0.358632	1.10838e-13	1.33962e-12
NXN	-0.50185	1.12736e-13	1.3616e-12
ACTL6A	-0.435806	1.13542e-13	1.37037e-12
TIMP4	2.33905	1.21678e-13	1.46753e-12
FKBP2	0.737362	1.22013e-13	1.47053e-12
GNS	0.516129	1.25902e-13	1.51633e-12
CDIPT	0.380963	1.29018e-13	1.55277e-12
YPEL5	0.881235	1.3059e-13	1.57058e-12
ACP5	1.94145	1.36875e-13	1.645e-12
PYGB	0.411093	1.37658e-13	1.65325e-12
CCNB1IP1	-0.590535	1.40622e-13	1.68767e-12
BAG2	0.601284	1.4373e-13	1.72376e-12
KIF22	-0.571157	1.52112e-13	1.82299e-12
PTPRF	-0.451626	1.5266e-13	1.827e-12
ARHGAP32	0.800087	1.56986e-13	1.87746e-12
RAB27A	-0.547407	1.60479e-13	1.91655e-12
CEP63	-0.496323	1.60395e-13	1.91655e-12
GALNS	0.522444	1.61188e-13	1.92367e-12
ANO4	1.48508	1.70579e-13	2.03432e-12
KIAA1217	0.962509	1.7422e-13	2.07629e-12
ELAPOR1	1.16946	1.82726e-13	2.17615e-12
KRT15	0.930874	1.90407e-13	2.26446e-12
B3GAT3	0.612036	1.94089e-13	2.30664e-12
MXD1	0.90906	1.94475e-13	2.30962e-12
TMEM38B	0.891935	1.97492e-13	2.34382e-12
ARPIN	-0.555836	2.00313e-13	2.37565e-12
IL17RC	0.709534	2.00536e-13	2.37665e-12
CBLB	0.643296	2.05349e-13	2.43201e-12
HLA-C	0.490332	2.15721e-13	2.55307e-12
TMEM132A	0.601309	2.16999e-13	2.56642e-12
FLNC	0.548984	2.21505e-13	2.6179e-12
HASPIN	-0.748949	2.32481e-13	2.74572e-12
LMNB2	-0.400022	2.3601e-13	2.78547e-12
SLC2A3	0.451383	2.39234e-13	2.82157e-12
STX12	0.448731	2.40406e-13	2.83344e-12
CBX1	-0.346596	2.42394e-13	2.8549e-12
GADL1	4.53517	2.44302e-13	2.87538e-12
SPOCK3	3.14467	2.46805e-13	2.90285e-12
LAMB3	0.756529	2.50361e-13	2.94265e-12
LDLR	-0.370513	2.55506e-13	3.00105e-12
PIF1	-0.725863	2.57788e-13	3.02577e-12
CASP10	-0.531947	2.63358e-13	3.08903e-12
TNFRSF11A	-0.835847	2.82248e-13	3.30832e-12
DSEL	0.953012	2.90563e-13	3.40345e-12
PCNA	-0.526016	2.93139e-13	3.43127e-12
SEMA5A	1.47037	2.99922e-13	3.50826e-12
MFSD12	0.474131	3.08875e-13	3.61051e-12
HAUS1	-0.536959	3.09926e-13	3.62033e-12
RFWD3	-0.424329	3.1101e-13	3.6305e-12
UHRF1BP1	-0.613892	3.18495e-13	3.7128e-12
COX7A1	1.22355	3.30092e-13	3.84537e-12
HIVEP2	0.695267	3.53855e-13	4.11939e-12
AHR	0.848599	3.6223e-13	4.21401e-12
SSH1	0.499411	3.71383e-13	4.31461e-12
COPS8	0.454279	3.71217e-13	4.31461e-12
SLC6A17	3.26083	3.76905e-13	4.37579e-12
HNRNPA1	-0.461756	3.79126e-13	4.39859e-12
TGFB1	0.563098	3.89274e-13	4.51325e-12
ETV5	0.417317	3.958e-13	4.58581e-12
MATN2	1.01757	4.0858e-13	4.73066e-12
HNRNPK	-0.228582	4.12297e-13	4.77046e-12
CLMN	0.672101	4.14241e-13	4.78971e-12
PTPRN	7.23511	4.22037e-13	4.87641e-12
YWHAH	-0.314625	4.2231e-13	4.87641e-12
SLC35C2	0.424224	4.29905e-13	4.96076e-12
SV2A	-1.45298	4.44294e-13	5.12334e-12
FUT8	0.616574	4.4738e-13	5.15543e-12
TMEM147	0.537392	4.71648e-13	5.43143e-12
CCT5	-0.27168	4.74929e-13	5.46553e-12
CNOT4	0.58717	4.79455e-13	5.51389e-12
PASK	-0.691299	4.82629e-13	5.54666e-12
AQP1	-2.09072	5.01364e-13	5.7581e-12
CHAF1A	-0.553707	5.14576e-13	5.90587e-12
HNRNPH1	-0.403469	5.40361e-13	6.19764e-12
MAN2B1	0.511371	5.64149e-13	6.46614e-12
B2M	0.849146	5.64716e-13	6.46829e-12
CCND2	-1.63428	5.67727e-13	6.49842e-12
CALU	0.398883	5.68798e-13	6.50631e-12
MTMR4	-0.448164	5.73122e-13	6.5514e-12
HACD4	1.48334	6.03677e-13	6.89605e-12
ILF3	-0.287582	6.07321e-13	6.93304e-12
PHACTR2	-0.648263	6.07857e-13	6.93453e-12
SPC24	-0.512175	6.12753e-13	6.98571e-12
MRRF	-0.540949	6.25098e-13	7.1217e-12
DAPP1	8.62252	6.3649e-13	7.24665e-12
ORC6	-0.596669	6.51343e-13	7.41082e-12
RCC2	-0.335349	6.75839e-13	7.6844e-12
CYRIA	-0.465179	6.77222e-13	7.69184e-12
VCAN	1.16605	6.77393e-13	7.69184e-12
FKBP9	0.424447	6.78234e-13	7.69627e-12
TCTN1	0.651183	6.81633e-13	7.7297e-12
GCHFR	-1.68163	7.03098e-13	7.96254e-12
ST3GAL4	0.663595	7.11574e-13	8.04785e-12
LHFPL2	0.64735	7.11502e-13	8.04785e-12
SWAP70	-0.533891	7.39751e-13	8.361e-12
LOC100421746	8.60673	7.46112e-13	8.42732e-12
C1orf115	-0.558924	7.50114e-13	8.46692e-12
CPNE2	-0.486933	7.53546e-13	8.50004e-12
CLIP4	0.617118	7.65581e-13	8.63009e-12
ODC1	-0.477736	8.03356e-13	9.04994e-12
RHNO1	-0.494072	8.0893e-13	9.10673e-12
MAGED1	0.50503	8.1336e-13	9.15057e-12
MTHFD1	-0.484346	8.15131e-13	9.16446e-12
SLC10A4	7.16042	8.15874e-13	9.16678e-12
MEG3	0.65352	8.18342e-13	9.18846e-12
TCIRG1	0.579963	8.25184e-13	9.25919e-12
ZNF469	0.795291	9.49753e-13	1.0643e-11
CCPG1	1.05221	1.05796e-12	1.18477e-11
ZNF622	0.518835	1.06564e-12	1.19259e-11
DANCR	-0.624224	1.0895e-12	1.2185e-11
USP28	-0.577824	1.14737e-12	1.28238e-11
SGSM3	0.550494	1.17675e-12	1.31436e-11
FEZ1	0.674754	1.19008e-12	1.32837e-11
APP	0.392678	1.21577e-12	1.35617e-11
SPANXC	8.54912	1.25048e-12	1.39398e-11
KCNJ12	1.56518	1.271e-12	1.41593e-11
SKA3	-0.758085	1.33064e-12	1.4814e-11
CALM1	-0.414472	1.33658e-12	1.48704e-11
SYNM	0.617297	1.34321e-12	1.49345e-11
NDE1	-0.535788	1.36936e-12	1.52153e-11
SLC29A2	-1.5188	1.39403e-12	1.54794e-11
HSPA12A	1.95785	1.40298e-12	1.55686e-11
L3MBTL3	-0.329888	1.41147e-12	1.56526e-11
ZNF229	0.675218	1.46255e-12	1.62086e-11
ANXA7	0.368785	1.55667e-12	1.72404e-11
MSRB2	0.673261	1.57008e-12	1.73664e-11
HINT1	0.59903	1.56936e-12	1.73664e-11
PRKAB2	0.784368	1.59421e-12	1.76219e-11
ARHGAP27	-0.523181	1.63346e-12	1.80441e-11
NPM1	-0.460176	1.71787e-12	1.89643e-11
SH3TC2	0.964186	1.73939e-12	1.91895e-11
SLC25A5	-0.356858	1.76639e-12	1.94747e-11
UBE2C	-0.655343	1.77827e-12	1.95931e-11
HNRNPR	-0.290947	1.8027e-12	1.98495e-11
SLC16A7	1.32526	1.85695e-12	2.04336e-11
KCNN3	1.22237	1.86002e-12	2.04542e-11
CENPA	-0.728206	1.86917e-12	2.05416e-11
FAM83G	0.52835	1.94406e-12	2.13372e-11
SDC3	0.540638	1.9461e-12	2.13458e-11
ZBTB4	0.411819	1.99657e-12	2.18853e-11
OLFML2B	1.69274	2.00014e-12	2.19105e-11
ADAMTS9	-0.472886	2.0023e-12	2.19201e-11
CENPO	-0.469572	2.00777e-12	2.19659e-11
RND3	0.763221	2.06972e-12	2.26292e-11
DIS3L	-0.452641	2.17824e-12	2.38004e-11
KLHL23	-0.928243	2.26181e-12	2.46976e-11
RHPN1	-0.90838	2.36031e-12	2.57567e-11
PARP12	-0.562115	2.38651e-12	2.60261e-11
ITGBL1	-0.832101	2.44575e-12	2.6655e-11
PLD1	-0.596816	2.4768e-12	2.69763e-11
FABP3	-1.97602	2.48043e-12	2.69986e-11
RTL5	1.07403	2.51571e-12	2.73651e-11
HHIPL2	7.90577	2.53747e-12	2.75843e-11
CRELD1	0.537648	2.5505e-12	2.77083e-11
NLRP14	2.09141	2.5608e-12	2.78025e-11
ILF2	-0.347719	2.62542e-12	2.8486e-11
MAGI2	1.48368	2.77174e-12	3.00544e-11
UBE2A	0.617053	2.83926e-12	3.07671e-11
ADGRL2	0.76351	2.8983e-12	3.13869e-11
SET	-0.419281	2.93404e-12	3.17538e-11
RSAD2	5.40499	3.02832e-12	3.27534e-11
ZNF516	0.676846	3.06836e-12	3.31445e-11
CDC25B	-0.494433	3.06653e-12	3.31445e-11
ZEB2	0.540883	3.08731e-12	3.33281e-11
SDSL	0.912153	3.21425e-12	3.46765e-11
CHEK2	-0.64161	3.37695e-12	3.64088e-11
GLRB	1.15483	3.38182e-12	3.64383e-11
PDGFC	0.867872	3.46955e-12	3.736e-11
HS6ST3	1.72016	3.56988e-12	3.83919e-11
METRNL	0.701264	3.57706e-12	3.8445e-11
TMEM237	-0.580079	3.59045e-12	3.85646e-11
VRK1	-0.551448	3.62104e-12	3.88687e-11
PTTG1IP	0.272123	3.64254e-12	3.9075e-11
TOP2A	-0.825639	3.77304e-12	4.04494e-11
GIPC2	-1.37411	3.89393e-12	4.17193e-11
TTC13	-0.522732	3.92649e-12	4.20418e-11
ZNF367	-0.90872	3.94212e-12	4.21827e-11
SMC1A	-0.477819	3.96768e-12	4.24296e-11
CHMP1B	0.440237	3.99346e-12	4.26785e-11
MIR4435-2HG	0.444683	4.16999e-12	4.45372e-11
ACACA	-0.413114	4.4202e-12	4.71801e-11
RFLNA	0.836594	4.52318e-12	4.82491e-11
ICA1L	1.05275	4.62184e-12	4.92708e-11
ABCA9	1.66436	4.64219e-12	4.94568e-11
KLF10	0.658194	4.67392e-12	4.97638e-11
NDUFA11	0.671346	4.76175e-12	5.06674e-11
IL6ST	1.02235	4.76822e-12	5.07046e-11
GPR4	-0.562832	4.77789e-12	5.07759e-11
PAQR4	-0.52539	4.89866e-12	5.20269e-11
KCTD7	0.543898	5.02992e-12	5.33878e-11
HNRNPM	-0.298542	5.12971e-12	5.44131e-11
F2RL3	-1.77214	5.14135e-12	5.45028e-11
MLKL	0.457154	5.23786e-12	5.54914e-11
FAM184A	2.05612	5.26164e-12	5.57087e-11
IL31RA	1.01089	5.43897e-12	5.75507e-11
LAMB2	0.474935	5.45045e-12	5.76364e-11
UPF3B	-0.627813	5.52674e-12	5.8407e-11
LMAN2L	0.535171	5.62417e-12	5.93999e-11
NONO	-0.284261	5.64046e-12	5.95351e-11
PRR5	1.07641	5.70935e-12	6.02251e-11
LIMCH1	0.62609	5.74852e-12	6.06007e-11
SLC29A4	1.19038	5.86376e-12	6.17775e-11
LSS	-0.372178	5.87634e-12	6.18719e-11
CRACD	0.761875	6.06066e-12	6.37732e-11
SLC2A10	0.613855	6.54727e-12	6.88512e-11
TK1	-0.520642	6.61125e-12	6.94812e-11
GINS2	-0.58842	6.69679e-12	7.03368e-11
HTRA1	0.379839	6.85277e-12	7.18868e-11
PLK4	-0.866005	6.86698e-12	7.19915e-11
LRP8	0.378005	6.88967e-12	7.21852e-11
SGO1	-0.798529	6.91017e-12	7.23555e-11
CALCR	8.30812	7.00068e-12	7.32583e-11
GPAA1	0.435802	7.18298e-12	7.512e-11
SEC13	0.380798	7.46969e-12	7.80706e-11
FER1L4	1.78558	7.64212e-12	7.97751e-11
MRPL3	-0.438336	7.73115e-12	8.06553e-11
INPP5F	-0.464166	7.82909e-12	8.16271e-11
MCAM	-0.399502	8.15387e-12	8.49614e-11
FBXW10	8.31503	8.66103e-12	9.01909e-11
RGP1	-0.371882	8.79267e-12	9.1506e-11
RBMX	-0.347238	9.14467e-12	9.51113e-11
LYAR	-0.462019	9.1927e-12	9.55526e-11
SREBF2	-0.359055	9.21935e-12	9.57714e-11
IVNS1ABP	0.655215	9.43134e-12	9.79139e-11
HEXA	0.46521	9.90466e-12	1.02765e-10
SLC16A12	2.55466	1.00188e-11	1.03887e-10
MSR1	-3.6462	1.02024e-11	1.05726e-10
CMTM7	-0.543718	1.06944e-11	1.10757e-10
B4GALT5	-0.444916	1.07651e-11	1.11422e-10
IFT27	0.579277	1.09504e-11	1.13271e-10
ATP13A1	0.517698	1.09994e-11	1.13709e-10
ASRGL1	-0.641592	1.10814e-11	1.14488e-10
PCBD1	-0.443202	1.11062e-11	1.14675e-10
SEC22B	0.310201	1.1185e-11	1.15418e-10
JHY	1.00687	1.12289e-11	1.15801e-10
MFSD10	0.434507	1.19667e-11	1.23335e-10
RMND5B	-0.606606	1.20463e-11	1.24082e-10
CYYR1	-0.837845	1.20575e-11	1.24122e-10
PPP2R5A	-0.971721	1.20878e-11	1.24359e-10
CD55	-0.502471	1.24024e-11	1.27518e-10
MICB	-0.383969	1.24621e-11	1.28055e-10
ATP6V0E2	-0.551742	1.25027e-11	1.28395e-10
ICAM2	-0.452035	1.3232e-11	1.35803e-10
RPS6KC1	0.607186	1.36731e-11	1.40246e-10
MIR3142HG	1.23752	1.39156e-11	1.42648e-10
MFSD11	0.707441	1.43989e-11	1.47513e-10
MOB3C	0.83313	1.4783e-11	1.51358e-10
SKP2	-0.58024	1.50697e-11	1.54201e-10
MMP12	8.16199	1.5111e-11	1.5453e-10
PARM1	3.27883	1.55528e-11	1.58953e-10
TACSTD2	-0.524901	1.60696e-11	1.64137e-10
ENDOD1	0.407477	1.61534e-11	1.64894e-10
GMNN	-0.523798	1.66856e-11	1.70225e-10
CYFIP1	-0.301521	1.67189e-11	1.70463e-10
SGIP1	-0.957212	1.69777e-11	1.72999e-10
TBC1D14	0.328403	1.74701e-11	1.77804e-10
DIAPH3	-0.666617	1.77962e-11	1.81014e-10
CHRNB1	-1.03337	1.80448e-11	1.83433e-10
CA12	0.703753	1.81931e-11	1.84831e-10
ARHGEF5	1.78009	1.82539e-11	1.85339e-10
MME	0.630944	1.83007e-11	1.85704e-10
SH2D2A	1.45195	1.83675e-11	1.86271e-10
CHAF1B	-0.563266	1.84729e-11	1.87229e-10
PIP4P2	0.744407	1.94532e-11	1.97047e-10
MAST4	-0.526758	2.04498e-11	2.07019e-10
OBSL1	0.738176	2.08261e-11	2.10704e-10
PARP2	-0.48739	2.11662e-11	2.14018e-10
SLC26A11	0.54211	2.14977e-11	2.17241e-10
LGALS3BP	0.84814	2.17915e-11	2.2008e-10
TCF7	1.10358	2.2234e-11	2.24416e-10
RPN2	0.274288	2.35051e-11	2.37106e-10
HOMER1	0.971246	2.41343e-11	2.43309e-10
PDXDC1	0.314064	2.43523e-11	2.45362e-10
NCSTN	0.367534	2.53043e-11	2.54803e-10
SATB1	1.053	2.53917e-11	2.55533e-10
CNKSR3	-0.673779	2.58855e-11	2.60349e-10
HSD17B7	-0.626603	2.74858e-11	2.76281e-10
WASF2	-0.403157	2.7527e-11	2.76398e-10
KCNK12	4.77602	2.75297e-11	2.76398e-10
GRAMD1B	0.73269	2.76504e-11	2.77447e-10
BDNF	0.787826	2.81702e-11	2.82496e-10
DTD1	-0.401824	2.86959e-11	2.87599e-10
ZKSCAN3	0.724208	2.9425e-11	2.94733e-10
RUVBL1	-0.447755	2.94806e-11	2.95117e-10
L3MBTL4	4.73771	2.97136e-11	2.97275e-10
ADGRB2	1.40391	3.08579e-11	3.08542e-10
NRM	-0.569246	3.08864e-11	3.08648e-10
ABHD3	0.788511	3.12902e-11	3.125e-10
ARHGAP17	0.325479	3.25842e-11	3.25232e-10
NUP107	-0.598264	3.39033e-11	3.38202e-10
MOSMO	0.920754	3.43222e-11	3.4218e-10
MICAL1	0.494774	3.47344e-11	3.46088e-10
RAD21	-0.508387	3.49389e-11	3.47922e-10
CDKN2C	-0.712548	3.52149e-11	3.50466e-10
PGAM5	-0.388097	3.60438e-11	3.58506e-10
USHBP1	-0.978344	3.66947e-11	3.64769e-10
PPP2R3A	-0.758424	3.75618e-11	3.73171e-10
SNRNP40	-0.539482	3.78933e-11	3.76245e-10
CLEC1B	5.28895	3.82019e-11	3.79089e-10
CDC42SE1	0.286137	3.87371e-11	3.84176e-10
SFPQ	-0.28423	4.247e-11	4.20954e-10
TROAP	-0.668973	4.30404e-11	4.2636e-10
LRRC4	0.905035	4.35359e-11	4.31018e-10
PHLPP1	-0.727325	4.41735e-11	4.37077e-10
PPP1R13B	-0.56036	4.46566e-11	4.41601e-10
CFAP36	0.481783	4.48939e-11	4.43691e-10
KATNAL1	0.583252	4.50105e-11	4.44586e-10
REC8	-0.630369	4.57589e-11	4.51717e-10
RHOD	0.762961	4.63586e-11	4.57277e-10
RASAL1	8.03693	4.63756e-11	4.57277e-10
DNER	2.06171	4.66078e-11	4.59301e-10
RETREG2	0.324166	4.78912e-11	4.71676e-10
TMCC3	-0.506579	4.82054e-11	4.74497e-10
PCLAF	-0.543083	4.88904e-11	4.80962e-10
POC1A	-0.579016	4.93968e-11	4.85664e-10
FLT4	-0.480124	4.9452e-11	4.85927e-10
ACADVL	0.492772	4.98146e-11	4.89208e-10
LINC02621	7.95174	5.09164e-11	4.99742e-10
YPEL1	-1.39844	5.18261e-11	5.08378e-10
SCAMP2	0.371209	5.26952e-11	5.16607e-10
SLC16A6	1.28316	5.37162e-11	5.26314e-10
NOTCH2	0.495593	5.45041e-11	5.33728e-10
SPAAR	0.585417	5.47626e-11	5.35952e-10
NDC80	-0.729184	5.65259e-11	5.52576e-10
MARCKSL1	-0.401006	5.65622e-11	5.52614e-10
SERPINH1	-0.275682	5.8266e-11	5.68935e-10
UNG	-0.340544	5.87608e-11	5.73254e-10
CDIP1	0.574552	5.87755e-11	5.73254e-10
DMD	0.757585	6.01039e-11	5.85876e-10
CPPED1	-0.412572	6.03765e-11	5.88197e-10
GJA4	-2.73767	6.10943e-11	5.9485e-10
BBOX1-AS1	7.97895	6.14688e-11	5.98156e-10
MFSD3	0.827018	6.19042e-11	6.0205e-10
MB21D2	-0.743584	6.21313e-11	6.03915e-10
CHCHD7	0.47539	6.43905e-11	6.25518e-10
RENBP	0.864965	6.47334e-11	6.28491e-10
BACH2	1.16796	6.57596e-11	6.38092e-10
NEO1	1.05261	6.65291e-11	6.44827e-10
ADAM15	0.396089	6.81429e-11	6.60094e-10
MAP3K2	0.89642	7.27839e-11	7.04252e-10
ADAMTS18	-0.470611	7.29851e-11	7.05798e-10
KLF6	-0.407006	7.43455e-11	7.18547e-10
PMCH	2.69853	7.49501e-11	7.2398e-10
PHF14	-0.436145	7.53799e-11	7.27721e-10
SMIM43	3.40975	7.57497e-11	7.30877e-10
AHNAK2	0.499736	7.7411e-11	7.46485e-10
F11R	-0.498426	7.85369e-11	7.56915e-10
TBC1D30	0.78441	8.04647e-11	7.75057e-10
RRP12	0.474659	8.17115e-11	7.86623e-10
CTSO	0.899152	8.21107e-11	7.90021e-10
CD36	2.32636	8.32882e-11	8.00899e-10
RCN3	0.590508	8.348e-11	8.02291e-10
DAPK3	0.442215	8.46821e-11	8.13386e-10
ATL1	0.940066	8.61424e-11	8.26947e-10
ADAMTS12	0.635536	8.62078e-11	8.2711e-10
SNX18	0.721344	8.79496e-11	8.43348e-10
TDRKH	-0.743146	8.99561e-11	8.62105e-10
MELTF	1.24215	9.12274e-11	8.73798e-10
LGMN	0.424069	9.17548e-11	8.78356e-10
NUP160	-0.526052	9.19597e-11	8.79825e-10
MYBL2	-0.545979	9.36966e-11	8.95941e-10
OSBPL7	0.589519	9.47736e-11	9.05226e-10
USP53	-0.830239	9.74951e-11	9.307e-10
ANK3	0.706477	9.76354e-11	9.31518e-10
INCENP	-0.441025	9.84122e-11	9.37881e-10
GGT1	1.24293	9.83678e-11	9.37881e-10
SORBS2	-0.510619	9.98409e-11	9.50966e-10
TRAP1	-0.433554	1.02266e-10	9.73518e-10
STIL	-0.731354	1.06221e-10	1.01061e-09
KIF11	-0.816439	1.07575e-10	1.02292e-09
SASH1	-0.339676	1.09264e-10	1.0384e-09
MBOAT7	0.378981	1.09704e-10	1.04201e-09
GMPR	-0.609597	1.09927e-10	1.04337e-09
BEX3	0.346917	1.0997e-10	1.04337e-09
EPB41L4A	0.56361	1.14365e-10	1.08446e-09
GAS2L3	-0.855595	1.14673e-10	1.08679e-09
ZNF22	-0.556117	1.1943e-10	1.13124e-09
NUP93	-0.386599	1.21624e-10	1.15139e-09
PLVAP	1.10223	1.25545e-10	1.18784e-09
WEE1	-0.510074	1.26336e-10	1.19467e-09
ZC2HC1A	0.743759	1.27654e-10	1.20646e-09
SAMD5	0.878879	1.29282e-10	1.22117e-09
HNRNPDL	-0.396892	1.29676e-10	1.22422e-09
HECW1	7.85133	1.30428e-10	1.23064e-09
AKAP6	2.00753	1.32148e-10	1.24617e-09
CLK2	-0.42908	1.34087e-10	1.26377e-09
DCAF12L1	-0.950123	1.38152e-10	1.30136e-09
YIF1A	0.445979	1.39086e-10	1.30871e-09
KCNC3	3.14064	1.39073e-10	1.30871e-09
TRADD	0.616587	1.39284e-10	1.30985e-09
ATXN7L3B	0.289024	1.39897e-10	1.31489e-09
PLSCR4	0.684448	1.41336e-10	1.32769e-09
CD99L2	0.419621	1.41614e-10	1.32957e-09
FBXL7	-0.447428	1.42759e-10	1.33958e-09
EME1	-0.825214	1.45289e-10	1.36257e-09
RASAL2	0.506115	1.45567e-10	1.36443e-09
CTNND1	-0.26326	1.46704e-10	1.37434e-09
RNF169	-0.512892	1.47037e-10	1.3767e-09
HSPD1	-0.493124	1.47191e-10	1.37739e-09
ADAM19	0.429285	1.48373e-10	1.38768e-09
ANO10	0.471572	1.52645e-10	1.42686e-09
MIR22HG	0.495993	1.56492e-10	1.46202e-09
BNIP3	0.382788	1.59945e-10	1.49347e-09
SMC2	-0.758752	1.60772e-10	1.50036e-09
STOM	-0.405306	1.62498e-10	1.51565e-09
GPR176	-0.333543	1.68315e-10	1.56904e-09
TUBB2A	0.410513	1.69467e-10	1.57892e-09
ACTR10	0.568242	1.69647e-10	1.57973e-09
RMI2	-1.02636	1.69831e-10	1.58058e-09
LRBA	-0.717191	1.70193e-10	1.58309e-09
PELO	0.406789	1.74743e-10	1.62453e-09
TLR6	1.04213	1.76515e-10	1.64011e-09
NECTIN3	0.980447	1.79788e-10	1.66962e-09
MYCN	-3.68615	1.84647e-10	1.7138e-09
MATN4	3.34018	1.8537e-10	1.71958e-09
A4GALT	0.670291	1.86295e-10	1.72722e-09
DOCK2	0.899448	1.90345e-10	1.76382e-09
RFC4	-0.681151	1.90602e-10	1.76524e-09
PRPS2	-0.619366	1.97353e-10	1.82677e-09
LRPAP1	0.46157	2.00218e-10	1.85229e-09
FOLR3	5.78005	2.05078e-10	1.89623e-09
AMOTL1	-0.290333	2.07603e-10	1.91853e-09
C5orf46	3.44319	2.09186e-10	1.93211e-09
LGALS9	-0.816729	2.09416e-10	1.9332e-09
BTBD3	-0.501017	2.12233e-10	1.95814e-09
STON2	7.18983	2.13944e-10	1.97286e-09
CD9	0.372026	2.15899e-10	1.98981e-09
TMEM80	0.705047	2.18317e-10	2.01102e-09
XYLT1	0.848582	2.18646e-10	2.01295e-09
PLCL2	-0.57757	2.21548e-10	2.03858e-09
GPC4	2.10218	2.22032e-10	2.04193e-09
SPRYD3	0.435779	2.22509e-10	2.04522e-09
APBB2	-0.388362	2.23801e-10	2.05598e-09
MINDY1	0.583994	2.25515e-10	2.07061e-09
PAXIP1	-0.519608	2.25762e-10	2.07177e-09
OTUB2	0.956557	2.28707e-10	2.09767e-09
RGS9	3.82604	2.36021e-10	2.16359e-09
GINS4	-0.446758	2.4002e-10	2.19906e-09
ZNF185	0.386337	2.4081e-10	2.20513e-09
CPSF3	-0.433229	2.48754e-10	2.27664e-09
ADAM9	0.375508	2.50502e-10	2.29141e-09
NOLC1	-0.292578	2.51216e-10	2.29672e-09
IL1A	1.20429	2.52534e-10	2.30753e-09
FAM234A	0.522799	2.56129e-10	2.33788e-09
IMMT	-0.285962	2.56119e-10	2.33788e-09
CD99P1	0.48734	2.56942e-10	2.34405e-09
CPXM1	-0.963562	2.57791e-10	2.35054e-09
ODF2	-0.329273	2.59847e-10	2.36802e-09
AASS	-0.561631	2.62495e-10	2.39087e-09
CDC14A	-0.76666	2.64741e-10	2.41005e-09
FAM189A1	5.59652	2.67783e-10	2.43644e-09
ANKRD36C	-1.04693	2.69725e-10	2.45281e-09
TSPAN5	-0.491157	2.72667e-10	2.47823e-09
CENPU	-0.754229	2.80362e-10	2.54682e-09
FKBP10	0.361309	2.81887e-10	2.55932e-09
TPM2	0.600614	2.89949e-10	2.63111e-09
PTPN1	0.229303	2.94704e-10	2.67284e-09
APOLD1	0.678153	3.0253e-10	2.74236e-09
MAP3K7CL	-0.760141	3.04139e-10	2.75549e-09
COL3A1	0.520709	3.06838e-10	2.77846e-09
NFIB	-0.717437	3.07023e-10	2.77866e-09
TBC1D9B	0.40619	3.08956e-10	2.79468e-09
OSMR	0.639101	3.10233e-10	2.80474e-09
HPDL	-0.783916	3.12149e-10	2.82057e-09
TACC3	-0.489634	3.17615e-10	2.86845e-09
SERBP1	-0.316313	3.1911e-10	2.8789e-09
PTPRO	7.1438	3.1908e-10	2.8789e-09
SH3BGRL3	0.484371	3.19612e-10	2.88191e-09
GK	0.649457	3.24576e-10	2.92512e-09
LRP1B	1.93517	3.29201e-10	2.96524e-09
PLEKHM1	0.472671	3.32482e-10	2.99321e-09
SKAP2	0.624815	3.3306e-10	2.99684e-09
TNPO3	-0.30302	3.35414e-10	3.01643e-09
SKP1	0.496103	3.35846e-10	3.01872e-09
CEP128	-0.659843	3.40139e-10	3.05571e-09
LINC01629	2.954	3.41251e-10	3.06409e-09
RAB12	0.417297	3.48329e-10	3.12599e-09
RFPL1	7.70007	3.52713e-10	3.16201e-09
FANCG	-0.514473	3.5255e-10	3.16201e-09
RANBP1	-0.432329	3.54573e-10	3.17702e-09
HLA-A	0.414835	3.62794e-10	3.24898e-09
GSTCD	-0.523297	3.64286e-10	3.26063e-09
STX7	0.495175	3.729e-10	3.33598e-09
SNPH	0.638399	3.73667e-10	3.34109e-09
DDX46	-0.303914	3.74244e-10	3.3445e-09
FAM111A	-0.689285	3.81921e-10	3.41132e-09
FAM89A	-0.958847	3.83243e-10	3.42134e-09
EBP	-0.354604	3.85302e-10	3.43793e-09
TRIO	0.426984	3.98975e-10	3.55806e-09
SQLE	-0.462788	3.9984e-10	3.56392e-09
WBP11	-0.310888	4.06984e-10	3.6257e-09
TAP1	0.521283	4.12253e-10	3.67073e-09
TRIM32	0.466908	4.20771e-10	3.74462e-09
DEPDC1B	-0.648716	4.21192e-10	3.74642e-09
GNAI1	0.67283	4.24232e-10	3.77149e-09
RAB6B	0.807949	4.42613e-10	3.93285e-09
WNT9A	-1.49804	4.44998e-10	3.95199e-09
NDST1	-0.330805	4.4761e-10	3.97312e-09
DLGAP5	-0.860057	4.58863e-10	4.07089e-09
DAG1	-0.31608	4.61995e-10	4.09655e-09
OTOGL	1.3325	4.65497e-10	4.12546e-09
RHOB	0.392824	4.6949e-10	4.15869e-09
TMED9	0.387017	4.79838e-10	4.24815e-09
PPA1	-0.404183	4.87992e-10	4.3147e-09
TRAK2	-0.328424	4.88114e-10	4.3147e-09
THBS2	0.474767	4.87923e-10	4.3147e-09
GSTO1	0.452419	4.94638e-10	4.37011e-09
AGFG2	-0.478482	4.95289e-10	4.3736e-09
ATP11A	-0.398224	4.97267e-10	4.38879e-09
MARK4	0.540654	4.99589e-10	4.40702e-09
CYSTM1	0.388515	5.09866e-10	4.49535e-09
IKZF1	7.04846	5.15811e-10	4.54542e-09
TRPM4	0.642085	5.21904e-10	4.59674e-09
KIAA1549	0.512227	5.22282e-10	4.5977e-09
RNF216	0.374855	5.38362e-10	4.73681e-09
PTCHD1	7.55087	5.4312e-10	4.77621e-09
SLC35E3	0.521459	5.50244e-10	4.83637e-09
PDE4DIP	0.338393	5.54476e-10	4.87106e-09
BPGM	0.39035	5.81595e-10	5.10668e-09
TMEM115	0.43958	5.82897e-10	5.11548e-09
IRS1	1.00709	5.87477e-10	5.15302e-09
TBC1D19	1.00277	5.90466e-10	5.17658e-09
FAM161B	0.845268	5.94078e-10	5.20558e-09
PCNX2	0.671358	6.00788e-10	5.26167e-09
ARHGEF26-AS1	7.65276	6.07017e-10	5.3135e-09
SAAL1	-0.601452	6.0995e-10	5.3337e-09
RALA	-0.558178	6.14192e-10	5.36805e-09
SLC52A2	0.418319	6.1455e-10	5.36843e-09
MT1E	-0.699724	6.17286e-10	5.38958e-09
COL8A1	0.38903	6.24515e-10	5.44991e-09
SDCBP2	0.791362	6.29141e-10	5.48747e-09
TMEM259	0.364944	6.4886e-10	5.65658e-09
SEMA3C	1.00667	6.52008e-10	5.68112e-09
ALPK2	1.21828	6.61935e-10	5.76467e-09
SPOP	-0.344176	6.65204e-10	5.79019e-09
ANKRD10	-0.514987	6.73051e-10	5.85551e-09
RHBDD2	0.430129	6.94986e-10	6.04326e-09
ABCC9	6.24688	7.10582e-10	6.17269e-09
GPR150	1.95826	7.10593e-10	6.17269e-09
CARS2	0.362739	7.15733e-10	6.21418e-09
DNAH1	0.728894	7.28678e-10	6.32335e-09
SLC16A14	2.07196	7.39657e-10	6.41537e-09
DEFB124	5.48975	7.41547e-10	6.4285e-09
TENM2	2.20001	7.4926e-10	6.49207e-09
SH3GL1	0.370629	7.50263e-10	6.49746e-09
CLMP	1.00709	7.53686e-10	6.52379e-09
PDE4B	0.392868	7.65356e-10	6.62146e-09
ADAMTS2	0.574303	7.77994e-10	6.72738e-09
WDHD1	-0.608668	7.80324e-10	6.74411e-09
UBASH3B	0.472973	7.83405e-10	6.76732e-09
NIF3L1	-0.545366	7.86852e-10	6.79366e-09
INSIG1	-0.529135	8.07605e-10	6.96932e-09
TP53I3	0.469294	8.18975e-10	7.06387e-09
VAV2	0.385085	8.25418e-10	7.11584e-09
GATAD2A	0.356974	8.36578e-10	7.20842e-09
PHGDH	-0.478083	8.38774e-10	7.22369e-09
PEAK1	-0.469204	8.51107e-10	7.32621e-09
CARHSP1	-0.460274	8.59952e-10	7.39862e-09
CHSY3	0.762442	8.65892e-10	7.44598e-09
ADAMTS6	-0.485707	8.77549e-10	7.54242e-09
DHX33	-0.334729	8.85913e-10	7.61047e-09
LINC-PINT	1.31955	9.03895e-10	7.76105e-09
BORA	-0.827791	9.06315e-10	7.77791e-09
MEAK7	0.463272	9.15562e-10	7.85332e-09
CNTNAP3	0.626778	9.36435e-10	8.02834e-09
TOX	-0.607996	9.68373e-10	8.29798e-09
CCDC77	-0.575068	9.72912e-10	8.33269e-09
SF3B3	-0.261701	9.7955e-10	8.38534e-09
C11orf96	1.0814	1.00196e-09	8.57289e-09
LOC101927136	7.50402	1.00697e-09	8.61146e-09
TOPBP1	-0.521271	1.01427e-09	8.6695e-09
PMAIP1	0.698767	1.04349e-09	8.91485e-09
MICALL2	0.500047	1.06345e-09	9.08078e-09
KLF7	0.529126	1.07396e-09	9.16596e-09
RELB	0.866548	1.10795e-09	9.45135e-09
LRRC32	0.446195	1.11334e-09	9.49258e-09
DYNLT3	0.863402	1.12839e-09	9.61612e-09
PROS1	0.845886	1.13183e-09	9.64062e-09
BIN1	0.506466	1.1599e-09	9.87479e-09
RNF207	0.878735	1.22735e-09	1.04386e-08
ALDOA	0.403951	1.2272e-09	1.04386e-08
ACSS2	-0.475039	1.23258e-09	1.04778e-08
CEP78	-0.500476	1.23463e-09	1.04901e-08
NPTX2	1.12251	1.23568e-09	1.04937e-08
TRIM44	-0.318139	1.25742e-09	1.06678e-08
NEK3	-0.684563	1.25968e-09	1.06816e-08
SYTL3	1.29342	1.27715e-09	1.08191e-08
MAP1LC3A	0.870653	1.28647e-09	1.08926e-08
ACVRL1	-0.310985	1.30699e-09	1.10609e-08
APMAP	0.331392	1.34158e-09	1.13479e-08
TYMP	1.18679	1.36529e-09	1.15428e-08
KRT34	0.628597	1.36717e-09	1.15529e-08
ENOSF1	-0.420953	1.37646e-09	1.16257e-08
KIFC2	0.674561	1.38344e-09	1.16789e-08
LAP3	-0.523195	1.40032e-09	1.18155e-08
IFITM2	-0.476421	1.43145e-09	1.20722e-08
ESYT3	3.98799	1.44136e-09	1.21498e-08
MEX3B	-0.586865	1.46407e-09	1.23351e-08
PRMT1	-0.35698	1.48397e-09	1.24967e-08
LPCAT3	-0.400199	1.53577e-09	1.29265e-08
JPH4	4.51273	1.54033e-09	1.29585e-08
CAMKK1	0.623596	1.57379e-09	1.32334e-08
AP1G2-AS1	0.873553	1.57655e-09	1.32501e-08
TNFSF10	-1.11929	1.62326e-09	1.3636e-08
SUV39H1	-0.542807	1.65849e-09	1.39251e-08
CMA1	7.45897	1.70265e-09	1.42889e-08
PHACTR4	-0.504803	1.72989e-09	1.45032e-08
[truncated: 12,820 more rows]

## Sheet: Memory_NRF2-OE vs Control
symbol	log2FoldChange	pvalue	padj
AKR1C1	8.98662	0	0
AKR1C3	5.09275	0	0
ACSL5	4.72591	0	0
FADS1	1.45938	0	0
MMP10	5.19425	0	0
EDNRB	6.45003	0	0
PMP22	2.00623	0	0
TRIM16L	4.05942	0	0
LBH	4.56788	0	0
IL1R1	3.27186	0	0
NFE2L2	3.84101	0	0
MAP2	2.47409	0	0
SERPINE2	4.32402	0	0
CXCL8	6.30106	0	0
F2RL2	5.47199	0	0
DPYSL3	1.53002	0	0
GCLC	2.88798	0	0
TFPI2	2.86915	0	0
GSR	2.01817	0	0
ASPH	1.78647	0	0
PCSK5	5.26881	0	0
PTGR1	2.54002	0	0
GLA	2.31408	0	0
APLN	-2.97248	0	0
DDX10	1.93386	7.14392e-304	4.88016e-301
OSGIN1	3.10533	8.62758e-303	5.66699e-300
ACKR3	2.74306	4.21498e-301	2.66605e-298
CD34	-3.98744	2.66495e-299	1.62543e-296
HMOX1	2.27024	4.46719e-297	2.63071e-294
PALLD	2.61283	3.14258e-291	1.78896e-288
CTSL	2.36048	4.16288e-289	2.29334e-286
MAP1A	3.63072	1.61823e-277	8.6363e-275
NRCAM	2.33919	4.83377e-273	2.50155e-270
PGRMC1	2.08619	1.63051e-259	8.18994e-257
PALD1	-2.8035	5.20232e-259	2.53844e-256
PGD	1.68598	6.54904e-259	3.10679e-256
GPC1	2.4185	5.12858e-258	2.36719e-255
DNAJC6	3.48009	3.38369e-251	1.5207e-248
SH3KBP1	1.43412	1.66742e-227	7.30158e-225
NSUN3	2.99699	1.51927e-222	6.48653e-220
TNFSF9	5.44139	3.34809e-218	1.3946e-215
SEL1L3	1.45413	6.41142e-216	2.607e-213
SLC40A1	3.61043	1.5734e-215	6.24894e-213
PCDH12	-3.01541	2.75011e-213	1.06742e-210
DIPK2B	-1.80688	4.59778e-212	1.74491e-209
SELP	5.32871	1.16224e-207	4.31495e-205
N4BP3	-2.73549	1.43571e-205	5.2168e-203
TXNRD1	1.29772	4.24203e-199	1.50928e-196
MYEOV	-2.52292	2.58378e-192	9.00525e-190
CREG1	4.35883	4.19737e-189	1.43365e-186
NMRAL2P	5.39915	1.43402e-187	4.80199e-185
AKR1C2	6.49153	3.3485e-186	1.09972e-183
SPP1	10.8662	4.33558e-185	1.39704e-182
UCHL1	1.625	2.32894e-184	7.36547e-182
ADAM23	1.93783	1.44934e-181	4.50033e-179
TBXAS1	3.55598	2.25051e-180	6.86326e-178
TENT5A	3.47678	1.99507e-178	5.97752e-176
CRYGS	4.525	1.10801e-176	3.26251e-174
EPHX1	2.37939	5.08621e-175	1.47224e-172
GPAT3	2.73394	2.53236e-174	7.20795e-172
SCPEP1	1.6145	5.66594e-174	1.58628e-171
ADGRF5	-2.51985	1.10345e-173	3.03947e-171
SLC6A6	1.43963	1.2612e-171	3.41886e-169
ADAM12	3.21565	1.87454e-171	5.00209e-169
MACIR	1.99393	7.13518e-171	1.87469e-168
CRYBG1	-2.75727	1.88443e-170	4.8761e-168
RDH10	2.8195	2.01438e-170	5.13456e-168
PTPRS	2.75211	2.07124e-170	5.20186e-168
DTNA	2.2154	2.16388e-169	5.35575e-167
GLRX	2.23538	2.72847e-169	6.65669e-167
DEPP1	-2.264	3.58733e-169	8.62879e-167
SULT1A1	4.23917	1.06409e-167	2.52396e-165
TSPAN7	7.2709	4.93078e-166	1.15353e-163
PCDH9	2.89961	1.69221e-165	3.90535e-163
CXCL1	2.73433	2.53748e-161	5.77802e-159
TGFBI	1.96056	2.3465e-160	5.27283e-158
ITGB3	1.60809	4.14106e-159	9.18455e-157
MERTK	-1.71855	6.39392e-159	1.39994e-156
KYNU	5.02487	9.82618e-159	2.1242e-156
LHX6	-3.5129	5.07708e-158	1.08383e-155
SRPX2	1.40488	9.09367e-157	1.9173e-154
ITGAX	3.53334	1.0552e-156	2.19765e-154
NRG1	1.59596	9.84922e-154	2.02657e-151
PNMA2	-2.43345	5.05047e-153	1.02681e-150
SLC12A8	4.78369	3.74467e-151	7.43621e-149
RIT1	1.48827	3.77823e-147	7.41661e-145
SYBU	4.06138	4.51722e-145	8.76648e-143
PRNP	1.57091	5.95555e-145	1.1428e-142
TRIM16	1.65047	3.33383e-144	6.32612e-142
SRGN	1.47089	4.24363e-140	7.96403e-138
GPNMB	2.84353	4.55941e-139	8.46365e-137
AIF1L	-2.37541	6.77808e-138	1.24469e-135
UGDH	1.45816	7.31148e-138	1.32836e-135
AADACP1	5.84537	1.09438e-136	1.96735e-134
JAG1	1.33411	1.21172e-136	2.1556e-134
GCLM	2.47139	3.71318e-136	6.53749e-134
SLC3A2	1.39448	8.13522e-136	1.41769e-133
PLAU	-1.54594	4.78463e-135	8.25372e-133
BAMBI	3.05544	3.87953e-133	6.62547e-131
DLL4	-2.73555	4.77148e-133	8.06805e-131
TMEM164	1.20022	1.4977e-132	2.50763e-130
EMC3	1.33486	2.40669e-131	3.99044e-129
ALDH2	1.19501	4.85169e-131	7.96703e-129
GPX3	2.84025	6.18267e-130	1.0056e-127
TMTC1	2.74701	2.45009e-129	3.94741e-127
SELL	4.39515	3.79407e-129	6.05561e-127
RGMB	1.59368	6.2573e-129	9.89464e-127
PECAM1	-1.04889	1.52387e-128	2.38759e-126
MMP1	1.32492	1.57184e-128	2.44035e-126
SAT1	1.83832	5.96483e-126	9.17724e-124
ATP6V1B2	1.29489	6.55346e-126	9.99285e-124
CXCR4	-2.7602	6.30321e-125	9.52622e-123
SLCO2B1	10.9731	7.87141e-125	1.17919e-122
TALDO1	1.75858	1.13873e-124	1.69106e-122
NAV3	1.61	1.97844e-124	2.91274e-122
ANXA3	-1.43209	5.21524e-124	7.61247e-122
PANX2	2.88796	4.34842e-123	6.29342e-121
CELSR1	2.59858	6.20399e-123	8.9035e-121
HKDC1	6.29757	3.98664e-122	5.67365e-120
ARRDC4	4.33969	8.88401e-122	1.25389e-119
POPDC3	4.35855	2.39255e-120	3.34918e-118
SIRPB2	2.06589	7.68723e-118	1.06734e-115
IL1RL1	2.14173	1.2144e-117	1.67255e-115
EPGN	5.70171	1.19899e-113	1.63811e-111
EFR3B	3.49332	5.05418e-113	6.85043e-111
RNASE1	1.96527	7.12766e-112	9.58474e-110
FAM102A	1.90078	3.36762e-111	4.49314e-109
LIPG	1.20379	2.04979e-110	2.71367e-108
ABCA3	-1.46671	3.26607e-110	4.29061e-108
ATP8B1	-1.49068	8.63551e-108	1.12578e-105
FAM174B	1.33147	2.52443e-107	3.26608e-105
PTHLH	4.34052	3.88573e-107	4.98952e-105
MGST1	1.98901	4.20067e-107	5.35366e-105
CCDC85C	-1.88844	6.5147e-106	8.24134e-104
C1S	4.35862	1.33597e-105	1.67762e-103
ABHD4	1.55754	1.40269e-104	1.74855e-102
MLF1	2.77846	1.54838e-103	1.90239e-101
TTLL7	2.74638	1.80799e-103	2.20549e-101
KRT80	-1.37495	2.70504e-103	3.27637e-101
ITGA10	-1.53544	1.2008e-102	1.44417e-100
CYTL1	-2.38191	1.53352e-102	1.83143e-100
IRS2	2.10687	2.05933e-102	2.44231e-100
PCDH7	1.30196	2.15781e-102	2.54145e-100
SULF2	-1.36735	9.79102e-102	1.14528e-99
TNIP3	5.48892	3.18664e-101	3.70214e-99
TIMP1	1.76485	6.43485e-101	7.4253e-99
PRDX1	1.16781	5.66276e-100	6.49051e-98
SYT1	2.4822	2.88524e-99	3.28495e-97
BMP6	0.853892	1.92089e-98	2.15822e-96
UXS1	1.07719	4.97019e-98	5.54777e-96
AKR1B10	5.10998	1.8527e-97	2.05457e-95
SQSTM1	1.28517	3.13897e-97	3.45853e-95
WSCD1	-1.2928	1.97709e-96	2.15062e-94
KIF21A	1.84006	1.6917e-95	1.82854e-93
ABCC3	3.58421	1.71479e-94	1.84184e-92
DYSF	-1.49456	2.58215e-94	2.75612e-92
B4GALNT1	4.24566	8.7952e-94	9.32947e-92
PLCB4	3.29552	9.04502e-94	9.53524e-92
PTPRJ	1.38137	1.15937e-92	1.21471e-90
LUCAT1	7.17594	1.56691e-92	1.63169e-90
NQO1	1.22067	2.61069e-92	2.70214e-90
TPST1	1.30507	3.17954e-92	3.27109e-90
ID1	1.56478	2.70884e-90	2.77016e-88
SLC22A23	2.1132	7.39163e-90	7.51395e-88
LINC02762	2.53959	2.91688e-89	2.9476e-87
RASGRP3	-1.75463	8.56684e-89	8.60615e-87
HMCN1	2.35421	1.07148e-88	1.0701e-86
BTBD11	3.50313	1.73008e-88	1.71781e-86
SLC30A3	2.14575	5.64601e-88	5.57356e-86
NAALAD2	4.72843	7.99812e-87	7.85011e-85
PPP1R16B	-1.44167	1.46183e-86	1.42657e-84
NSD2	-0.675009	5.12119e-86	4.9693e-84
TUT7	1.31842	6.82259e-86	6.58284e-84
MEOX2	-2.266	1.24333e-85	1.19289e-83
RASD1	2.27962	3.47226e-85	3.31281e-83
HSPB8	1.26529	1.1838e-84	1.12316e-82
HTRA3	1.7765	1.43059e-84	1.34981e-82
NCOA1	1.37308	1.57985e-84	1.48245e-82
HTATIP2	0.955981	6.91602e-84	6.4542e-82
AADAC	5.69875	4.12123e-83	3.82513e-81
SLC7A11	2.47223	1.94544e-82	1.79591e-80
MYO5C	-2.56612	6.83974e-82	6.28006e-80
GCKR	3.09982	5.53268e-81	5.05279e-79
REM1	7.18873	1.01199e-79	9.19298e-78
DUSP4	0.884269	5.83758e-79	5.27483e-77
ALDH1A1	0.956211	7.76177e-79	6.9766e-77
HEBP1	1.23194	1.22461e-78	1.09497e-76
PAPSS2	0.997399	1.96494e-78	1.74777e-76
IGFBP2	-1.90844	1.33483e-77	1.17506e-75
CXCL3	4.58407	1.66856e-77	1.46131e-75
GSTM3	1.94085	9.49072e-77	8.26952e-75
SMIM3	2.9244	1.34265e-76	1.16395e-74
CLDN5	-1.63297	2.55861e-76	2.20687e-74
ACVR1	1.01968	4.01319e-76	3.44408e-74
EPS8	1.27937	5.00857e-76	4.27682e-74
NABP1	1.50864	7.15953e-76	6.08311e-74
ADAMTSL1	0.924428	7.51187e-76	6.35088e-74
APCDD1L	1.95451	7.82061e-76	6.57933e-74
TSPAN8	3.84144	1.08169e-75	9.0554e-74
PRRX1	3.32436	1.74001e-75	1.44955e-73
ADAMTS1	1.23683	3.40693e-75	2.82444e-73
TSPAN18	-1.28946	1.25508e-74	1.03547e-72
DGKG	8.17085	3.74318e-74	3.05866e-72
ICAM1	1.54863	8.75252e-74	7.11788e-72
SEMA6B	-1.30288	1.47184e-73	1.19128e-71
TUBA4A	1.55654	1.59313e-73	1.28337e-71
SMAD1	-1.26732	1.97144e-73	1.58067e-71
CXCL12	4.57231	2.07575e-73	1.65652e-71
ITPKB	-1.45155	2.85649e-73	2.26898e-71
NSG1	3.28878	4.24162e-73	3.35363e-71
FRMD5	-1.22116	5.9211e-73	4.65993e-71
CNNM4	1.90604	7.51678e-73	5.8886e-71
FABP4	-1.92937	1.69439e-72	1.32132e-70
NEDD4L	-1.1142	2.51339e-72	1.95108e-70
KANK1	0.974908	1.1219e-71	8.66956e-70
HLA-B	1.52513	1.22311e-71	9.40913e-70
VASH1	-1.26196	2.0321e-71	1.55624e-69
NXPE3	0.987665	2.36966e-71	1.80665e-69
PLEKHG1	-1.46018	2.83619e-71	2.15273e-69
FTL	1.36176	4.10312e-71	3.10058e-69
L3HYPDH	1.1454	9.73437e-71	7.32351e-69
TYRO3	1.08042	1.17918e-70	8.83247e-69
SMAD6	1.52528	1.21344e-70	9.04938e-69
DDIT4L	2.89871	1.49165e-70	1.10758e-68
EPHA5	2.90186	1.93884e-69	1.4334e-67
PRICKLE1	-1.04718	2.95454e-69	2.1749e-67
APBA1	1.43919	5.34671e-69	3.91893e-67
DIO2	5.85502	7.92042e-69	5.78056e-67
ARHGEF40	2.15471	1.16058e-68	8.43423e-67
GPRC5B	-1.61019	1.33689e-68	9.67435e-67
ITGA4	2.19842	8.31271e-68	5.99006e-66
LOX	1.36985	3.39227e-67	2.43417e-65
HM13	0.73015	3.45918e-67	2.47179e-65
RASSF2	-1.10669	4.69451e-67	3.34054e-65
SAPCD2	-1.16476	1.22909e-66	8.70972e-65
TRNP1	1.3875	1.25644e-66	8.86673e-65
ITGAV	1.66404	1.34544e-66	9.45575e-65
PLA2R1	1.30942	1.49276e-66	1.04481e-64
GCNT2	1.42843	1.9615e-66	1.36728e-64
PGF	-1.25177	3.18467e-66	2.21089e-64
STXBP5-AS1	2.52711	3.37019e-66	2.33021e-64
TLR2	4.67488	3.57637e-66	2.46279e-64
NDRG4	1.07378	6.91757e-66	4.74451e-64
SLC2A12	2.55805	9.48036e-66	6.47622e-64
LIN7A	2.08681	1.40285e-65	9.545e-64
PLD3	1.15291	1.61498e-65	1.09447e-63
SHISAL1	4.16646	2.25926e-65	1.52505e-63
UNKL	1.07627	2.45938e-65	1.65359e-63
TRBC2	-1.1884	4.42022e-65	2.96033e-63
HERC3	1.30396	8.78019e-65	5.85735e-63
EFNA1	-1.52546	1.8481e-64	1.22809e-62
SLFN5	1.40823	1.90833e-64	1.26319e-62
ARHGEF28	-0.762874	2.27671e-64	1.50122e-62
CTSB	0.97027	3.2223e-64	2.11656e-62
LRP4	2.03074	9.03506e-64	5.91191e-62
ALDH1A2	-1.08228	2.037e-63	1.32778e-61
ARHGAP4	-1.63568	9.36472e-63	6.08102e-61
DYNC1I1	2.67867	2.30794e-62	1.493e-60
DOCK9	-1.0303	3.05888e-62	1.9713e-60
ETS2	-0.676339	3.49438e-62	2.2435e-60
ERICH5	5.75029	5.30193e-62	3.39125e-60
ST8SIA2	4.40747	6.33815e-62	4.03892e-60
PHEX	3.05336	1.7669e-61	1.12175e-59
ME1	1.60638	3.05708e-61	1.93366e-59
PRC1	-0.614151	4.9471e-61	3.11758e-59
CRISPLD1	1.57422	6.88365e-61	4.32202e-59
CBR3	1.47696	6.9773e-61	4.36477e-59
VWF	-1.25164	1.19314e-60	7.43668e-59
MAFG	0.762031	1.27236e-60	7.9016e-59
TMOD1	3.55878	2.41657e-60	1.4953e-58
GLIPR1	1.20653	2.66026e-60	1.64014e-58
CCDC68	2.80074	3.78803e-60	2.32705e-58
ZNF746	1.35624	6.1083e-60	3.73898e-58
TPX2	-0.637892	1.3014e-59	7.9376e-58
TFEC	1.82959	1.35862e-59	8.25711e-58
NID2	1.07542	6.96229e-59	4.21638e-57
STXBP6	5.58202	7.90225e-59	4.76871e-57
SLC43A3	-1.28074	9.71979e-59	5.84488e-57
STXBP5	1.24485	9.86513e-59	5.91146e-57
CTSC	1.13183	1.10444e-58	6.59495e-57
UST	2.84038	1.41634e-58	8.42795e-57
MAF	5.20047	2.27483e-58	1.34894e-56
H2BC12	1.78354	2.54054e-58	1.50129e-56
ITGB5	0.782158	2.70552e-58	1.59327e-56
KCNMB4	2.98682	4.17952e-58	2.45285e-56
PTGS2	1.64339	5.10548e-58	2.98601e-56
PLPP3	0.971626	2.40784e-57	1.40345e-55
CLU	1.30881	2.83269e-56	1.64546e-54
CCN1	-0.691477	2.90451e-56	1.68147e-54
NUP210	-2.27286	3.17637e-56	1.83264e-54
INHBA	1.41111	1.30391e-55	7.49771e-54
TNIK	-0.845665	1.83442e-55	1.05128e-53
ARHGAP10	-0.865554	3.82265e-55	2.18339e-53
CMAS	1.17898	4.82883e-55	2.74889e-53
ALDH3A2	0.862174	5.54923e-55	3.1485e-53
ARHGAP18	-1.00275	7.92644e-55	4.48238e-53
CHRNA1	-4.13026	2.4853e-54	1.40079e-52
GRAMD4	1.44114	4.45816e-54	2.50449e-52
CCDC88C	-1.12497	4.81722e-54	2.69733e-52
CXCL5	2.57736	5.30864e-54	2.96278e-52
CMBL	1.045	5.34897e-54	2.97556e-52
PCYT1A	0.593108	1.20778e-53	6.69689e-52
TBC1D7	1.05608	4.0119e-53	2.21732e-51
ABCC5	0.871146	4.23446e-53	2.33278e-51
NCF2	6.72341	3.43893e-52	1.88842e-50
ANGPT2	-1.08048	3.49845e-52	1.91495e-50
KLHL21	0.788881	3.71795e-52	2.0286e-50
SLC7A7	-1.67019	3.82948e-52	2.0828e-50
FBXO32	-1.54031	5.3663e-52	2.90938e-50
H1-0	-0.974757	1.82826e-51	9.88072e-50
SULF1	1.34302	2.18072e-51	1.17484e-49
ANGPTL4	1.68357	3.70495e-51	1.98348e-49
ZNF618	-0.780119	3.70245e-51	1.98348e-49
SMIM14	1.21127	6.44782e-51	3.44112e-49
MYRIP	-1.4796	1.29902e-50	6.91112e-49
FNDC4	1.47625	1.36019e-50	7.21407e-49
CST1	2.51424	7.36708e-50	3.8952e-48
ART4	1.57921	8.18041e-50	4.31188e-48
HYI	-1.22989	9.01254e-50	4.70692e-48
TCN1	5.72859	8.99966e-50	4.70692e-48
MAPRE3	2.00284	8.99524e-50	4.70692e-48
EPDR1	3.33436	1.83619e-49	9.56052e-48
TXNRD2	-0.968622	3.11155e-49	1.61517e-47
GABRE	1.90917	4.51341e-49	2.33576e-47
PRKG1	2.64772	6.89005e-49	3.55494e-47
MYO16	3.89714	9.15853e-49	4.71112e-47
TMEM106C	0.832743	9.23369e-49	4.73553e-47
DSE	0.953481	9.67981e-49	4.94945e-47
MAN1A1	1.46375	1.48405e-48	7.56554e-47
CSGALNACT1	-1.35012	1.81869e-48	9.24394e-47
PCDH15	4.88455	2.07041e-48	1.04921e-46
SNAI2	1.60231	2.76824e-48	1.3987e-46
TSPAN13	1.50788	3.76147e-48	1.89494e-46
VIM	-0.509735	4.53108e-48	2.27594e-46
ANXA1	0.68478	5.01971e-48	2.51398e-46
ABLIM3	1.07264	5.0382e-48	2.51586e-46
KIT	-2.16845	6.2147e-48	3.09431e-46
FTH1	0.938522	8.51324e-48	4.22643e-46
SCN1A	5.90126	9.43445e-48	4.67019e-46
ANGPT1	1.77961	1.12544e-47	5.555e-46
JUP	-1.15106	1.3155e-47	6.47438e-46
KCNAB1	-1.27444	1.56767e-47	7.69331e-46
ARVCF	-1.33231	2.07098e-47	1.01341e-45
EIF2B2	-0.673055	2.27313e-47	1.10916e-45
LRRC8A	0.562537	5.31645e-47	2.58673e-45
LACC1	2.35425	5.51816e-47	2.67725e-45
BACH1	1.36888	8.71157e-47	4.21462e-45
CCND3	0.77091	1.0372e-46	5.00376e-45
STARD7	0.766345	1.17027e-46	5.62983e-45
FBXO30	1.98551	1.32515e-46	6.35698e-45
NDRG1	0.807151	1.52286e-46	7.285e-45
F3	2.3457	1.63346e-46	7.79223e-45
TXN	1.63731	2.09511e-46	9.96666e-45
RARB	1.18416	4.42385e-46	2.09863e-44
NRIP3	1.24511	4.88268e-46	2.30987e-44
PDGFB	-0.922815	5.54804e-46	2.61739e-44
TSPAN2	4.61394	1.08314e-45	5.08182e-44
SEC14L2	1.0162	1.08312e-45	5.08182e-44
TPGS2	0.622473	1.10502e-45	5.17027e-44
NEFM	3.60344	1.30894e-45	6.10765e-44
SLC7A2	1.49418	2.41246e-45	1.12262e-43
RRAS2	1.11063	3.16298e-45	1.46786e-43
DIXDC1	0.918467	3.74055e-45	1.73119e-43
SGK1	0.774297	5.15192e-45	2.37796e-43
LPIN2	0.714051	5.19177e-45	2.38989e-43
MLLT3	1.57454	5.98318e-45	2.74679e-43
GLIS3	2.02205	7.38037e-45	3.37914e-43
REPS1	0.961246	7.80118e-45	3.56226e-43
FERMT3	0.856131	8.01698e-45	3.65104e-43
SEMA6D	1.7587	1.68953e-44	7.6739e-43
PANX1	0.970059	2.85045e-44	1.29125e-42
SLC19A2	1.50739	3.11782e-44	1.40578e-42
GABARAPL1	1.00755	3.11975e-44	1.40578e-42
APOL1	1.14989	3.22029e-44	1.44727e-42
GFPT2	1.05606	5.16178e-44	2.31372e-42
FAM43A	-0.757554	9.11672e-44	4.0758e-42
RGS3	-0.93445	1.4656e-43	6.53514e-42
SOX18	-1.75327	1.77996e-43	7.91617e-42
AK5	-1.69338	2.46643e-43	1.09407e-41
SMYD3	1.17419	2.47714e-43	1.09598e-41
SLC47A1	1.32796	2.64973e-43	1.1693e-41
CCND1	-0.602211	3.69076e-43	1.62451e-41
OSGIN2	1.92189	3.76133e-43	1.65131e-41
ACE	-1.42106	4.52744e-43	1.97748e-41
PLB1	2.97548	4.91464e-43	2.14113e-41
KCTD16	4.50642	5.58323e-43	2.42622e-41
DIAPH1	-0.6801	6.23293e-43	2.70168e-41
ADARB1	-0.733036	1.06302e-42	4.596e-41
DGKH	1.98314	1.69847e-42	7.32487e-41
TMEM161A	1.03698	4.9026e-42	2.10898e-40
EZR	-0.596881	5.14623e-42	2.20822e-40
BHMT2	2.5796	5.37979e-42	2.30266e-40
MGST3	0.790034	7.61966e-42	3.25321e-40
ITGA8	6.46556	7.75022e-42	3.30071e-40
CXCL2	2.98116	9.03163e-42	3.83687e-40
STMN1	-0.817323	1.40919e-41	5.97174e-40
TRPM3	4.35245	1.61872e-41	6.84271e-40
CASP4LP	-2.06913	1.79605e-41	7.57358e-40
RAB3B	1.01671	1.87772e-41	7.89847e-40
TXK	2.65356	2.03907e-41	8.5561e-40
PDE7B	-1.27789	2.41872e-41	1.01243e-39
SH2D5	1.43397	3.00969e-41	1.25671e-39
HPSE	1.16467	3.2193e-41	1.34096e-39
SCN5A	-1.16257	4.39652e-41	1.82685e-39
A2M	-2.07427	5.15019e-41	2.13483e-39
BCL2L11	-2.45519	1.05582e-40	4.36594e-39
AJUBA	-0.84472	1.11195e-40	4.58694e-39
GBA2	-0.805417	1.25959e-40	5.18345e-39
CSGALNACT2	0.935765	1.3145e-40	5.39639e-39
CD40	-1.30334	1.35124e-40	5.53394e-39
SYNGR1	1.85317	2.47018e-40	1.00923e-38
SEMA3E	7.94289	3.18539e-40	1.29833e-38
REEP5	0.712281	6.38701e-40	2.59708e-38
BCAP31	0.700263	7.48819e-40	3.03761e-38
PHF19	-0.762179	8.55584e-40	3.46248e-38
S1PR3	1.14679	1.01354e-39	4.09204e-38
OXA1L	-0.729244	1.09246e-39	4.40025e-38
TGFBR2	-0.575682	1.14625e-39	4.60603e-38
SPRY2	0.958853	1.17211e-39	4.69888e-38
HECW2	-0.879138	2.00167e-39	8.00576e-38
PLPP2	1.07177	2.12539e-39	8.4807e-38
KIAA0040	-0.925185	2.36479e-39	9.41398e-38
TNFSF4	-1.29157	2.57936e-39	1.02442e-37
LRP10	0.81023	2.82924e-39	1.12106e-37
RPS6KA2	-0.634504	3.14506e-39	1.24332e-37
ITPR3	-0.831784	3.46752e-39	1.36763e-37
ATF3	1.30988	3.78118e-39	1.4879e-37
FBLN5	1.3629	3.84355e-39	1.50897e-37
SPINT2	-1.81759	3.99636e-39	1.56536e-37
ATP6V0E1	1.00067	4.03712e-39	1.57771e-37
SAMSN1	1.25879	5.23735e-39	2.04209e-37
TPBG	1.04216	5.58245e-39	2.17169e-37
NTM	1.83639	9.2342e-39	3.58413e-37
ARHGAP44	3.43526	1.00849e-38	3.90546e-37
EPB41L2	-0.660239	1.32177e-38	5.10707e-37
ARHGEF15	-0.84555	1.44893e-38	5.58574e-37
MCM7	-0.79681	1.60124e-38	6.15902e-37
LINC00520	2.17263	1.66093e-38	6.37422e-37
SHROOM4	-0.815092	1.68322e-38	6.44531e-37
H1-2	2.11275	2.11978e-38	8.09879e-37
CXCL16	1.16348	2.16895e-38	8.26816e-37
RGL1	-0.722201	3.75965e-38	1.43001e-36
BCL6	1.12661	4.67258e-38	1.7733e-36
TMEM140	1.48193	6.43679e-38	2.43742e-36
HMGB2	-0.925626	7.76828e-38	2.9351e-36
ZDHHC9	0.602158	9.55279e-38	3.60138e-36
GIMAP5	-1.71641	1.22838e-37	4.62076e-36
AIFM2	1.08093	1.28104e-37	4.80825e-36
GSTM4	1.6275	1.3365e-37	5.00542e-36
AFAP1L1	-0.852434	1.37311e-37	5.13129e-36
RGCC	-1.28016	1.40335e-37	5.23285e-36
RGS5	-1.03871	1.55149e-37	5.76864e-36
BUB1B	-0.608611	1.5538e-37	5.76864e-36
CYLD	0.890089	1.59441e-37	5.90657e-36
TMEM116	2.28588	1.61661e-37	5.97588e-36
TNFAIP8L1	-0.787774	1.84474e-37	6.80443e-36
PKP4	-0.622216	2.33316e-37	8.58743e-36
FAM124B	-0.939307	2.64871e-37	9.72789e-36
TPP1	0.942714	2.85657e-37	1.04688e-35
LAMC2	0.927521	4.31204e-37	1.5769e-35
MGP	1.04319	4.82606e-37	1.7611e-35
TOX2	1.19692	5.29668e-37	1.92461e-35
PRKCB	9.23927	5.87327e-37	2.12959e-35
ANXA10	4.52983	6.03394e-37	2.18321e-35
FAM171B	1.74274	7.31882e-37	2.64251e-35
IPPK	0.918499	7.70526e-37	2.77033e-35
EFEMP1	-0.444944	8.04146e-37	2.88513e-35
ZDHHC18	0.794969	9.68147e-37	3.46625e-35
DIPK1A	2.73691	9.95003e-37	3.55495e-35
RALGAPA2	-0.877862	1.08651e-36	3.87379e-35
EHD4	-0.497874	1.09055e-36	3.8801e-35
IL6	1.46269	1.27844e-36	4.53913e-35
STK32B	-1.18905	1.41526e-36	5.01447e-35
GAREM1	2.27153	1.56342e-36	5.52795e-35
SH2D3C	-0.825595	1.77022e-36	6.24624e-35
ENKUR	2.98354	2.07979e-36	7.32342e-35
ARG2	-1.18361	2.48441e-36	8.73021e-35
TBC1D2	1.15284	2.50615e-36	8.7885e-35
MTMR9LP	-1.64788	2.59363e-36	9.07663e-35
FECH	0.795868	3.02068e-36	1.05495e-34
FLI1	-0.549483	3.56534e-36	1.24263e-34
SHMT1	-1.0434	3.78156e-36	1.31531e-34
PITHD1	0.785621	8.1068e-36	2.81398e-34
KIF20A	-0.851459	1.04606e-35	3.62366e-34
P4HA2	0.81353	1.11293e-35	3.8475e-34
BMPR1B	2.47726	1.1208e-35	3.86687e-34
AMPH	1.48609	1.13831e-35	3.91936e-34
H2AC6	2.27642	1.17245e-35	4.0288e-34
KIF19	-3.67012	1.19752e-35	4.10667e-34
SUPT16H	-0.395529	1.41855e-35	4.85492e-34
COL12A1	1.19399	1.50839e-35	5.15206e-34
RFLNB	-0.665033	1.59876e-35	5.44983e-34
NR3C1	1.04111	2.21177e-35	7.52441e-34
PIK3C2B	-1.03019	2.22771e-35	7.56359e-34
SLC48A1	1.0496	2.30557e-35	7.81241e-34
MTHFD2L	1.2701	2.63956e-35	8.92642e-34
TMEM37	1.55788	3.22576e-35	1.08873e-33
NLGN4Y-AS1	6.57195	4.16203e-35	1.40196e-33
NRROS	-1.05119	4.6533e-35	1.56435e-33
CD151	0.593189	5.36371e-35	1.79963e-33
IL17RA	0.699948	7.44354e-35	2.49256e-33
MICAL2	-0.6298	9.61318e-35	3.2128e-33
INKA1	-1.55574	1.05358e-34	3.51425e-33
ROR1-AS1	6.17478	1.21595e-34	4.04797e-33
NBEAL2	-0.948696	2.49227e-34	8.28074e-33
CDC20	-0.856318	3.18464e-34	1.05606e-32
TDP2	0.968729	3.92221e-34	1.29813e-32
SMAD9	1.57271	5.02978e-34	1.66148e-32
SMAD7	1.78632	6.65342e-34	2.19357e-32
GBE1	1.07212	8.42078e-34	2.77091e-32
TP53I11	-0.857456	8.69486e-34	2.85559e-32
SLC35F2	-0.568204	1.09316e-33	3.58328e-32
ACOT13	0.887654	1.19075e-33	3.8957e-32
ZNF521	-0.623604	1.43053e-33	4.67123e-32
LAMP1	0.510123	1.71436e-33	5.58736e-32
G6PD	0.811876	1.78407e-33	5.80349e-32
ANKRD44	1.38709	2.25447e-33	7.31974e-32
GPR37	1.38595	2.61445e-33	8.47241e-32
ITGA6	-1.19181	3.05995e-33	9.89732e-32
WLS	0.405672	3.23099e-33	1.04308e-31
SEPTIN3	4.10317	3.86111e-33	1.24415e-31
TSKU	0.922516	4.11951e-33	1.32491e-31
WNT5A	1.81537	4.1501e-33	1.33225e-31
CGNL1	-0.767631	4.18997e-33	1.34252e-31
RASGRF2	-2.18516	4.77863e-33	1.52827e-31
NOTCH3	1.52035	5.50087e-33	1.75596e-31
SIPA1L2	0.869341	5.84343e-33	1.86183e-31
SULT1C4	-1.73297	7.92924e-33	2.52171e-31
SMIM10L2A	4.63272	8.0632e-33	2.55954e-31
AURKA	-0.597301	9.83769e-33	3.11703e-31
CHST1	0.933844	9.95176e-33	3.14734e-31
TRABD2B	3.80306	1.06431e-32	3.35976e-31
CTSD	0.849287	1.34377e-32	4.23411e-31
CABYR	1.27042	1.49958e-32	4.71636e-31
PSAP	0.649717	1.7258e-32	5.41787e-31
EPHB3	4.54731	1.76011e-32	5.51545e-31
RRAGD	2.40148	2.83958e-32	8.88173e-31
GM2A	0.550087	3.29243e-32	1.02794e-30
VNN1	8.63124	3.90641e-32	1.21519e-30
TMSB4X	-0.792496	4.5193e-32	1.40328e-30
NXN	-0.776499	4.72453e-32	1.46435e-30
SCAMP5	0.905486	5.55647e-32	1.71908e-30
NFKBIA	0.761949	7.10555e-32	2.19437e-30
AFP	5.29242	7.6206e-32	2.34918e-30
MAOA	0.819834	7.63926e-32	2.35069e-30
LRP12	1.04368	9.45761e-32	2.90498e-30
KIF2C	-0.620688	1.08393e-31	3.3234e-30
FAM83D	-0.752441	1.08606e-31	3.32395e-30
PTDSS1	0.510676	1.10679e-31	3.38136e-30
STING1	-0.794702	1.27219e-31	3.87973e-30
ZBTB41	2.01976	1.41812e-31	4.31705e-30
PLXNA4	1.01282	1.57146e-31	4.77533e-30
CLDN11	-0.638659	1.87125e-31	5.67624e-30
ATP6V1D	0.866105	2.10407e-31	6.37115e-30
SYNJ2	0.475023	2.86592e-31	8.66268e-30
MPZL2	-1.07559	2.96712e-31	8.95275e-30
OPN3	1.0041	3.16024e-31	9.51862e-30
PLEKHM3	1.61097	3.53028e-31	1.06145e-29
NTSR1	-1.66168	3.62482e-31	1.08795e-29
MORC4	0.753527	5.08065e-31	1.51957e-29
KIAA0513	1.3266	5.42145e-31	1.61866e-29
RAI14	0.483776	5.52371e-31	1.64632e-29
CDCA7L	-0.544936	5.98145e-31	1.77964e-29
GIMAP4	-0.741451	6.54997e-31	1.9454e-29
H4C8	4.45161	6.96728e-31	2.06575e-29
GABRQ	6.28702	7.77524e-31	2.30131e-29
CPQ	0.884284	7.97572e-31	2.35656e-29
P2RX7	-1.23751	8.64625e-31	2.55027e-29
SLC6A15	4.56422	9.38103e-31	2.76223e-29
LRRFIP1	-0.517526	9.47353e-31	2.78466e-29
NPTXR	1.68992	9.50755e-31	2.78986e-29
SRXN1	2.13313	9.81249e-31	2.8744e-29
NIPAL3	0.736032	1.23107e-30	3.60003e-29
UACA	-1.2849	1.48025e-30	4.32131e-29
HNRNPF	-0.491883	1.73938e-30	5.06915e-29
EEF1A2	1.78237	1.80628e-30	5.25512e-29
TIPARP	0.914228	2.72097e-30	7.90284e-29
ZNF365	2.04755	2.97101e-30	8.61442e-29
LMNB1	-0.619896	3.45318e-30	9.99549e-29
P2RX4	-0.828945	3.92066e-30	1.13295e-28
CD59	0.68384	3.98742e-30	1.15029e-28
SPAG5	-0.788204	4.201e-30	1.20986e-28
STARD3NL	0.70588	4.22762e-30	1.21547e-28
IKBKE	0.8999	4.35523e-30	1.25006e-28
ARHGEF10L	1.34571	4.48275e-30	1.2845e-28
BCL2L13	0.51281	4.89328e-30	1.39979e-28
LMO7	-0.642796	4.92643e-30	1.40692e-28
ADK	1.15997	5.59491e-30	1.59516e-28
CTSA	0.717323	5.6851e-30	1.61817e-28
LMO2	-0.832562	8.04952e-30	2.28735e-28
NR5A2	-0.976233	8.0846e-30	2.2935e-28
NPR1	1.12921	8.94945e-30	2.53464e-28
PODXL	-0.62015	1.02821e-29	2.90726e-28
STOX2	4.06165	1.0328e-29	2.91541e-28
TRAM2	-0.461048	1.0592e-29	2.98497e-28
SNX29	0.738784	1.13322e-29	3.18832e-28
BLVRB	1.06698	1.13702e-29	3.19374e-28
SERPINB2	1.41961	1.15017e-29	3.22538e-28
IL11	2.30248	1.62533e-29	4.5504e-28
COPS8	0.688182	1.72336e-29	4.81695e-28
CNN3	-0.490359	2.00547e-29	5.59632e-28
TANC2	1.04656	2.33978e-29	6.51855e-28
ADAM17	0.766891	2.35364e-29	6.54649e-28
RPLP0P2	5.38083	2.54853e-29	7.07705e-28
OGFRL1	-1.1663	2.78099e-29	7.71001e-28
UBE2J1	-0.832502	2.91352e-29	8.06436e-28
GSTM2	1.53259	3.53223e-29	9.76108e-28
BCL6B	-0.637479	3.69539e-29	1.01955e-27
SLC22A25	12.3212	5.21934e-29	1.43768e-27
ZFP36L2	-0.976748	7.27484e-29	2.00064e-27
CARD6	0.620412	7.3109e-29	2.00732e-27
LYST	1.62037	7.6862e-29	2.10698e-27
ASF1A	1.37398	1.06261e-28	2.9082e-27
TMEM14C	0.743171	1.12065e-28	3.06217e-27
ARHGAP21	0.542254	1.23693e-28	3.3745e-27
TTL	0.575528	1.3248e-28	3.60844e-27
HSPA12B	-0.942493	1.36459e-28	3.7109e-27
FGFR1	-0.599742	1.4606e-28	3.96567e-27
NEBL	2.29163	2.08757e-28	5.65897e-27
HSD17B2	-1.79652	2.13415e-28	5.77608e-27
SPHK1	0.855745	2.21274e-28	5.9793e-27
FJX1	-0.834831	2.40698e-28	6.49391e-27
MAPRE2	-0.583991	2.42543e-28	6.53335e-27
CAV1	-0.833719	2.633e-28	7.08133e-27
PRDX4	0.698619	2.6381e-28	7.08389e-27
MKI67	-0.904562	2.75811e-28	7.3945e-27
NRK	1.64653	2.99726e-28	8.02307e-27
TMEM9B	0.847149	3.07531e-28	8.21912e-27
IDS	1.08325	3.18639e-28	8.50268e-27
SLC2A3	0.641341	3.58028e-28	9.53886e-27
SLIT2	0.74893	4.21422e-28	1.12103e-26
GLMP	0.706961	4.33689e-28	1.15187e-26
MLLT11	1.00859	4.36402e-28	1.15728e-26
TACSTD2	-0.835606	4.58672e-28	1.21445e-26
ATP8A1	2.1368	4.67128e-28	1.23492e-26
TLE4	0.82414	4.94494e-28	1.30525e-26
CHPF2	0.60247	5.90095e-28	1.55519e-26
AKR1C7P	5.56877	6.86974e-28	1.80773e-26
IL18R1	1.15404	6.98894e-28	1.83626e-26
SLC26A2	1.53099	7.47578e-28	1.96116e-26
KIAA1671	-0.623424	9.45769e-28	2.47728e-26
ADCY7	0.765402	9.80007e-28	2.56303e-26
CYB5R1	0.764879	1.00446e-27	2.62295e-26
ADCYAP1R1	4.00377	1.29325e-27	3.37192e-26
EFNA5	1.11975	1.47069e-27	3.82872e-26
YIPF5	1.26953	1.66611e-27	4.33088e-26
PTGDS	5.12361	1.69909e-27	4.40989e-26
SIL1	0.771405	2.28747e-27	5.92797e-26
ABCA2	0.91868	2.5513e-27	6.60169e-26
ATP10D	0.775909	2.65945e-27	6.8711e-26
ARHGEF26	1.29823	2.69186e-27	6.94435e-26
PHF20L1	0.672667	2.91481e-27	7.50817e-26
ATP6V0D2	6.73266	2.97162e-27	7.64297e-26
EPB41L1	1.10131	2.98468e-27	7.66501e-26
UNC13B	-0.813548	3.41999e-27	8.76975e-26
CRISPLD2	1.37613	3.82094e-27	9.78322e-26
SMPD1	0.888537	4.62866e-27	1.18336e-25
EML1	0.583127	4.87739e-27	1.24508e-25
GTSE1	-0.691076	7.64352e-27	1.9483e-25
ABCC1	0.704699	9.23203e-27	2.3462e-25
PIK3CD	0.886086	1.05684e-26	2.68183e-25
PPP3CA	1.1617	1.35033e-26	3.4215e-25
FOXM1	-0.739161	1.4657e-26	3.70834e-25
RBM24	1.32179	1.51428e-26	3.82558e-25
IL3RA	-1.553	1.58215e-26	3.99113e-25
GALNT10	0.410319	1.60511e-26	4.04308e-25
CEP20	0.91912	1.66361e-26	4.18425e-25
KIF4A	-0.553491	1.77992e-26	4.47022e-25
KCNE4	2.37593	1.82862e-26	4.58578e-25
PKP2	-1.10726	1.86472e-26	4.66945e-25
CYP1A1	-1.40636	1.91533e-26	4.78918e-25
KIF26B	2.71354	2.48533e-26	6.20534e-25
DES	3.86767	2.81157e-26	7.00964e-25
NR3C2	-0.972382	2.88001e-26	7.1698e-25
GRK5	-0.934967	2.88628e-26	7.17495e-25
CARD11	0.899055	3.60627e-26	8.95173e-25
MSX1	1.54095	4.10494e-26	1.01748e-24
ID2	1.96749	4.13308e-26	1.02297e-24
CHST11	0.613104	4.31628e-26	1.06676e-24
DENND11	0.606684	5.09845e-26	1.25826e-24
NECAB3	1.09518	5.23542e-26	1.29019e-24
GLE1	0.535911	5.45497e-26	1.34236e-24
MYADM	0.823198	5.74144e-26	1.41083e-24
TCF19	-0.564825	6.95579e-26	1.70677e-24
ASAH1	0.898132	7.97173e-26	1.95324e-24
CLIC2	2.51013	8.12766e-26	1.9886e-24
EGLN3	3.67883	8.70721e-26	2.12735e-24
SLFN11	-0.538183	8.72441e-26	2.12851e-24
KRT18	-0.765785	9.606e-26	2.34025e-24
PIEZO2	1.08764	9.67449e-26	2.35358e-24
WDFY4	-1.06088	1.08207e-25	2.62868e-24
CKAP4	0.563435	1.18447e-25	2.87335e-24
MPP4	-0.915982	1.25063e-25	3.02953e-24
ENDOD1	0.615002	1.26643e-25	3.06348e-24
FAH	0.895156	1.27782e-25	3.08666e-24
BIRC5	-0.559457	1.38415e-25	3.33878e-24
C1orf115	-0.797238	1.39459e-25	3.3592e-24
CENPV	-1.00961	1.54022e-25	3.70478e-24
NCAPH	-0.701073	1.58305e-25	3.80243e-24
INO80C	-0.678935	1.74678e-25	4.18983e-24
FLYWCH1	0.701791	1.95927e-25	4.6929e-24
KSR2	-1.21934	2.27755e-25	5.44762e-24
OSBP2	-1.069	2.61329e-25	6.24192e-24
MYL9	0.958991	2.72061e-25	6.48919e-24
ARMH4	1.87245	2.78347e-25	6.62985e-24
GLDC	-1.57075	3.27647e-25	7.79326e-24
RPIA	-0.598596	3.31539e-25	7.87486e-24
TM6SF1	0.927644	3.4812e-25	8.25721e-24
EXT2	0.491709	3.62226e-25	8.57988e-24
SRPX	0.672292	3.70612e-25	8.76636e-24
NCOA3	0.721223	3.94872e-25	9.32728e-24
CD44	0.545508	4.34301e-25	1.02445e-23
SHROOM3	-1.07669	4.76859e-25	1.12328e-23
CDC25A	-0.648739	5.06116e-25	1.19056e-23
FAM13A	0.864265	5.18535e-25	1.21809e-23
HACD4	2.08656	5.29057e-25	1.2411e-23
PAPPA2	8.68755	5.33618e-25	1.25009e-23
ENTPD7	0.905812	6.13825e-25	1.43601e-23
TSC22D3	0.697444	6.25668e-25	1.46172e-23
SLC49A3	1.32191	7.41888e-25	1.73087e-23
PIK3C2G	6.64858	8.256e-25	1.92355e-23
ENOX1	2.86274	8.95385e-25	2.08046e-23
C2CD4A	5.28274	8.94322e-25	2.08046e-23
PGM3	0.75865	9.64257e-25	2.23744e-23
NPC1	0.595618	1.10747e-24	2.56627e-23
ITGA5	0.747721	1.15104e-24	2.66362e-23
SERTAD4	-1.35216	1.2553e-24	2.90096e-23
RAPGEF2	0.642802	1.2953e-24	2.98532e-23
GIMAP6	-0.643523	1.29509e-24	2.98532e-23
PIM3	-0.57033	1.37453e-24	3.16364e-23
SH3PXD2A	0.80483	1.46119e-24	3.35858e-23
CLTCL1	1.16149	1.70021e-24	3.90271e-23
ARHGAP26	-0.902301	1.74313e-24	3.99586e-23
MANCR	0.748444	1.80665e-24	4.13592e-23
LMNB2	-0.553535	1.85019e-24	4.22992e-23
TICRR	-0.834242	2.32285e-24	5.30342e-23
LINC02099	3.1252	2.37342e-24	5.41164e-23
RTL9	6.76743	2.40607e-24	5.47878e-23
GRPEL2	1.10675	2.71795e-24	6.18071e-23
PTPN1	0.356849	3.32981e-24	7.56203e-23
MAN2B2	0.654179	3.42812e-24	7.77495e-23
AURKB	-0.755079	3.58056e-24	8.10993e-23
GK	0.987951	3.71576e-24	8.405e-23
NES	-0.743707	4.1359e-24	9.34298e-23
MMRN1	1.46428	4.17959e-24	9.42921e-23
LITAF	0.838408	4.82057e-24	1.08609e-22
CYB5B	-0.481718	5.03788e-24	1.13356e-22
PIBF1	2.29613	5.51296e-24	1.23882e-22
SURF4	0.392719	5.55772e-24	1.24724e-22
MAGI1	-0.80959	6.25256e-24	1.40133e-22
PCOLCE2	5.06434	6.29666e-24	1.40936e-22
SYNE3	-0.827878	6.60654e-24	1.47679e-22
HK2	-0.628961	6.82877e-24	1.52447e-22
SLC46A1	-1.22702	7.43782e-24	1.65827e-22
RGS11	1.49595	7.79094e-24	1.73473e-22
MFSD1	1.36446	8.95712e-24	1.99179e-22
PFAS	-0.588116	9.06749e-24	2.01371e-22
SLC7A8	1.51501	9.32679e-24	2.06861e-22
PACC1	0.798006	1.08376e-23	2.40058e-22
LOC105375095	5.53696	1.15624e-23	2.55781e-22
HDAC1	-0.58406	1.2989e-23	2.86969e-22
TBC1D8	0.563027	1.32952e-23	2.93354e-22
IQGAP3	-0.688656	1.56243e-23	3.43856e-22
ARL6IP5	0.74846	1.73176e-23	3.8063e-22
MMP2	0.66049	1.83976e-23	4.03848e-22
CHGA	11.0213	2.15773e-23	4.73039e-22
DDR1	1.00824	2.20412e-23	4.8259e-22
SPRY4	-0.612072	2.21479e-23	4.84304e-22
SLC6A8	0.70531	2.41883e-23	5.28246e-22
MANSC1	-0.637769	2.90281e-23	6.33131e-22
PRDX6	0.471278	2.96749e-23	6.46414e-22
NALF1	1.20818	3.1347e-23	6.81967e-22
PRSS23	0.419231	3.7409e-23	8.12814e-22
COL4A6	0.85978	3.89138e-23	8.44434e-22
BAG2	0.77255	3.93338e-23	8.52466e-22
DESI1	0.506807	3.95264e-23	8.55554e-22
H1-10	-0.869292	4.71138e-23	1.01849e-21
CXADR	-1.39382	4.9008e-23	1.0581e-21
TG	3.95504	5.0418e-23	1.08717e-21
MGLL	-0.592711	5.27788e-23	1.13664e-21
FRY	-0.52124	5.36026e-23	1.15148e-21
TBC1D4	-0.636241	5.71707e-23	1.22658e-21
PLBD2	0.810659	5.73442e-23	1.22876e-21
AMPD3	1.34885	5.83264e-23	1.24824e-21
RABGAP1L	0.853083	6.1906e-23	1.32319e-21
STAT5A	-0.912827	6.45748e-23	1.37851e-21
NUDT16	-0.526367	6.54778e-23	1.39604e-21
IGFBP3	0.994121	6.65608e-23	1.41736e-21
MCM10	-0.643772	7.02609e-23	1.49429e-21
SLC9A9	2.34076	7.17805e-23	1.52471e-21
BACE1	0.48362	7.8473e-23	1.6648e-21
UHRF1	-0.676036	8.50886e-23	1.80291e-21
CCM2L	-1.07589	8.52859e-23	1.80485e-21
THSD1	-0.690183	8.8963e-23	1.88033e-21
SHISA4	0.939973	9.2783e-23	1.95865e-21
SNAI1	1.17645	9.47081e-23	1.99682e-21
KCNAB2	1.73688	9.59556e-23	2.02063e-21
SLC36A1	0.816095	9.69207e-23	2.03844e-21
ZSCAN31	1.01962	1.00382e-22	2.10864e-21
CYP2B7P	2.59191	1.0191e-22	2.13811e-21
TREML3P	11.5989	1.03099e-22	2.16041e-21
APCDD1L-DT	2.69864	1.03864e-22	2.17376e-21
KIFC1	-0.712062	1.08216e-22	2.26206e-21
SELE	-2.19361	1.18967e-22	2.48375e-21
SKAP2	0.957875	1.32505e-22	2.76303e-21
NKAIN2	4.59457	1.3364e-22	2.78329e-21
NR2F1-AS1	0.949373	1.49365e-22	3.10702e-21
SLC16A2	1.63188	1.72631e-22	3.5866e-21
TRIP13	-0.569656	1.80711e-22	3.74992e-21
PTGER2	2.26375	1.89638e-22	3.93038e-21
RHPN1	-1.21365	1.95665e-22	4.05039e-21
ANO2	-1.26724	1.99256e-22	4.11973e-21
PNKD	0.632898	2.07961e-22	4.29451e-21
FAP	1.51107	2.13835e-22	4.41048e-21
LDB2	-0.698104	2.26426e-22	4.66455e-21
ELAPOR2	-0.798482	2.4619e-22	5.06558e-21
BEND6	2.22434	2.50837e-22	5.15499e-21
CMTM7	-0.761851	2.55093e-22	5.23614e-21
NAPEPLD	1.08248	2.67453e-22	5.48326e-21
SELENOM	1.25109	2.70764e-22	5.54449e-21
NBDY	0.72519	2.79664e-22	5.71989e-21
SMPDL3A	1.34631	2.90821e-22	5.94095e-21
ZNF385D	3.97308	3.03853e-22	6.19237e-21
ZNF804A	2.20907	3.09385e-22	6.29759e-21
SEC22B	0.422895	3.28621e-22	6.68118e-21
PRKAB2	1.05155	3.35388e-22	6.81066e-21
KDR	-0.402058	3.46496e-22	7.02786e-21
DIPK2A	1.32636	3.53584e-22	7.15462e-21
TLL1	1.29334	3.53355e-22	7.15462e-21
DACH1	-1.41902	3.77622e-22	7.632e-21
RAD54L	-0.770593	3.87727e-22	7.82695e-21
NCAPD2	-0.596082	3.95512e-22	7.97467e-21
KIAA0319	4.7301	4.52998e-22	9.12299e-21
COL6A1	0.626212	4.79285e-22	9.64102e-21
PTPRF	-0.587446	4.89756e-22	9.84005e-21
CBR1	0.834942	5.50413e-22	1.10458e-20
AKR1B1	0.650406	5.51689e-22	1.10584e-20
JCAD	-0.638561	5.53498e-22	1.10687e-20
ELL2	0.824271	5.53396e-22	1.10687e-20
PITRM1	0.414632	5.62178e-22	1.12291e-20
CES1	10.6341	6.0869e-22	1.21439e-20
LOC101928994	11.3738	6.39735e-22	1.27484e-20
DNAJC9	-0.460681	6.59956e-22	1.31208e-20
CLCF1	1.45714	6.59754e-22	1.31208e-20
SVIP	-0.774338	6.81798e-22	1.35392e-20
ITPRID2	-0.620822	7.07487e-22	1.40331e-20
GFRA1	3.58022	7.156e-22	1.41775e-20
MCM5	-0.710462	7.32647e-22	1.44984e-20
S1PR1	-0.453493	7.77728e-22	1.53727e-20
ZFAND2A	0.920984	7.86848e-22	1.5535e-20
KNSTRN	-0.551024	8.11075e-22	1.59949e-20
GADD45G	1.95643	8.7773e-22	1.72893e-20
FLT4	-0.683442	9.86336e-22	1.94063e-20
BOK	-0.70904	1.02536e-21	2.01508e-20
BTG2	-0.574042	1.04508e-21	2.05148e-20
PELI2	1.47323	1.06172e-21	2.08175e-20
SNN	0.599804	1.10064e-21	2.15558e-20
STX12	0.573861	1.10867e-21	2.16882e-20
LTBP3	0.805728	1.34676e-21	2.63158e-20
CDCA5	-0.56333	1.40808e-21	2.74826e-20
MCM3	-0.561629	1.4557e-21	2.83795e-20
ARHGAP27	-0.674599	1.50251e-21	2.92586e-20
ASF1B	-0.672504	1.64232e-21	3.19448e-20
TSPAN3	0.581292	1.77355e-21	3.4458e-20
CUBN	-1.11389	1.78432e-21	3.46281e-20
LRRC20	-0.691446	1.86304e-21	3.61146e-20
GREM1	0.976944	1.88808e-21	3.65585e-20
ENG	0.649363	1.99289e-21	3.85443e-20
CD63	0.600963	2.26627e-21	4.37822e-20
KIF18B	-0.711461	2.39341e-21	4.61861e-20
GALNT2	0.527121	2.51319e-21	4.84427e-20
COL24A1	4.45239	2.65626e-21	5.11428e-20
KCNMA1	1.24695	2.79493e-21	5.37521e-20
LYPLAL1-DT	7.2817	2.80448e-21	5.3875e-20
MCM2	-0.655113	2.91918e-21	5.60154e-20
P2RY1	1.99225	2.95442e-21	5.66281e-20
COBL	4.67331	3.06976e-21	5.87727e-20
ZCCHC2	-0.874299	3.29535e-21	6.30213e-20
GYPC	-0.925368	3.49923e-21	6.68454e-20
PRECSIT	1.06911	4.11629e-21	7.85453e-20
NCK2	0.527251	4.3273e-21	8.24796e-20
C1QTNF1	-2.50963	4.75064e-21	9.04475e-20
GRB10	0.388754	4.82387e-21	9.17394e-20
ADAM9	0.556045	5.05916e-21	9.61071e-20
MYOM3	3.1517	5.10195e-21	9.68123e-20
GNAI1	0.967071	5.11576e-21	9.69667e-20
GPR153	1.37571	5.1654e-21	9.77989e-20
ICA1L	1.34626	5.29898e-21	1.00217e-19
CORO2B	-2.0274	5.64767e-21	1.06694e-19
SDC1	0.943202	6.0828e-21	1.14787e-19
DGKI	2.62021	6.47833e-21	1.22116e-19
MOSMO	1.28148	6.55463e-21	1.23418e-19
AHCYL1	0.55993	6.57234e-21	1.23615e-19
SPTBN5	-0.970513	6.64515e-21	1.24847e-19
NPR3	3.692	6.65791e-21	1.24949e-19
GPR176	-0.473804	7.33114e-21	1.37433e-19
LMO1	6.32155	7.89609e-21	1.47861e-19
ABHD3	1.05625	7.94245e-21	1.48566e-19
ZNF474	3.83892	8.04675e-21	1.50353e-19
ALAS1	0.546328	8.43976e-21	1.57524e-19
ASRGL1	-0.842572	8.53222e-21	1.59076e-19
TCTN1	0.79686	9.00019e-21	1.67618e-19
MARCHF4	-0.548817	9.26221e-21	1.72309e-19
DCLK2	1.12461	9.45204e-21	1.7565e-19
FSCN1	-0.606443	1.00113e-20	1.85841e-19
MME	0.864375	1.08867e-20	2.01871e-19
SRC	0.606662	1.11875e-20	2.07223e-19
PLA2G12A	0.84058	1.1379e-20	2.10542e-19
PKHD1L1	2.56224	1.28597e-20	2.37681e-19
EFEMP2	0.535698	1.34673e-20	2.48643e-19
SLC9A3R1	-0.787334	1.59649e-20	2.94437e-19
KHK	-1.45232	1.90892e-20	3.51678e-19
TMIGD3	2.87808	1.96729e-20	3.6204e-19
TMEM200C	2.19362	2.0046e-20	3.6851e-19
ABCC2	1.56974	2.19227e-20	4.02576e-19
ALDH7A1	-0.471664	2.30895e-20	4.23546e-19
RGS20	1.09693	2.60054e-20	4.76524e-19
CIDEA	-1.63839	2.64593e-20	4.84321e-19
TNFRSF10C	-0.756377	2.75514e-20	5.03772e-19
IPO9	-0.403031	2.99953e-20	5.47872e-19
BMP4	-0.636439	3.04932e-20	5.5637e-19
MXD1	1.10055	3.18303e-20	5.80147e-19
MAP1B	0.932623	3.20112e-20	5.82823e-19
EGF	5.51611	3.26435e-20	5.93701e-19
PIF1	-0.87682	3.33108e-20	6.05194e-19
MYEF2	-0.764951	3.51854e-20	6.38573e-19
MTCL1	0.674549	3.65131e-20	6.61965e-19
DHCR24	-0.419214	3.80277e-20	6.88693e-19
GBA	0.754935	3.8846e-20	7.02767e-19
MAFB	1.88479	3.92188e-20	7.0876e-19
ANK2	2.70949	4.17951e-20	7.5452e-19
FANCA	-0.715997	4.46817e-20	8.05355e-19
FDFT1	-0.519492	4.47053e-20	8.05355e-19
TGM2	-0.533022	4.67684e-20	8.41635e-19
CKS1B	-0.650085	4.87415e-20	8.76218e-19
UBE2A	0.799326	4.89768e-20	8.79522e-19
NMT2	-0.42947	5.02261e-20	9.0101e-19
INCENP	-0.610618	5.39551e-20	9.66889e-19
SLC24A2	10.8375	5.71107e-20	1.02237e-18
TLR4	1.12927	5.86326e-20	1.04851e-18
CCDC85B	-1.05115	6.25913e-20	1.11813e-18
RND3	0.987744	6.77413e-20	1.20887e-18
EPB41L4A	0.753323	7.54213e-20	1.34451e-18
LHFPL2	0.813646	7.59295e-20	1.35216e-18
MCM4	-0.448592	7.93987e-20	1.41247e-18
VGLL3	1.34944	8.50861e-20	1.51207e-18
CNTRL	-0.561116	8.744e-20	1.55229e-18
GTF3A	-0.403258	8.88475e-20	1.57564e-18
INPP1	-0.557002	9.05339e-20	1.60388e-18
PSRC1	-0.786568	1.00772e-19	1.7834e-18
RCAN1	0.632135	1.06026e-19	1.87445e-18
IL31RA	1.24181	1.06987e-19	1.88948e-18
NQO2	0.745577	1.07738e-19	1.90078e-18
FAM124A	0.757453	1.10446e-19	1.94453e-18
CCNF	-0.662398	1.10438e-19	1.94453e-18
CASP7	-0.557643	1.16194e-19	2.04363e-18
ROBO4	-0.596423	1.18273e-19	2.07805e-18
MARCKSL1	-0.5489	1.19281e-19	2.09146e-18
IFIT2	1.61668	1.19239e-19	2.09146e-18
POLA1	-0.57562	1.19708e-19	2.0968e-18
RPA1	-0.396906	1.21969e-19	2.1342e-18
NAGA	0.513373	1.23608e-19	2.16067e-18
CTSO	1.1914	1.47057e-19	2.56794e-18
FUT8	0.757481	1.53695e-19	2.6811e-18
TNFRSF11A	-0.955988	1.59742e-19	2.78374e-18
PARP1	-0.508951	1.61814e-19	2.81698e-18
HMGB1	-0.439197	1.74061e-19	3.02711e-18
SEMA4D	-0.998424	1.76411e-19	3.06485e-18
CLMN	0.785341	1.77118e-19	3.074e-18
POLE	-0.588633	1.84365e-19	3.19653e-18
ADD3	-0.73005	1.93688e-19	3.35477e-18
SPNS2	-0.687832	1.94183e-19	3.35993e-18
STAT4	2.61603	1.95284e-19	3.37556e-18
TROAP	-0.898163	2.1219e-19	3.66409e-18
C1QTNF6	-0.666754	2.18858e-19	3.77542e-18
PLAT	-0.591754	2.25903e-19	3.89301e-18
HDAC5	-0.817659	2.26293e-19	3.89581e-18
PTGER4P2-CDK2AP2P2	4.61555	2.3266e-19	4.00138e-18
STARD8	-0.684799	2.35336e-19	4.04332e-18
YPEL5	1.0599	2.40389e-19	4.126e-18
STPG1	0.845235	2.43395e-19	4.171e-18
CYB5D2	0.7328	2.435e-19	4.171e-18
UBE2H	0.389171	2.45293e-19	4.19751e-18
PHLPP1	-0.942183	2.584e-19	4.41738e-18
SKP1	0.705057	2.8351e-19	4.84178e-18
KANK2	0.522304	2.92762e-19	4.99479e-18
CPNE2	-0.595397	3.1213e-19	5.31991e-18
MYH10	-0.509623	4.13227e-19	7.03598e-18
SLC43A2	0.55356	4.51526e-19	7.68045e-18
MRC2	0.582472	4.57934e-19	7.78169e-18
EXT1	0.456599	4.84594e-19	8.22654e-18
PAGE5	10.6361	4.93388e-19	8.36751e-18
KIF22	-0.678526	5.05698e-19	8.56776e-18
SORD	0.665141	5.36094e-19	9.07376e-18
SMOC2	9.84758	5.40435e-19	9.13817e-18
NDST1	-0.467089	6.00849e-19	1.01497e-17
ATP6V1A	0.753449	6.44793e-19	1.08812e-17
ZFP36L1	0.459539	6.73427e-19	1.13532e-17
IL15	1.72498	6.83594e-19	1.15132e-17
FANCI	-0.483418	6.89426e-19	1.15898e-17
OSBPL3	-0.586096	6.89498e-19	1.15898e-17
USHBP1	-1.23868	7.47623e-19	1.25545e-17
GCHFR	-1.91656	7.87012e-19	1.32029e-17
G6PC3	0.609437	7.94704e-19	1.33189e-17
SLC35E1	0.571427	8.10493e-19	1.35702e-17
PHLDB2	-0.560216	8.52955e-19	1.42672e-17
ANO10	0.640913	8.92753e-19	1.49182e-17
MTMR4	-0.528795	8.96342e-19	1.49636e-17
CCDC80	0.612922	9.27636e-19	1.54709e-17
CLMP	1.38145	9.33239e-19	1.55491e-17
ATL1	1.19096	9.43984e-19	1.57128e-17
PRR11	-0.530059	9.67523e-19	1.60818e-17
IL6ST	1.30652	9.68033e-19	1.60818e-17
CTSF	0.925724	9.98038e-19	1.65641e-17
DAPK1	-0.385967	1.04358e-18	1.73031e-17
DHRS3	0.755496	1.0734e-18	1.77804e-17
ETV4	-0.829681	1.09282e-18	1.80844e-17
TMEM88	-1.05767	1.10891e-18	1.83329e-17
RACGAP1	-0.52055	1.13368e-18	1.87063e-17
FSTL3	0.73808	1.1326e-18	1.87063e-17
PLK1	-0.636423	1.13785e-18	1.87569e-17
RCC2	-0.404904	1.20218e-18	1.97983e-17
TMEM38B	1.02292	1.24041e-18	2.03886e-17
ZNF767P	0.911553	1.29258e-18	2.12257e-17
OTOGL	1.80561	1.33653e-18	2.19262e-17
ARSA	0.699493	1.35928e-18	2.22781e-17
DOK5	-0.978335	1.41885e-18	2.32321e-17
PPM1F	-0.419301	1.43956e-18	2.35487e-17
GLRB	1.40527	1.55618e-18	2.54321e-17
PAG1	2.17575	1.59496e-18	2.60408e-17
IVNS1ABP	0.839766	1.70563e-18	2.78211e-17
ZEB2	0.663585	1.84517e-18	3.00685e-17
RMND5B	-0.750176	1.93676e-18	3.1531e-17
RNF24	0.667198	2.14779e-18	3.49332e-17
RCC1	-0.581012	2.22622e-18	3.61745e-17
SLC16A6	1.59107	2.28546e-18	3.71018e-17
TYMS	-0.464193	2.36042e-18	3.82824e-17
NR0B1	10.3508	2.53549e-18	4.10826e-17
AIM2	7.41748	2.71368e-18	4.39281e-17
ACVRL1	-0.442151	2.7592e-18	4.46228e-17
GDF6	0.82441	2.81836e-18	4.55364e-17
CNOT4	0.675726	2.97377e-18	4.8002e-17
SPECC1	0.614749	2.99642e-18	4.83219e-17
SAE1	-0.427886	3.06577e-18	4.93936e-17
ARMCX2	0.638529	3.25294e-18	5.23597e-17
ICAM2	-0.579602	3.31266e-18	5.32249e-17
RSPO3	1.62078	3.31292e-18	5.32249e-17
VSIG10L	2.25942	3.32116e-18	5.33072e-17
B2M	1.02252	3.75392e-18	6.01967e-17
FEN1	-0.500093	3.79099e-18	6.0734e-17
GOSR2	0.532939	4.22491e-18	6.76223e-17
CIT	-0.62761	4.45368e-18	7.12171e-17
NEK2	-0.61702	4.46534e-18	7.13368e-17
STAT5B	-0.42749	4.69182e-18	7.48849e-17
CBX2	-0.582773	5.07363e-18	8.09034e-17
SPOCD1	0.676858	5.17254e-18	8.24036e-17
CDC14B	1.42206	5.26552e-18	8.38066e-17
TJP2	-0.459922	5.40216e-18	8.59014e-17
TANC1	-0.528814	5.56596e-18	8.84237e-17
HSD11B1	6.47878	5.60787e-18	8.90067e-17
DCAF12L1	-1.22362	5.66623e-18	8.98495e-17
KIF23	-0.439479	6.00825e-18	9.51845e-17
TRAP1	-0.570434	6.10391e-18	9.66104e-17
BMP2	-0.866927	6.11394e-18	9.66796e-17
EPHA2	-0.531456	6.16746e-18	9.74355e-17
SMURF1	0.565229	6.27333e-18	9.90165e-17
F2RL3	-2.06224	6.31975e-18	9.96572e-17
ZNF608	-0.619286	6.36802e-18	1.00326e-16
CLSPN	-0.594226	6.70441e-18	1.05528e-16
OPTN	0.397256	6.78348e-18	1.06674e-16
ZNF175	0.698155	6.86496e-18	1.07856e-16
KRT15	1.03236	7.48144e-18	1.17434e-16
CLIP4	0.721289	7.60887e-18	1.19324e-16
ARHGEF17	-0.569726	7.78419e-18	1.21962e-16
GNS	0.596739	8.12953e-18	1.27139e-16
C14orf132	0.928619	8.12634e-18	1.27139e-16
CALHM5	0.679035	8.31081e-18	1.29855e-16
AGFG2	-0.630877	8.82243e-18	1.37723e-16
TM4SF18	-1.21401	8.85334e-18	1.3808e-16
GRN	0.605516	9.07283e-18	1.41374e-16
COPZ2	1.02146	9.16975e-18	1.42754e-16
RAB10	0.960561	9.3096e-18	1.44799e-16
MUC19	5.92095	1.03748e-17	1.6122e-16
SCUBE1	2.38805	1.04313e-17	1.61951e-16
TMBIM1	0.446471	1.08517e-17	1.68325e-16
TBC1D19	1.30971	1.18652e-17	1.83879e-16
ATP1B4	10.1731	1.1996e-17	1.85737e-16
PPM1K	0.978702	1.20625e-17	1.86597e-16
ETFB	0.870045	1.27499e-17	1.97052e-16
ANO4	1.65059	1.34707e-17	2.08004e-16
MFGE8	0.499148	1.383e-17	2.1336e-16
DYNLT3	1.19016	1.38663e-17	2.13726e-16
INPP4B	0.895112	1.43529e-17	2.21027e-16
CYP1B1	7.25921	1.52452e-17	2.34557e-16
PPP1R13B	-0.688789	1.60305e-17	2.46416e-16
ILF3	-0.336837	1.76102e-17	2.70457e-16
SERINC3	0.765168	1.99843e-17	3.06641e-16
C19orf48	-0.563906	2.04282e-17	3.13171e-16
METTL7A	-0.917931	2.08952e-17	3.20043e-16
SEC14L1	-0.331959	2.10051e-17	3.21438e-16
RPGR	0.791931	2.11618e-17	3.23546e-16
TGFBRAP1	-0.379079	2.23511e-17	3.41424e-16
ANKRD36C	-1.37868	2.2399e-17	3.41849e-16
APLP1	1.26203	2.24866e-17	3.4288e-16
PNLIPRP3	10.1286	2.3875e-17	3.63727e-16
DHFR2	1.00968	2.49043e-17	3.79069e-16
ADAMTS9	-0.551033	2.64389e-17	4.02069e-16
RNF212B	10.0391	2.6671e-17	4.05239e-16
ESPL1	-0.711051	2.83222e-17	4.29561e-16
LINC00536	9.36946	3.00674e-17	4.55627e-16
LARP6	0.763491	3.07264e-17	4.652e-16
FRMD4A	-0.340965	3.10542e-17	4.69746e-16
CTDSPL	-0.531711	3.14138e-17	4.74765e-16
CD276	0.50414	3.16785e-17	4.78343e-16
MAST4	-0.653409	3.18577e-17	4.80623e-16
CDC25B	-0.586007	3.28338e-17	4.94912e-16
RFC5	-0.575597	3.36878e-17	5.0689e-16
TK1	-0.62999	3.36743e-17	5.0689e-16
APLP2	0.387101	3.58818e-17	5.39427e-16
OSMR	0.833366	3.69913e-17	5.55618e-16
MCAM	-0.491303	3.86486e-17	5.8e-16
PGAM5	-0.474485	4.1496e-17	6.22185e-16
FAM114A1	0.414441	4.21601e-17	6.31588e-16
CCPG1	1.21606	4.29714e-17	6.43178e-16
ETV5	0.464264	4.35584e-17	6.51393e-16
TUBB	-0.307426	4.62224e-17	6.90626e-16
NASP	-0.563726	4.70831e-17	7.02872e-16
CDC45	-0.585197	4.91598e-17	7.33232e-16
REC8	-0.765839	4.98444e-17	7.42794e-16
TMPO	-0.578047	5.12094e-17	7.62471e-16
FADS2	0.45023	5.28412e-17	7.86082e-16
TLR6	1.27717	5.69665e-17	8.46714e-16
NRARP	-1.02827	5.9579e-17	8.84774e-16
LHFPL6	0.592944	6.08611e-17	9.03029e-16
MFSD11	0.85368	6.47318e-17	9.59626e-16
ATP6V0E2	-0.642116	6.50967e-17	9.64199e-16
RAI2	2.00515	6.82764e-17	1.01042e-15
PDGFC	0.999608	6.87741e-17	1.0169e-15
KDM1A	-0.320563	7.46852e-17	1.1024e-15
PLPPR2	0.797428	7.46533e-17	1.1024e-15
COLEC12	0.747917	7.53065e-17	1.11061e-15
REPIN1	-0.48389	7.69083e-17	1.13325e-15
SDSL	1.02612	7.89309e-17	1.16205e-15
CBLB	0.699777	7.94131e-17	1.16815e-15
LRIG3	-0.584944	8.0646e-17	1.18526e-15
PRRT3	1.69895	8.19184e-17	1.20293e-15
CSRP1	-0.403492	8.98414e-17	1.31814e-15
RPS6KC1	0.729364	9.17698e-17	1.34527e-15
PM20D2	-0.850762	9.65394e-17	1.41297e-15
IL13RA2	5.22603	9.65533e-17	1.41297e-15
RAPGEF5	-0.706336	1.03482e-16	1.51307e-15
ZNF185	0.495499	1.0368e-16	1.51466e-15
RASIP1	-0.640712	1.04993e-16	1.53254e-15
FUS	-0.310394	1.0912e-16	1.59141e-15
IL7R	0.869368	1.15584e-16	1.68425e-15
CDC25C	-0.762273	1.23519e-16	1.79834e-15
TVP23A	9.89786	1.24882e-16	1.81664e-15
VPS37A	0.893765	1.29816e-16	1.8868e-15
RAP1GAP	3.75103	1.42398e-16	2.06791e-15
KIF15	-0.65006	1.4266e-16	2.06997e-15
TUSC3	0.655873	1.49777e-16	2.17138e-15
CDC6	-0.410861	1.64777e-16	2.38681e-15
CEBPB	1.03697	1.79739e-16	2.60134e-15
ATP6V0A1	0.505524	1.81598e-16	2.62602e-15
NCAPD3	-0.449352	1.82576e-16	2.63793e-15
CSPG4BP	1.42511	1.83234e-16	2.64519e-15
PIP4P2	0.857288	1.83905e-16	2.65264e-15
APOL3	-0.712208	1.87363e-16	2.70025e-15
ZFYVE9	0.440683	1.87987e-16	2.70695e-15
ADGRL2	0.892928	1.93405e-16	2.78262e-15
TUBA1B	-0.37307	2.15366e-16	3.09597e-15
CARD10	-0.579792	2.17508e-16	3.12413e-15
NEK1	0.776243	2.17908e-16	3.12725e-15
HTR2B	-1.92245	2.23231e-16	3.20096e-15
ANTXR1	-0.652918	2.26907e-16	3.25094e-15
ATXN7L3B	0.357066	2.34056e-16	3.35056e-15
GPR4	-0.649922	2.46773e-16	3.52964e-15
WDR62	-0.706312	2.51354e-16	3.59216e-15
DOCK6	-0.629529	2.60389e-16	3.71817e-15
DNMT1	-0.525477	2.89602e-16	4.13184e-15
VPS53	0.499246	2.96303e-16	4.22393e-15
KPNB1	-0.307647	2.9836e-16	4.2497e-15
ACP5	2.06568	2.99491e-16	4.26226e-15
SEC61A1	0.26912	3.08867e-16	4.39203e-15
CARHSP1	-0.587107	3.56795e-16	5.06512e-15
CALU	0.449365	3.63921e-16	5.162e-15
PKN3	-0.614604	3.67342e-16	5.2062e-15
CHAF1A	-0.607723	3.71289e-16	5.25778e-15
CHRNB1	-1.14896	3.83168e-16	5.4215e-15
TMEM17	1.55314	3.90083e-16	5.51477e-15
ITPKC	0.777797	3.98774e-16	5.63297e-15
EPHX4	-1.44232	4.01998e-16	5.67382e-15
FAM107B	-0.479126	4.15034e-16	5.84814e-15
TACC3	-0.628658	4.1498e-16	5.84814e-15
E2F1	-0.577851	4.3827e-16	6.17047e-15
STX1A	0.940429	4.43786e-16	6.24298e-15
SMAP2	0.634174	4.44488e-16	6.24772e-15
LIPA	0.69899	4.48644e-16	6.30094e-15
TMCO3	0.299417	4.65055e-16	6.52605e-15
SGIP1	-1.08228	4.8224e-16	6.76165e-15
ACTR10	0.713204	4.86008e-16	6.8089e-15
CNKSR3	-0.763894	5.51835e-16	7.72478e-15
STC1	-1.12398	5.62449e-16	7.86692e-15
PIK3CG	-0.878031	5.86093e-16	8.19091e-15
TMEM208	0.565843	5.86916e-16	8.1957e-15
ATP6V0A4	2.3116	5.92847e-16	8.27176e-15
CYP4F11	9.66081	6.15327e-16	8.57841e-15
FRMD4B	-0.356934	6.22019e-16	8.66463e-15
RNF169	-0.623934	6.26619e-16	8.72159e-15
FN1	0.602302	6.56774e-16	9.13387e-15
PGP	-0.571608	6.85186e-16	9.52124e-15
AOX1	1.01931	6.99603e-16	9.71368e-15
H2AX	-0.642126	7.18468e-16	9.9675e-15
LINC01748	2.93739	7.33244e-16	1.01615e-14
ATP6V1H	0.731526	7.33643e-16	1.01615e-14
SQOR	0.984443	7.49752e-16	1.03762e-14
CMTM8	1.15657	7.77853e-16	1.07564e-14
PARD3	0.589572	7.81659e-16	1.08003e-14
FANCE	-0.695421	8.05592e-16	1.1122e-14
JAKMIP3	6.87884	8.15511e-16	1.12498e-14
IL1R2	6.90252	8.2843e-16	1.14188e-14
CHCHD7	0.560625	8.36261e-16	1.15175e-14
VWFP1	-1.1441	8.47756e-16	1.16664e-14
NFATC2	-0.847108	9.07457e-16	1.24779e-14
CCNB2	-0.612561	9.30841e-16	1.27891e-14
RAB3D	-0.627371	1.01347e-15	1.39132e-14
SCD	-0.419794	1.03204e-15	1.41568e-14
ANXA7	0.410754	1.06755e-15	1.46322e-14
MEGF9	0.697933	1.08445e-15	1.48518e-14
JDP2	1.04714	1.10701e-15	1.51486e-14
APOBEC3B	-0.849191	1.11492e-15	1.52447e-14
SERINC2	0.630038	1.14098e-15	1.55885e-14
PLA2G4A	0.990769	1.15695e-15	1.57941e-14
AFDN	-0.431426	1.19914e-15	1.6357e-14
ATP13A3	1.11324	1.23859e-15	1.68816e-14
CDKN2C	-0.821906	1.25814e-15	1.71344e-14
CDK2	-0.458671	1.3386e-15	1.82156e-14
HPDL	-0.932928	1.37519e-15	1.86987e-14
SLC29A2	-1.53529	1.40899e-15	1.91429e-14
IRAK3	0.960952	1.45088e-15	1.96965e-14
PEX6	0.71995	1.47486e-15	2.0006e-14
CLIP3	0.93581	1.50273e-15	2.03679e-14
MDGA1	1.47085	1.50735e-15	2.04144e-14
HTR7P1	0.802063	1.50971e-15	2.04302e-14
KCTD7	0.593252	1.6484e-15	2.22893e-14
POLD1	-0.608457	1.65557e-15	2.23686e-14
ARHGDIG	2.05457	1.87021e-15	2.52486e-14
TSPAN31	0.771638	2.0365e-15	2.74719e-14
LINC02561	6.06415	2.05026e-15	2.76357e-14
TONSL	-0.641436	2.17048e-15	2.921e-14
CHTF18	-0.645878	2.22808e-15	2.99615e-14
HNRNPM	-0.339158	2.24242e-15	3.01306e-14
GAREM2	1.02691	2.27255e-15	3.05115e-14
EZH2	-0.591422	2.30204e-15	3.08832e-14
COL1A2	0.582664	2.39614e-15	3.21203e-14
MCM6	-0.44113	2.45328e-15	3.28604e-14
TPRG1L	0.388544	2.55992e-15	3.4262e-14
PIMREG	-0.703091	2.63088e-15	3.51841e-14
GAA	0.531147	2.65293e-15	3.54512e-14
NECTIN3	1.20479	2.69564e-15	3.59938e-14
PARM1	3.72279	2.73911e-15	3.65458e-14
KBTBD11	1.33506	2.93502e-15	3.9129e-14
HEXB	0.652751	3.07214e-15	4.09252e-14
DAG1	-0.39407	3.09744e-15	4.123e-14
KCTD21	0.626762	3.14278e-15	4.1801e-14
GPSM2	-0.700344	3.22734e-15	4.28922e-14
CD200	-1.29389	3.44494e-15	4.57487e-14
TFRC	0.740121	3.45177e-15	4.58036e-14
CDCA8	-0.585324	3.51364e-15	4.65885e-14
LRP1	0.967266	3.53257e-15	4.67669e-14
ACO1	-0.393353	3.53185e-15	4.67669e-14
ARHGAP32	0.822447	3.58675e-15	4.74473e-14
JUND	-0.865503	3.68362e-15	4.86911e-14
STARD9	-0.759932	3.78673e-15	5.00153e-14
WSB2	0.421508	4.45208e-15	5.87579e-14
FAM110A	1.08998	4.49681e-15	5.93023e-14
AHR	0.906446	4.55092e-15	5.99697e-14
PPP2R2C	2.6377	4.64036e-15	6.11011e-14
LRP8	0.420121	4.65659e-15	6.12675e-14
GMPR	-0.715689	4.83812e-15	6.36069e-14
PDE4A	0.719538	4.98103e-15	6.54354e-14
ANP32A	-0.487625	5.05386e-15	6.63411e-14
DPY19L3	1.01001	5.27867e-15	6.9239e-14
FASN	-0.568194	5.40171e-15	7.07985e-14
HSD17B14	1.00099	5.69268e-15	7.45549e-14
MSR1	-2.54587	5.8805e-15	7.69557e-14
NOTCH4	-0.542035	6.1443e-15	8.03463e-14
APOLD1	0.80954	6.18949e-15	8.08753e-14
ZWINT	-0.39328	6.77084e-15	8.8269e-14
MGARP	-0.860388	7.06494e-15	9.20328e-14
SLC35E3	0.624232	7.09702e-15	9.23803e-14
SPATA7	1.15377	7.11747e-15	9.25759e-14
CD36	2.68939	7.3046e-15	9.49376e-14
ARPC1A	0.465739	7.36852e-15	9.56955e-14
PHETA1	0.722962	7.63552e-15	9.90877e-14
WASF2	-0.465151	7.68005e-15	9.95899e-14
MAP3K2	1.05655	8.05451e-15	1.04366e-13
DSEL	0.99611	8.34376e-15	1.08032e-13
CROCC	-0.741403	8.89457e-15	1.15077e-13
LOC730101	-0.946679	8.96781e-15	1.15937e-13
SMS	-0.318665	9.12137e-15	1.17833e-13
PHKB	0.602972	9.94827e-15	1.28418e-13
PROS1	1.04739	1.00682e-14	1.29867e-13
CYP27C1	3.84488	1.03635e-14	1.33576e-13
KDELR1	0.394654	1.07156e-14	1.3801e-13
HIP1	-0.563691	1.074e-14	1.38219e-13
PRMT1	-0.451438	1.12622e-14	1.44831e-13
DNMT3B	-0.763751	1.12935e-14	1.45124e-13
MACROH2A1	-0.327711	1.13506e-14	1.45749e-13
PLEKHB2	0.382804	1.1564e-14	1.48377e-13
CENPF	-0.624179	1.18761e-14	1.52268e-13
OAF	0.531823	1.2102e-14	1.55047e-13
RASL10B	2.03831	1.25377e-14	1.60509e-13
HS6ST3	1.81191	1.261e-14	1.61314e-13
GGH	0.819987	1.30148e-14	1.66368e-13
BNC1	0.603659	1.33823e-14	1.70937e-13
IQCE	0.577112	1.3431e-14	1.71431e-13
WNT9A	-1.71619	1.37208e-14	1.74999e-13
COL6A2	0.575904	1.38044e-14	1.75933e-13
PDE1C	0.810981	1.39972e-14	1.78258e-13
ATP6V0B	0.479772	1.45085e-14	1.84632e-13
SPOCK3	3.23571	1.46518e-14	1.86317e-13
EMCN	-1.03667	1.46799e-14	1.86535e-13
IGF2BP2	-0.402077	1.53897e-14	1.9541e-13
ATAD2	-0.639099	1.55922e-14	1.97833e-13
LAMB3	0.775933	1.71066e-14	2.16887e-13
NOD1	-0.515708	1.73024e-14	2.19206e-13
FSTL5	-1.43074	1.73878e-14	2.20126e-13
USP35	0.73901	1.74198e-14	2.20367e-13
PREX1	0.440923	1.76618e-14	2.23262e-13
NUP88	-0.389624	1.79998e-14	2.27367e-13
HSPA12A	2.03015	1.89881e-14	2.39674e-13
SHC2	1.09622	1.90949e-14	2.40845e-13
GADL1	4.68001	1.92544e-14	2.42676e-13
NOM1	-0.448183	2.09169e-14	2.63436e-13
TMEM106A	0.812315	2.22791e-14	2.80385e-13
AK8	4.60733	2.2664e-14	2.85019e-13
LINC02366	9.13511	2.31942e-14	2.91472e-13
KATNAL1	0.664181	2.37641e-14	2.98414e-13
POC1A	-0.637745	2.42801e-14	3.04669e-13
KIAA1217	0.956144	2.45214e-14	3.07471e-13
MYCN	-3.76334	2.56589e-14	3.21499e-13
STC2	0.496397	2.59397e-14	3.24778e-13
SERINC1	0.965989	2.69496e-14	3.37176e-13
DTL	-0.502199	2.97957e-14	3.72512e-13
FAM184A	2.1695	3.1254e-14	3.90457e-13
BEX3	0.400919	3.22626e-14	4.02764e-13
CYBA	0.959989	3.34982e-14	4.17884e-13
DHFR	-0.49673	3.40419e-14	4.24356e-13
RECQL4	-0.681039	3.55284e-14	4.42563e-13
PHF10	-0.772787	3.66504e-14	4.56206e-13
CHN1	-0.641197	3.68986e-14	4.58962e-13
MFF	0.48479	3.88711e-14	4.83144e-13
PASK	-0.678538	3.9247e-14	4.87461e-13
TRAF3	0.414747	4.02436e-14	4.99477e-13
NCKAP5	0.997613	4.05089e-14	5.02405e-13
CKAP5	-0.390893	4.09942e-14	5.08055e-13
PROSER2	-0.729195	4.24376e-14	5.25561e-13
RAB12	0.485322	4.26515e-14	5.27828e-13
LEPROT	0.690837	4.35315e-14	5.38328e-13
LINC00205	0.758424	4.36998e-14	5.40018e-13
ATP1B1	0.511585	4.52531e-14	5.58809e-13
RFX2	0.767637	4.53173e-14	5.59197e-13
KLF7	0.643161	4.60619e-14	5.67975e-13
CASP10	-0.519088	4.66093e-14	5.7431e-13
SMC1A	-0.514129	4.88419e-14	6.01385e-13
H2AZ2	-0.335867	4.9246e-14	6.05925e-13
ILF2	-0.37071	5.00969e-14	6.1595e-13
NCAPG2	-0.460193	5.24709e-14	6.44675e-13
ATP11A	-0.471151	5.34767e-14	6.56552e-13
DMRT1	3.68014	5.35145e-14	6.56552e-13
CYFIP1	-0.329783	5.43476e-14	6.66294e-13
HCN2	2.10988	5.68813e-14	6.96857e-13
PIK3IP1	0.871227	5.78566e-14	7.08298e-13
BCL2L1	-0.480147	5.82183e-14	7.12215e-13
GJA4	-2.67869	5.85104e-14	7.15276e-13
SOD1	0.552845	6.33467e-14	7.73845e-13
BMX	-0.350455	6.38448e-14	7.79372e-13
CD81	0.403989	6.47958e-14	7.90417e-13
SERPINH1	-0.312296	6.5399e-14	7.97205e-13
CD99	0.506383	6.67586e-14	8.13198e-13
ZBED3	-0.724981	6.92558e-14	8.43016e-13
MTA2	-0.452997	7.01912e-14	8.53793e-13
POLD3	-0.500053	7.2249e-14	8.78198e-13
JADE1	-0.471453	7.28363e-14	8.84707e-13
ATOH8	0.885006	7.6567e-14	9.29361e-13
MTMR12	-0.533042	7.9213e-14	9.60795e-13
CCL2	-0.830739	7.97433e-14	9.66541e-13
RAMP2	-0.930909	7.99097e-14	9.67871e-13
SYNE2	-1.2168	8.05881e-14	9.75396e-13
TPST2	0.39071	8.31896e-14	1.00617e-12
GPR137B	0.857445	8.43695e-14	1.01972e-12
MYH14	2.5972	8.71861e-14	1.05302e-12
TMEM45A	0.989963	9.22196e-14	1.11302e-12
CENPO	-0.48207	9.24711e-14	1.11527e-12
SOX12	-0.705496	9.31361e-14	1.1225e-12
MPZL1	0.46435	9.33354e-14	1.12411e-12
CCND2	-1.45379	9.3649e-14	1.12709e-12
SH3TC2	0.980594	1.08547e-13	1.30547e-12
TMED3	0.379384	1.09264e-13	1.31316e-12
ACSS1	-0.701771	1.10186e-13	1.32332e-12
SEMA3F	-0.533066	1.10358e-13	1.32445e-12
SAMD5	0.99275	1.19142e-13	1.42886e-12
MAP1LC3B	0.443379	1.21526e-13	1.45644e-12
LYNX1	1.11956	1.24451e-13	1.49045e-12
CHMP1B	0.454056	1.24818e-13	1.4938e-12
NDE1	-0.538243	1.27897e-13	1.52957e-12
IGF2R	0.485824	1.33319e-13	1.59329e-12
IDUA	0.886437	1.3614e-13	1.62587e-12
MYBL2	-0.616931	1.39627e-13	1.66635e-12
SLC10A4	7.3752	1.41275e-13	1.68484e-12
SAMD9L	1.09287	1.42569e-13	1.69909e-12
NENF	0.832955	1.42866e-13	1.70144e-12
FLOT2	-0.483423	1.43783e-13	1.71117e-12
ATP6V0D1	0.411943	1.44728e-13	1.72122e-12
MIR3142HG	1.28604	1.45873e-13	1.73363e-12
COL4A5	0.507155	1.4599e-13	1.73381e-12
RRM2	-0.419263	1.51113e-13	1.7934e-12
CYP27A1	0.75214	1.55299e-13	1.84181e-12
MIR22HG	0.556333	1.56545e-13	1.85529e-12
H2BC4	1.99951	1.58982e-13	1.88287e-12
IL1A	1.34163	1.61357e-13	1.90967e-12
AHI1	0.993653	1.62946e-13	1.92714e-12
GIMAP8	-0.590042	1.9419e-13	2.29349e-12
SMARCD3	1.17935	1.97001e-13	2.32507e-12
ARHGEF37	-0.828812	2.01688e-13	2.37875e-12
ZDHHC1	0.859892	2.08468e-13	2.45702e-12
CEP63	-0.45993	2.1396e-13	2.52e-12
MORF4L2	0.348442	2.15371e-13	2.53487e-12
TTC13	-0.511807	2.2053e-13	2.59381e-12
RUVBL1	-0.484573	2.28463e-13	2.68527e-12
NPR2	0.570323	2.34494e-13	2.75425e-12
DNAH11	1.03843	2.36641e-13	2.77756e-12
PCNX2	0.74443	2.43882e-13	2.86059e-12
RANBP1	-0.498654	2.76972e-13	3.24649e-12
KANSL3	0.366634	2.78318e-13	3.26003e-12
NLRP14	2.10577	2.82691e-13	3.30897e-12
SPRYD7	0.590445	2.89516e-13	3.38654e-12
CPXM1	-1.04288	2.89714e-13	3.38654e-12
SOCS3	0.579111	2.92306e-13	3.41451e-12
SLC44A1	0.8985	3.08024e-13	3.59565e-12
SPG11	0.671425	3.16269e-13	3.68938e-12
L3MBTL4	5.11792	3.16774e-13	3.69274e-12
ARID5B	0.809178	3.19094e-13	3.71725e-12
FGF16	-1.21228	3.34659e-13	3.89592e-12
SLC16A7	1.34968	3.41091e-13	3.96809e-12
CITED2	0.515244	3.44155e-13	4.00101e-12
MAP2K6	-0.904703	3.52822e-13	4.09619e-12
ARL4D	1.13652	3.59329e-13	4.16889e-12
DANCR	-0.61507	3.60847e-13	4.18367e-12
ITGA11	1.05064	3.63333e-13	4.20963e-12
PCLAF	-0.576872	3.69012e-13	4.27253e-12
MEPCE	-0.467566	3.83679e-13	4.43934e-12
KLHDC8B	-0.690967	3.86861e-13	4.47313e-12
PFN2	0.868024	4.0269e-13	4.653e-12
BCAR1	-0.466449	4.04867e-13	4.675e-12
LSS	-0.386974	4.14031e-13	4.77758e-12
ANKS1A	-0.454113	4.19175e-13	4.83368e-12
FRAS1	0.886447	4.21246e-13	4.85427e-12
IFT27	0.590674	4.27313e-13	4.92087e-12
AGTRAP	0.511971	4.53828e-13	5.22269e-12
FSTL4	3.3399	4.73043e-13	5.44015e-12
TMEM54	0.761403	4.96381e-13	5.70471e-12
CDH11	-0.578708	5.01534e-13	5.76005e-12
NOTCH2	0.542003	5.13367e-13	5.89199e-12
NPC2	0.37998	5.35215e-13	6.13862e-12
LMAN1	0.662251	5.37596e-13	6.16179e-12
LRATD2	-0.736159	5.50961e-13	6.31074e-12
ATP6V1G1	0.560495	5.54919e-13	6.35182e-12
SOCS2	-1.39506	5.6292e-13	6.43908e-12
LAMP3	-1.09113	5.65188e-13	6.4607e-12
NAMPT	0.905231	5.67668e-13	6.48471e-12
TMEM59	0.737881	5.69337e-13	6.49942e-12
SCRN1	-0.335378	5.7013e-13	6.50412e-12
C1R	1.32463	5.81421e-13	6.62851e-12
ITPR1	0.582256	5.93126e-13	6.75744e-12
GARRE1	-0.387012	6.13263e-13	6.9822e-12
TP53	-0.389452	6.26713e-13	7.13059e-12
SLC6A17	3.17013	6.3913e-13	7.26701e-12
DDX11	-0.524204	6.4089e-13	7.28218e-12
GSAP	1.04085	6.47968e-13	7.35771e-12
TNS3	-0.406602	6.57453e-13	7.46045e-12
MAP2K1	0.317742	6.69737e-13	7.5948e-12
DAPP1	8.59367	6.91079e-13	7.83161e-12
HNRNPUL1	-0.390656	6.9774e-13	7.90186e-12
PRKD1	0.721154	7.05735e-13	7.9871e-12
ARNTL2	0.652915	7.0733e-13	7.99985e-12
AHRR	0.751633	7.29239e-13	8.24219e-12
TIE1	-0.404354	7.50125e-13	8.47264e-12
PLXNA1	0.556716	7.52897e-13	8.49833e-12
NCL	-0.372043	7.98674e-13	9.00908e-12
CHPF	0.886317	8.04134e-13	9.06469e-12
SHTN1	0.550244	8.14556e-13	9.17611e-12
DDB2	-0.407182	8.33879e-13	9.38759e-12
SRSF4	-0.411326	8.42716e-13	9.48084e-12
TAGLN	0.67502	8.50494e-13	9.56204e-12
C2CD4B	-1.16784	8.60191e-13	9.6647e-12
LYRM1	-0.583878	8.73733e-13	9.8104e-12
HIPK2	0.721022	8.80527e-13	9.88018e-12
NCDN	0.493664	8.8485e-13	9.92217e-12
SDCBP2	0.854478	9.27304e-13	1.03914e-11
SASH1	-0.368908	9.28592e-13	1.0399e-11
LOC100421746	8.55277	9.45954e-13	1.05865e-11
E2F2	-0.883018	9.46956e-13	1.05908e-11
NUSAP1	-0.562158	9.57714e-13	1.07041e-11
CASZ1	-1.20879	9.61901e-13	1.07438e-11
MAPK11	0.580729	9.70966e-13	1.0838e-11
PTPRN	7.10016	1.03353e-12	1.15288e-11
PLLP	-1.44414	1.0929e-12	1.21831e-11
CALCR	8.59516	1.10664e-12	1.23282e-11
INPP4A	0.489386	1.11599e-12	1.24243e-11
LURAP1L	1.1743	1.12475e-12	1.25137e-11
SETD7	0.452465	1.16278e-12	1.29283e-11
SV2A	-1.23223	1.22761e-12	1.36403e-11
SDC2	0.653612	1.2534e-12	1.39178e-11
KALRN	0.753129	1.26725e-12	1.40624e-11
IFITM2	-0.552121	1.2794e-12	1.4188e-11
SMARCC1	-0.291153	1.3137e-12	1.4559e-11
IRF2BPL	0.596576	1.34906e-12	1.49412e-11
KRT7	-0.611204	1.37284e-12	1.51947e-11
SLC16A12	2.57745	1.43147e-12	1.5823e-11
E2F7	-0.550475	1.43083e-12	1.5823e-11
CDKN2B	0.786717	1.56359e-12	1.72723e-11
MSRB2	0.64556	1.57146e-12	1.73481e-11
HEXA	0.475197	1.57403e-12	1.73651e-11
DNER	2.12819	1.60388e-12	1.76831e-11
MATN2	0.953661	1.6246e-12	1.78999e-11
CLPTM1L	0.296043	1.63311e-12	1.79821e-11
GINS1	-0.503464	1.66113e-12	1.82788e-11
METTL17	-0.441076	1.66304e-12	1.82881e-11
GGT5	-0.577151	1.70671e-12	1.87562e-11
CLN8	0.445456	1.73645e-12	1.90708e-11
TET3	-0.68234	1.73929e-12	1.90898e-11
HHIPL2	7.94884	1.75109e-12	1.92068e-11
ODF2	-0.352597	1.77278e-12	1.94323e-11
PAQR4	-0.507191	1.80946e-12	1.98089e-11
SLC38A7	0.471035	1.82547e-12	1.99714e-11
SEMA5A	1.38431	1.84565e-12	2.01793e-11
MAP2K4	0.515906	1.88348e-12	2.05797e-11
PLCD4	1.28729	1.89527e-12	2.06953e-11
PHACTR4	-0.58037	1.90803e-12	2.08213e-11
NRM	-0.558913	1.91667e-12	2.09022e-11
PLOD3	0.477849	1.9977e-12	2.1772e-11
FAM20B	0.498253	2.20212e-12	2.39845e-11
SPANXC	8.43861	2.22774e-12	2.42482e-11
RSAD2	5.42654	2.34818e-12	2.55428e-11
HEY2	2.89623	2.40287e-12	2.6121e-11
RANGAP1	-0.406793	2.43045e-12	2.64041e-11
ARRB2	-0.663819	2.4444e-12	2.65387e-11
MAGI2	1.4356	2.45335e-12	2.6619e-11
NONO	-0.285852	2.47148e-12	2.67987e-11
RHNO1	-0.45408	2.5176e-12	2.72814e-11
L3MBTL3	-0.309967	2.62026e-12	2.83759e-11
RFFL	0.779638	2.64617e-12	2.86383e-11
OLFML2B	1.63283	2.68004e-12	2.89865e-11
SLC16A14	2.24531	2.89812e-12	3.13055e-11
ERGIC3	0.487788	2.91858e-12	3.15067e-11
SEMA4B	0.616351	3.00887e-12	3.24608e-11
GRAMD1B	0.730813	3.10112e-12	3.3435e-11
COL27A1	-0.441415	3.14871e-12	3.39266e-11
SCYL3	0.673905	3.20321e-12	3.44921e-11
PTPRB	-0.400435	3.26499e-12	3.51352e-11
CHID1	0.40072	3.35919e-12	3.61261e-11
VCAN	1.1083	3.44656e-12	3.70424e-11
PPIF	0.363879	3.48268e-12	3.74071e-11
RABAC1	0.542885	3.7633e-12	4.03958e-11
GPR107	0.365479	3.79858e-12	4.07489e-11
TMEM127	0.306176	3.80748e-12	4.08187e-11
MEF2C	-0.73599	3.8668e-12	4.14286e-11
FAM83H	2.04641	3.87527e-12	4.14933e-11
TUB	0.591794	3.93031e-12	4.20563e-11
HIC1	-0.747788	4.09584e-12	4.38001e-11
MLKL	0.447482	4.16829e-12	4.4547e-11
SGPL1	0.433641	4.23382e-12	4.5219e-11
GINS2	-0.571689	4.24564e-12	4.53169e-11
UBAP1	0.410883	4.35785e-12	4.64856e-11
UBE2C	-0.632256	4.44539e-12	4.73898e-11
HSP90AA1	-0.277723	4.61863e-12	4.91752e-11
FXYD5	0.569539	4.6652e-12	4.964e-11
SSRP1	-0.466015	4.76231e-12	5.06418e-11
NSD1	-0.471224	4.78976e-12	5.0902e-11
CRACR2B	-1.12592	4.80638e-12	5.10469e-11
DMD	0.779423	5.00967e-12	5.31729e-11
ELOVL4	0.987601	5.10883e-12	5.41916e-11
TBC1D14	0.322092	5.15018e-12	5.45964e-11
ITM2B	1.10735	5.21953e-12	5.52972e-11
JAZF1	0.857882	5.27759e-12	5.58777e-11
LMF1	0.846818	5.43314e-12	5.74889e-11
CMSS1	-0.438454	5.55965e-12	5.87912e-11
CELF2	-0.674381	5.62141e-12	5.94075e-11
DAB2	0.409612	5.66937e-12	5.98772e-11
CAVIN2	-0.490569	5.89218e-12	6.21584e-11
STX7	0.534343	5.89264e-12	6.21584e-11
KLHL4	0.438225	5.89665e-12	6.21623e-11
NRP1	-0.363216	5.90092e-12	6.2169e-11
RRM2B	0.778228	6.17508e-12	6.50173e-11
MTHFD1	-0.458583	6.25251e-12	6.5792e-11
ANGPTL2	-0.466025	6.25933e-12	6.58232e-11
PHACTR2	-0.610492	6.36969e-12	6.69425e-11
POU2F2	-0.815414	6.44492e-12	6.76914e-11
FKBP9	0.40028	6.52689e-12	6.85103e-11
FOSL1	0.496398	6.74628e-12	7.07696e-11
PRDM4	0.31083	6.90874e-12	7.24294e-11
CSRP2	-0.993038	6.92819e-12	7.25442e-11
PEAK1	-0.51932	6.92493e-12	7.25442e-11
TNPO1	1.0205	6.95144e-12	7.27431e-11
NOTCH1	-0.503503	7.04201e-12	7.36457e-11
DBNDD1	-0.472354	7.21656e-12	7.5425e-11
HNRNPD	-0.354455	7.65406e-12	7.99486e-11
AKAP6	2.06288	7.7621e-12	8.10276e-11
RAB36	0.918923	7.81941e-12	8.1576e-11
CLIP1	0.357486	7.92151e-12	8.25403e-11
PKD1L1	-1.03287	7.91777e-12	8.25403e-11
EHD3	-0.70993	8.37413e-12	8.72033e-11
ABRACL	0.565732	8.45631e-12	8.80054e-11
VAV3	-2.51968	8.70151e-12	9.05021e-11
TIMP4	2.10629	8.74368e-12	9.08853e-11
ARSJ	-0.334525	8.83145e-12	9.17418e-11
MELK	-0.433392	9.04815e-12	9.39358e-11
LINC02621	8.22438	9.10635e-12	9.44826e-11
NAGLU	0.427141	9.19196e-12	9.53129e-11
SLCO4A1	-0.905631	9.22819e-12	9.56305e-11
MMP12	8.21812	9.64706e-12	9.99106e-11
SNX18	0.74677	9.94619e-12	1.02946e-10
TAF13	0.909347	1.00856e-11	1.04325e-10
CFAP36	0.480517	1.01003e-11	1.04415e-10
HMGB3	-0.44299	1.02193e-11	1.05581e-10
MPST	-0.515154	1.03686e-11	1.07059e-10
MVP	0.45865	1.05756e-11	1.09129e-10
SLC41A2	0.903248	1.06526e-11	1.09858e-10
NUP93	-0.399005	1.08903e-11	1.12241e-10
MRPS27	-0.334747	1.18154e-11	1.21703e-10
MICB	-0.365618	1.20223e-11	1.2376e-10
FUT11	-0.436615	1.20831e-11	1.24311e-10
MIR4435-2HG	0.425282	1.22676e-11	1.26132e-10
EVI5L	0.564681	1.22964e-11	1.26353e-10
DKK3	0.365059	1.25108e-11	1.28478e-10
YPEL1	-1.23134	1.26875e-11	1.30214e-10
BBOX1-AS1	8.22795	1.29408e-11	1.32734e-10
ZKSCAN3	0.699009	1.3254e-11	1.35865e-10
GPR146	-1.86448	1.33347e-11	1.36611e-10
MBTPS1	0.274209	1.34316e-11	1.37521e-10
ACSS2	-0.513896	1.35057e-11	1.38197e-10
JHY	0.96782	1.41418e-11	1.44619e-10
HSPA1A	-0.626054	1.44058e-11	1.47231e-10
PKMYT1	-0.541986	1.44282e-11	1.47372e-10
LINC01629	3.08663	1.47948e-11	1.51026e-10
AREG	2.65465	1.55156e-11	1.58289e-10
SCN10A	-2.83031	1.55863e-11	1.58915e-10
ZCCHC3	-0.447785	1.56922e-11	1.59899e-10
PRPF38A	-0.38919	1.60617e-11	1.63567e-10
PLA2G15	0.522485	1.61838e-11	1.64712e-10
DNM1	1.32165	1.7129e-11	1.74228e-10
TBCD	-0.333912	1.72894e-11	1.75755e-10
BVES	0.878567	1.85739e-11	1.887e-10
HIVEP2	0.616156	1.86953e-11	1.89821e-10
JADE2	-0.50928	1.95135e-11	1.98011e-10
OSBPL10	-0.410266	1.97832e-11	2.00628e-10
PARP12	-0.52268	2.03381e-11	2.06133e-10
CENPA	-0.658369	2.14568e-11	2.17342e-10
ORC1	-0.575594	2.15117e-11	2.17769e-10
COL7A1	1.33731	2.18632e-11	2.21196e-10
KLHL3	0.651334	2.42876e-11	2.4558e-10
TMEM44	-0.395391	2.4447e-11	2.47045e-10
VGLL4	0.350308	2.47099e-11	2.49554e-10
SP100	0.29317	2.48621e-11	2.50942e-10
STMP1	0.804307	2.49885e-11	2.5207e-10
RBMS2	-0.46966	2.51919e-11	2.53971e-10
SFXN2	-0.664809	2.53457e-11	2.55371e-10
ZNF496	-0.462376	2.54353e-11	2.56123e-10
RNF121	0.381096	2.55658e-11	2.57285e-10
HINT1	0.563348	2.58934e-11	2.60275e-10
DUT	-0.420575	2.61597e-11	2.62797e-10
PSMC3IP	-0.568048	2.6516e-11	2.6622e-10
SIAE	0.450022	2.68347e-11	2.69103e-10
LOC100288637	-0.64351	2.70854e-11	2.71458e-10
SATB1	1.00099	2.74847e-11	2.75298e-10
AP1S1	0.488616	2.79632e-11	2.79927e-10
IRAK1	-0.431076	2.87463e-11	2.87598e-10
NALCN	-0.922462	2.87803e-11	2.87769e-10
FAF1	-0.364407	2.96846e-11	2.96637e-10
SEZ6L2	0.905674	3.00928e-11	3.00541e-10
FAM167A	1.1177	3.02697e-11	3.02131e-10
AP2B1	0.334154	3.07407e-11	3.06474e-10
GPR108	0.553655	3.08105e-11	3.0699e-10
DNASE1L1	0.433985	3.11641e-11	3.10333e-10
RBM17	-0.340151	3.12262e-11	3.10666e-10
RAB6B	0.814037	3.12339e-11	3.10666e-10
ACACA	-0.39194	3.13016e-11	3.11158e-10
MATN4	3.40103	3.21722e-11	3.19625e-10
TNFSF10	-1.16734	3.37002e-11	3.34612e-10
TCF7	1.05017	3.40206e-11	3.37596e-10
BACE2	-0.308028	3.45064e-11	3.42219e-10
ITGBL1	-0.731448	3.49031e-11	3.45952e-10
SUV39H1	-0.571663	3.5097e-11	3.47672e-10
PPP3R1	1.10154	3.52106e-11	3.48596e-10
FZD4	-0.476012	3.61718e-11	3.57904e-10
GGT1	1.2194	3.69269e-11	3.65164e-10
TUBB4B	-0.379548	3.82821e-11	3.78346e-10
KLF10	0.619496	3.99921e-11	3.95018e-10
CEP68	-0.452592	4.06976e-11	4.01754e-10
SPC24	-0.437915	4.14176e-11	4.08625e-10
MEAK7	0.484493	4.22854e-11	4.16946e-10
CDR2	-0.393371	4.27693e-11	4.21474e-10
ERCC2	-0.40524	4.47161e-11	4.40151e-10
PMM1	0.667551	4.47128e-11	4.40151e-10
PRR14	-0.524457	4.49318e-11	4.42019e-10
SH3BGRL3	0.505165	4.61178e-11	4.53165e-10
GALNT12	0.859547	4.61007e-11	4.53165e-10
PAFAH1B3	-0.63335	4.64265e-11	4.55935e-10
ADA2	0.538274	4.65266e-11	4.56656e-10
TFDP1	-0.258269	4.69265e-11	4.60316e-10
NUMA1	-0.50758	5.07341e-11	4.9738e-10
ADIPOR1	0.314185	5.13355e-11	5.02987e-10
PAXIP1	-0.505995	5.17129e-11	5.06395e-10
LARGE1	1.46309	5.17612e-11	5.06577e-10
PTPRO	7.42437	5.26812e-11	5.15286e-10
MAPKBP1	-0.444129	5.34533e-11	5.22539e-10
MPV17	0.41056	5.36256e-11	5.23623e-10
PCNT	-0.447651	5.41209e-11	5.28158e-10
POFUT2	0.412399	5.63888e-11	5.49976e-10
HEG1	0.492437	5.80862e-11	5.66208e-10
PLSCR4	0.687723	5.91849e-11	5.76588e-10
MDFIC	0.762627	6.124e-11	5.96269e-10
KCNK12	4.65281	6.19402e-11	6.02744e-10
DEFB124	5.77904	6.26131e-11	6.08944e-10
QDPR	0.427591	6.4394e-11	6.25908e-10
PPM1H	-1.18374	6.45e-11	6.26582e-10
TCF20	-0.504747	6.48097e-11	6.29233e-10
B3GNT5	0.676418	6.52845e-11	6.33482e-10
UCP2	-0.607606	6.5809e-11	6.38209e-10
PMAIP1	0.726855	6.79114e-11	6.58224e-10
GNPTG	0.547809	6.91143e-11	6.69503e-10
STT3A	0.321876	7.117e-11	6.88635e-10
SEMA7A	0.638235	7.1137e-11	6.88635e-10
EGFL7	-0.51436	7.36108e-11	7.11849e-10
ME3	-0.456059	7.49786e-11	7.24666e-10
MEX3A	-0.482773	7.52505e-11	7.26883e-10
STON2	7.34046	7.66184e-11	7.39677e-10
EMP3	0.400867	7.77923e-11	7.50586e-10
TRAF5	0.640612	7.87231e-11	7.5893e-10
DPY19L1	0.955508	7.8746e-11	7.5893e-10
CNNM3	-0.610536	7.88393e-11	7.59401e-10
RAB7B	2.6624	7.98964e-11	7.68716e-10
FANCG	-0.512152	7.98563e-11	7.68716e-10
TMBIM6	0.398287	8.25339e-11	7.93645e-10
RFC2	-0.467827	8.44139e-11	8.11267e-10
RFPL1	7.92776	8.73257e-11	8.38779e-10
BACH2	1.11493	8.77192e-11	8.42085e-10
DCAF15	-0.448153	8.85283e-11	8.49374e-10
CACNG7	2.78496	8.89261e-11	8.52712e-10
TMEM97	-0.508818	9.13897e-11	8.75844e-10
ISCA1	0.512139	9.15734e-11	8.77112e-10
MYOSLID	2.55008	9.25994e-11	8.86442e-10
RALB	0.362669	9.35498e-11	8.95038e-10
CTSH	0.819468	9.4603e-11	9.04608e-10
TOLLIP	0.392587	9.62564e-11	9.19903e-10
TLE1	-0.471124	9.75481e-11	9.31726e-10
PTCHD1	7.83181	9.79437e-11	9.34982e-10
AMOTL1	-0.285569	9.83319e-11	9.38163e-10
RGP1	-0.334531	9.84002e-11	9.38291e-10
FAM89A	-0.902402	1.02415e-10	9.76032e-10
TNFAIP1	-0.273912	1.02931e-10	9.80402e-10
GCNT4	3.48014	1.03661e-10	9.868e-10
RIOK3	0.593791	1.04238e-10	9.91744e-10
MEX3B	-0.58019	1.04479e-10	9.93484e-10
CA12	0.653145	1.04651e-10	9.94561e-10
FBXW10	7.8605	1.06162e-10	1.00836e-09
CIDEB	-1.00665	1.06729e-10	1.01318e-09
HSPA8	-0.212924	1.08435e-10	1.02881e-09
NUP188	-0.367289	1.09136e-10	1.03488e-09
C15orf62	-3.68465	1.10231e-10	1.04411e-09
CD99P1	0.478205	1.10193e-10	1.04411e-09
TUBGCP4	-0.418632	1.10788e-10	1.0488e-09
ZC3H7B	-0.368258	1.11488e-10	1.05484e-09
ANK3	0.673411	1.12497e-10	1.0638e-09
RASAL2	0.497751	1.13599e-10	1.07363e-09
SLC25A51	0.672844	1.13939e-10	1.07624e-09
YY1	-0.354717	1.14593e-10	1.08123e-09
RAB15	-0.394965	1.19792e-10	1.12966e-09
HNRNPA1	-0.408397	1.2099e-10	1.14032e-09
OTUB2	0.922323	1.21196e-10	1.14164e-09
NPDC1	0.489894	1.22223e-10	1.15067e-09
TRAK1	-0.337525	1.24903e-10	1.17525e-09
TLR1	1.54488	1.27167e-10	1.1959e-09
LRRC4	0.837336	1.27379e-10	1.19724e-09
HOXB3	-0.531873	1.27605e-10	1.1987e-09
SKAP1	-3.69018	1.31143e-10	1.23126e-09
CCRL2	-0.68879	1.32312e-10	1.24155e-09
TRIB3	-0.401131	1.33022e-10	1.24753e-09
STAU2	0.548898	1.3422e-10	1.25807e-09
MIGA1	0.71966	1.34417e-10	1.25923e-09
PTP4A1	0.794944	1.3547e-10	1.2684e-09
PLPP1	0.694785	1.38079e-10	1.29211e-09
MCOLN1	0.579459	1.38274e-10	1.29323e-09
DNASE2	0.480261	1.41216e-10	1.32003e-09
SEC61G	1.06721	1.42229e-10	1.32876e-09
SCARA3	-0.492527	1.43566e-10	1.34052e-09
EIF1	0.27293	1.44077e-10	1.34446e-09
BPGM	0.385815	1.44144e-10	1.34446e-09
XRCC3	-0.526936	1.44407e-10	1.34617e-09
COA6	0.756762	1.45061e-10	1.35153e-09
THY1	0.532644	1.46777e-10	1.36677e-09
RASAL1	7.8095	1.48037e-10	1.37775e-09
TTC17	0.381391	1.52815e-10	1.42144e-09
UHRF1BP1	-0.504066	1.55217e-10	1.443e-09
RANBP17	1.07308	1.57156e-10	1.46023e-09
NOLC1	-0.289354	1.59693e-10	1.483e-09
TCAF2	0.799113	1.61312e-10	1.49722e-09
SLC2A10	0.550989	1.63994e-10	1.52129e-09
SMIM43	3.2947	1.66457e-10	1.5433e-09
ZC2HC1A	0.708152	1.7e-10	1.57529e-09
TMEM167B	0.852813	1.76388e-10	1.6336e-09
ENO3	-1.6195	1.79259e-10	1.65839e-09
CTC1	-0.561569	1.7921e-10	1.65839e-09
ITFG1	0.860415	1.80159e-10	1.66581e-09
SCARF1	-0.416359	1.87504e-10	1.73279e-09
E2F8	-0.497811	1.88969e-10	1.74539e-09
SLC5A6	-0.382179	1.91411e-10	1.76698e-09
DCSTAMP	6.40888	1.94331e-10	1.79297e-09
THAP11	-0.44974	1.97562e-10	1.82179e-09
ABCC9	6.41524	1.98124e-10	1.82599e-09
SIPA1L1	0.483553	2.03824e-10	1.87752e-09
MRPS2	-0.337375	2.04447e-10	1.88223e-09
CTCF	-0.313168	2.07399e-10	1.90839e-09
FOLR3	5.75058	2.07663e-10	1.90979e-09
CMTM4	0.545172	2.09035e-10	1.92137e-09
FZD8	0.773358	2.11465e-10	1.94266e-09
RNF14	0.579344	2.12282e-10	1.94912e-09
AQP1	-1.39805	2.12412e-10	1.94926e-09
ERRFI1	0.41359	2.12955e-10	1.95319e-09
FBXL7	-0.417211	2.2393e-10	2.05275e-09
RBBP7	-0.34687	2.2528e-10	2.06402e-09
SLC35C2	0.355601	2.28885e-10	2.09592e-09
HAUS4	-0.510936	2.37541e-10	2.17402e-09
GHITM	0.452019	2.38332e-10	2.18009e-09
UBE2K	0.670354	2.41525e-10	2.20812e-09
MYDGF	0.531869	2.47658e-10	2.26298e-09
SPAG9	0.385857	2.52004e-10	2.30146e-09
MRRF	-0.450792	2.54457e-10	2.32262e-09
SPAAR	0.537941	2.54606e-10	2.32274e-09
MADD	-0.367684	2.57266e-10	2.34575e-09
CCN2	0.226379	2.57998e-10	2.34991e-09
GSTO1	0.457118	2.62625e-10	2.39078e-09
ABCA9	1.47644	2.75106e-10	2.50307e-09
PERP	0.75103	2.81251e-10	2.55762e-09
IL13RA1	0.845222	2.81668e-10	2.56004e-09
GIPC2	-1.17701	2.96224e-10	2.69091e-09
CHMP2B	1.01551	2.97737e-10	2.70322e-09
CNRIP1	0.307239	2.99936e-10	2.72174e-09
ZC3H12C	0.666875	3.01291e-10	2.73258e-09
CHSY3	0.756083	3.02446e-10	2.7416e-09
MCFD2	0.461082	3.04823e-10	2.76168e-09
GATA3	-0.536272	3.06116e-10	2.77192e-09
TMEM268	0.619367	3.09944e-10	2.8051e-09
MELTF	1.17123	3.10391e-10	2.80765e-09
ARHGEF5	1.62854	3.10965e-10	2.81136e-09
KIAA0232	0.446968	3.14196e-10	2.83907e-09
ESYT3	4.07907	3.18293e-10	2.87457e-09
RRAS	0.579529	3.1897e-10	2.87916e-09
DLC1	-0.415884	3.28248e-10	2.96134e-09
CAMKK2	-0.287069	3.44164e-10	3.10329e-09
ZSCAN16	-0.811229	3.45944e-10	3.11769e-09
CBX1	-0.28824	3.50021e-10	3.15277e-09
MARCHF6	0.812883	3.56881e-10	3.21287e-09
ELAPOR1	0.972037	3.5873e-10	3.22782e-09
ACBD7	-1.9457	3.61804e-10	3.25204e-09
PATJ	0.803125	3.62223e-10	3.2541e-09
KLF6	-0.387887	3.73326e-10	3.35208e-09
PARP2	-0.432535	3.79949e-10	3.40976e-09
NUMBL	0.567246	3.82827e-10	3.43378e-09
RERE	-0.422275	3.92382e-10	3.51764e-09
GRAMD1A	-0.434533	3.93982e-10	3.53013e-09
YIPF2	0.416999	4.11188e-10	3.68236e-09
CYP4F3	5.60555	4.12357e-10	3.69089e-09
CHEK2	-0.520103	4.1275e-10	3.69248e-09
NF2	-0.446906	4.23954e-10	3.79073e-09
UNG	-0.307055	4.26755e-10	3.81378e-09
BLZF1	0.412963	4.30159e-10	3.84216e-09
SREBF2	-0.324358	4.30606e-10	3.84216e-09
TMEM120A	0.426756	4.30498e-10	3.84216e-09
NPTX2	1.10222	4.47717e-10	3.99275e-09
FABP3	-1.37473	4.6724e-10	4.16468e-09
ABCB6	0.853576	4.70248e-10	4.18901e-09
FANCC	-0.495312	4.7046e-10	4.18901e-09
PEDS1	0.436643	4.76514e-10	4.2407e-09
PYROXD1	0.882383	4.85107e-10	4.31493e-09
KIF17	1.40343	4.87742e-10	4.3361e-09
YWHAH	-0.263373	5.0089e-10	4.45067e-09
SLC35B2	0.351575	5.0361e-10	4.47252e-09
BUB1	-0.499422	5.07598e-10	4.50559e-09
TMEM14B	0.636911	5.08381e-10	4.5102e-09
CAVIN1	-0.384055	5.19003e-10	4.59965e-09
CDC20P1	-1.21546	5.18784e-10	4.59965e-09
TRIM65	-0.369162	5.20011e-10	4.6062e-09
MKNK2	-0.361401	5.22696e-10	4.62758e-09
RTL5	0.917939	5.23344e-10	4.63092e-09
CREB3	0.551914	5.36677e-10	4.74398e-09
ARRDC2	0.683046	5.4076e-10	4.7776e-09
LMAN2L	0.468487	5.41243e-10	4.7794e-09
TAF1	-0.359654	5.41673e-10	4.78072e-09
FAM110D	-1.26585	5.48975e-10	4.84266e-09
MTUS1	-0.563891	5.49997e-10	4.84917e-09
DIS3L	-0.376668	5.59863e-10	4.93361e-09
HIF3A	-1.07691	5.7423e-10	5.05761e-09
GSTCD	-0.477848	5.76323e-10	5.07343e-09
CARD16	-0.757805	6.00692e-10	5.28522e-09
PLA2G3	-2.76047	6.12974e-10	5.39051e-09
LGALS9	-0.753535	6.30899e-10	5.54529e-09
CITED4	-1.14723	6.42408e-10	5.64354e-09
BRCA1	-0.481292	6.45979e-10	5.67199e-09
ERLEC1	0.609763	6.47667e-10	5.68389e-09
HECW1	7.53448	6.52777e-10	5.7258e-09
RRM1	-0.315809	6.56554e-10	5.75597e-09
HLA-C	0.410409	6.59084e-10	5.77518e-09
THOC3	-0.554142	6.62571e-10	5.80276e-09
PMCH	2.50474	6.63234e-10	5.80559e-09
UBASH3B	0.465622	6.71777e-10	5.87736e-09
TEX2	-0.377023	6.80787e-10	5.95314e-09
RPS2	-0.497204	6.81856e-10	5.95943e-09
TMEM179B	0.504763	6.89449e-10	6.02272e-09
TOX	-0.568163	6.95808e-10	6.07516e-09
CDH5	-0.378297	7.02846e-10	6.13347e-09
TEP1	-0.439917	7.07455e-10	6.17054e-09
KCNC3	2.96476	7.13004e-10	6.21576e-09
HYAL2	0.325463	7.18298e-10	6.25553e-09
BLOC1S2	0.677814	7.20128e-10	6.26827e-09
CDC42SE1	0.259821	7.36388e-10	6.40654e-09
SLC2A9	1.58277	7.60054e-10	6.60907e-09
MTFR1L	0.429913	7.63536e-10	6.63596e-09
HDGF	-0.413711	7.7741e-10	6.75311e-09
ZNF620	-0.993334	7.83333e-10	6.8011e-09
PITPNA	0.311573	8.2545e-10	7.16312e-09
TEAD4	-0.42369	8.34042e-10	7.23401e-09
ISYNA1	-0.480535	8.82667e-10	7.65187e-09
GSDME	0.390686	8.96489e-10	7.76775e-09
CCDC122	1.32722	9.05627e-10	7.84295e-09
PSD3	0.582532	9.10308e-10	7.87949e-09
MTSS1	0.348689	9.27686e-10	8.02585e-09
CPNE8	0.727221	9.49731e-10	8.21241e-09
IKZF1	6.91476	9.80795e-10	8.47673e-09
SLC4A11	-0.79647	9.94257e-10	8.58873e-09
MVK	-0.466953	9.97944e-10	8.61622e-09
GPC4	1.97476	1.01097e-09	8.72424e-09
ANXA5	0.347556	1.01449e-09	8.7502e-09
RNF103	0.521853	1.04845e-09	9.03855e-09
HNRNPR	-0.246621	1.05307e-09	9.07386e-09
MAP9	1.17429	1.10395e-09	9.50745e-09
TARID	6.91914	1.11489e-09	9.59678e-09
LOC101927136	7.45398	1.13316e-09	9.74919e-09
PPIC	0.473111	1.16661e-09	1.00269e-08
L1CAM	3.35505	1.18275e-09	1.01605e-08
PRKAR1A	0.584455	1.20266e-09	1.03263e-08
PARD6A	-2.08454	1.2135e-09	1.04141e-08
SMPD4	-0.33488	1.23129e-09	1.05615e-08
XRCC6	-0.310845	1.2414e-09	1.06428e-08
DECR1	0.483481	1.24777e-09	1.06922e-08
TMOD2	0.854525	1.25342e-09	1.07352e-08
DLG1	0.519312	1.27224e-09	1.08909e-08
HTR1B	-0.490541	1.28499e-09	1.09945e-08
PTBP1	-0.319767	1.29177e-09	1.1047e-08
USP31	-0.685869	1.30784e-09	1.11789e-08
PSIP1	-0.581629	1.32017e-09	1.12785e-08
WFS1	-0.356216	1.34162e-09	1.14561e-08
SYTL3	1.25029	1.37542e-09	1.17388e-08
RAD51	-0.485637	1.38669e-09	1.18291e-08
RGS17	0.826155	1.41894e-09	1.20982e-08
CST3	0.557673	1.43439e-09	1.22238e-08
FAM126A	0.561117	1.43693e-09	1.22394e-08
DHRS13	-1.09738	1.44764e-09	1.23244e-08
APEX1	-0.361085	1.44957e-09	1.23319e-08
PLEK2	0.576576	1.44997e-09	1.23319e-08
PIK3C3	0.415286	1.4703e-09	1.24986e-08
ARHGEF10	-0.26976	1.49358e-09	1.26903e-08
LNPK	0.778712	1.50467e-09	1.27781e-08
TMEM237	-0.486148	1.50999e-09	1.28169e-08
GALNT7	0.509471	1.54727e-09	1.31268e-08
TGFB2	0.687082	1.58272e-09	1.34209e-08
SLC38A6	1.27777	1.60293e-09	1.35855e-08
PTP4A3	-0.922681	1.61783e-09	1.3705e-08
SF3B3	-0.253385	1.63824e-09	1.3871e-08
VIPR1	-2.71779	1.64952e-09	1.39597e-08
RAB11FIP2	0.830083	1.67593e-09	1.41761e-08
ZRANB1	0.42933	1.68343e-09	1.42325e-08
FAM189A1	5.32044	1.6874e-09	1.4259e-08
SERBP1	-0.300741	1.71296e-09	1.44678e-08
ACTR3	0.396452	1.73108e-09	1.46136e-08
CTBS	0.948128	1.73652e-09	1.46523e-08
LOC643201	6.84755	1.75547e-09	1.48049e-08
SPTBN2	-0.519168	1.77841e-09	1.4991e-08
GSTA4	0.741086	1.80408e-09	1.51999e-08
PHF14	-0.385941	1.82881e-09	1.54006e-08
ARPC5	0.815325	1.89576e-09	1.59566e-08
CMA1	7.40465	1.95106e-09	1.64139e-08
PARD3B	-0.539036	1.99652e-09	1.6788e-08
SLC20A2	0.367907	2.00493e-09	1.68505e-08
SPARC	0.334073	2.02109e-09	1.6978e-08
BRD3	-0.362059	2.05486e-09	1.72532e-08
TMEM255A	7.38811	2.08428e-09	1.74916e-08
[truncated: 12,820 more rows]

## Sheet: HG_SF vs Control
symbol	log2FoldChange	pvalue	padj
PTGR1	2.03	0	0
MEST	-2.08326	8.01476e-214	6.8438e-210
SLC6A6	1.50858	5.88099e-191	3.34785e-187
TXNRD1	1.23885	9.14837e-182	3.9059e-178
TRIM16L	2.20513	8.56673e-164	2.92605e-160
SULF1	-2.91776	9.14721e-158	2.6036e-154
NID2	1.74959	3.05235e-155	7.44685e-152
HSPA8	-0.857009	2.24808e-148	4.7991e-145
NMRAL2P	4.70913	2.98537e-142	5.66491e-139
MMP1	1.34344	3.347e-132	5.716e-129
NQO1	1.43728	1.09879e-127	1.70593e-124
HMOX1	1.41036	6.0912e-115	8.66879e-112
MGARP	-3.66146	1.93838e-113	2.54643e-110
DUSP4	0.978115	2.56164e-98	3.12484e-95
AKR1C3	2.11346	3.11336e-97	3.54466e-94
KRT7	-1.77037	2.22241e-92	2.37215e-89
TFEC	2.05498	3.60178e-75	3.61831e-72
TUBA4A	1.54582	6.41832e-74	6.08956e-71
TFRC	1.62392	6.12048e-68	5.50134e-65
GSR	0.774352	1.1674e-66	9.96844e-64
FBLN5	-2.33034	5.3676e-66	4.36513e-63
KCNAB1	-1.46662	1.82931e-64	1.42005e-61
AKR1C1	2.28362	2.30551e-61	1.71189e-58
NAV3	1.12326	2.6879e-61	1.91267e-58
TNIK	-0.873178	4.44254e-61	3.03479e-58
MMP10	1.37541	8.26037e-60	5.42579e-57
COL11A1	-2.38116	1.13679e-59	7.19038e-57
KRT80	-0.963509	8.14105e-57	4.96546e-54
PRNP	0.971128	2.38032e-56	1.40176e-53
LYVE1	-1.18396	6.88126e-56	3.91727e-53
NRCAM	1.04878	1.00579e-55	5.54093e-53
ITGA11	2.09054	1.29593e-55	6.91624e-53
APCDD1L	1.64344	2.21078e-54	1.14411e-51
CD34	-1.41995	4.0451e-54	2.03183e-51
FRMD5	-0.959045	5.47342e-53	2.67072e-50
SLC7A11	1.95617	2.7853e-52	1.32132e-49
F2RL2	2.16878	1.55404e-50	7.17297e-48
ANKRD1	-0.719225	1.91886e-48	8.62378e-46
OSGIN1	1.25887	4.2629e-48	1.86672e-45
SULT1E1	-4.72614	1.21205e-47	5.17486e-45
CPA4	-2.28026	1.36024e-47	5.66588e-45
AK5	-1.68411	6.76779e-47	2.75191e-44
UCHL1	0.801636	4.20871e-46	1.67154e-43
FRAS1	1.6707	8.40214e-46	3.26118e-43
HDAC9	1.34642	9.09544e-46	3.45182e-43
PCDH7	-0.974268	2.37894e-45	8.83207e-43
FABP4	-1.39517	4.21212e-45	1.53052e-42
GCLM	1.40178	7.96623e-45	2.83432e-42
SCAMP5	1.05192	1.07379e-44	3.74247e-42
SERPINE2	1.06318	3.90424e-44	1.33353e-41
ELMOD1	-3.28821	1.8712e-42	6.26594e-40
EDNRB	2.30818	4.86597e-42	1.5981e-39
DOK5	-1.53209	7.09368e-42	2.28577e-39
MGP	-1.20854	1.35204e-41	4.27595e-39
KRT19	-1.34745	1.82932e-41	5.68021e-39
GREM1	1.37276	2.6231e-41	7.99952e-39
PGD	0.660351	4.39611e-41	1.31714e-38
WSCD1	-0.772604	1.80805e-40	5.32376e-38
BGN	-1.10576	3.38192e-40	9.78922e-38
TAGLN	-1.29199	7.7723e-40	2.21226e-37
VASH1	-0.91062	1.53887e-39	4.30833e-37
CCNA1	-1.44025	7.47672e-39	2.05947e-36
GPAT3	1.29188	1.09522e-38	2.96891e-36
GDF6	-1.42685	3.25764e-38	8.69281e-36
ANKRD44	1.44765	7.33094e-38	1.92612e-35
CADM3	-2.69839	1.48813e-37	3.85065e-35
PTPRD	-1.4392	8.83546e-37	2.25212e-34
LYPD1	-0.844066	1.43823e-36	3.61207e-34
NTSR1	-1.68622	7.6106e-36	1.88368e-33
SARM1	-1.2722	9.86386e-36	2.4065e-33
MICAL2	-0.633964	1.69242e-35	4.07086e-33
FSTL3	-1.08319	8.63907e-35	2.04914e-32
NUP210	-1.45175	1.9415e-34	4.54206e-32
MEGF6	-1.05581	4.98586e-34	1.15065e-31
NXN	-0.775722	1.96399e-33	4.47213e-31
TSPAN18	-0.808089	2.0091e-33	4.51466e-31
VCAM1	-2.24834	2.42005e-33	5.36749e-31
ATP1B1	0.802996	6.16564e-33	1.34996e-30
XBP1	-0.651463	8.17253e-33	1.76671e-30
KIT	-1.67892	8.33807e-33	1.77997e-30
ABCC3	2.14128	9.98999e-33	2.10628e-30
PIEZO2	-1.37362	1.1144e-32	2.32094e-30
TRIB1	-0.956609	1.5886e-32	3.26869e-30
A2M	-1.67524	6.27839e-32	1.27646e-29
RIT1	0.688119	7.62308e-32	1.53161e-29
POPDC3	2.26399	8.59899e-32	1.7076e-29
COL3A1	-0.969533	3.16905e-31	6.22081e-29
RPS6KA5	1.32089	3.3214e-31	6.44579e-29
STC1	1.34047	3.41264e-31	6.54843e-29
FTH1	0.7498	3.90776e-31	7.41519e-29
SERPINH1	-0.481204	5.65992e-31	1.05065e-28
LYN	0.761576	5.60082e-31	1.05065e-28
BHLHE40	-0.739744	6.65211e-31	1.22156e-28
ST6GAL1	-0.53172	1.53034e-30	2.78033e-28
ALDH3A2	0.631223	1.64993e-30	2.96605e-28
PYGL	-0.635386	2.13811e-30	3.80361e-28
SEZ6L2	-2.2516	3.80895e-30	6.70612e-28
ACTA2	-1.49979	4.72472e-30	8.23354e-28
ARSJ	-0.546561	2.50516e-29	4.32152e-27
ACKR3	-1.02995	3.66025e-29	6.25098e-27
TBC1D8	0.621885	4.19385e-29	7.09134e-27
RAB3B	0.842078	4.61429e-29	7.72578e-27
SLC3A2	0.631546	4.75548e-29	7.88486e-27
G6PD	0.751358	5.11747e-29	8.40348e-27
MYLK	0.70681	5.88627e-29	9.57388e-27
THBD	-0.984497	6.98936e-29	1.12608e-26
PELI2	1.6857	1.03071e-28	1.6451e-26
PDLIM1	-0.730517	1.15628e-28	1.82842e-26
ETS2	-0.428038	1.64285e-28	2.574e-26
FAM174B	0.676837	1.97101e-28	3.06008e-26
FAM102A	0.956667	2.03783e-28	3.13532e-26
TPCN1	-0.71948	2.28899e-28	3.4903e-26
HSPA5	-0.490145	3.04844e-28	4.60719e-26
TOX	-1.01633	4.49634e-28	6.73584e-26
ACTG2	-3.35206	6.02971e-28	8.95438e-26
GPC1	0.780377	6.41684e-28	9.44714e-26
COL5A1	-0.938887	1.30961e-27	1.91158e-25
CPXM1	-1.5754	1.46549e-27	2.12098e-25
E2F7	0.797428	2.1646e-27	3.10647e-25
RASIP1	-0.834515	2.3027e-27	3.27712e-25
GLIPR2	-0.886258	2.44032e-27	3.44428e-25
FSD1	-0.955948	6.68171e-27	9.3533e-25
DNAJA1	-0.371224	2.03544e-26	2.82612e-24
FTL	0.811003	2.4721e-26	3.40471e-24
NYNRIN	-0.935748	4.4261e-26	6.04712e-24
RALGAPA2	-0.717008	4.99871e-26	6.77523e-24
WARS1	-0.575982	6.09521e-26	8.19637e-24
CGNL1	-0.661513	6.43704e-26	8.58842e-24
COX11	0.82922	1.35137e-25	1.78905e-23
MMP15	-0.979615	1.40968e-25	1.85189e-23
DDIT4L	1.73604	1.62245e-25	2.11513e-23
F3	1.71893	3.15032e-25	4.07584e-23
HAPLN3	-0.859145	4.29777e-25	5.5186e-23
CRYAB	-3.51823	8.36457e-25	1.05815e-22
NEFH	-1.51795	8.63685e-25	1.08456e-22
KRT8	-0.985706	1.2811e-24	1.59699e-22
NCOA7	0.724592	1.42406e-24	1.76232e-22
PTGS2	1.05543	1.44447e-24	1.77473e-22
NOS3	-0.712212	1.7076e-24	2.08302e-22
COL27A1	-0.64401	1.76772e-24	2.14107e-22
PMEPA1	-0.833574	1.86056e-24	2.23765e-22
SAPCD2	-0.654372	2.48587e-24	2.96879e-22
NRP2	0.46939	3.49804e-24	4.14858e-22
MAFG	0.468346	4.91497e-24	5.78881e-22
TENT4A	0.564887	5.27183e-24	6.16659e-22
PAK1	-0.818139	5.78836e-24	6.72474e-22
MAP2	0.661568	6.4421e-24	7.43366e-22
NES	-0.739616	6.76796e-24	7.75726e-22
NPR1	-1.16343	7.98494e-24	9.09112e-22
TGFB2	-1.23548	1.00653e-23	1.13837e-21
CHMP1B	0.600096	1.64549e-23	1.8488e-21
SDC3	-0.773794	4.28935e-23	4.78781e-21
HERC3	0.761791	5.33491e-23	5.9162e-21
SIRPB2	0.915023	6.38743e-23	7.03771e-21
PHLDA2	-0.887002	6.51263e-23	7.12966e-21
TALDO1	0.730909	7.38839e-23	8.03687e-21
TENT5A	1.24892	7.47924e-23	8.08421e-21
FNBP4	0.507932	7.59393e-23	8.15655e-21
HDAC4	-0.897243	7.894e-23	8.42586e-21
HIP1	-0.712984	8.18189e-23	8.67891e-21
ALDH1B1	-0.58794	8.33919e-23	8.79115e-21
GTF3A	-0.423277	1.31338e-22	1.37606e-20
MDK	-0.836463	1.46217e-22	1.52262e-20
RASGRF2	1.21713	1.96863e-22	2.02532e-20
MPP2	-2.52751	2.44097e-22	2.49622e-20
NEDD4L	0.552863	3.36181e-22	3.41744e-20
TRIM16	0.64578	3.85486e-22	3.89546e-20
SAMSN1	0.92766	4.93577e-22	4.95841e-20
NFKBIZ	0.851864	5.51577e-22	5.50868e-20
PITPNM1	-0.810762	6.1903e-22	6.14639e-20
GAL	-1.69407	6.42464e-22	6.34219e-20
NR2F1	-0.701622	7.40576e-22	7.26871e-20
ADAMTS1	0.653156	8.06452e-22	7.87005e-20
FBLN2	-1.23704	1.00849e-21	9.78576e-20
KIAA0232	0.669597	1.05439e-21	1.01733e-19
PKP4	-0.446705	1.12087e-21	1.07541e-19
WNT2B	-1.38353	1.48163e-21	1.41359e-19
CSGALNACT2	0.667921	1.51575e-21	1.43017e-19
DROSHA	-0.428308	1.50966e-21	1.43017e-19
KLHL21	0.492557	2.1451e-21	2.01286e-19
SV2A	-1.63046	2.82427e-21	2.63568e-19
LRP8	0.498959	4.46811e-21	4.14708e-19
IGFBP7	-0.676906	5.11617e-21	4.72292e-19
TLR6	1.39538	5.26543e-21	4.83457e-19
JUN	-0.585478	5.44284e-21	4.97074e-19
SLC46A1	-1.06206	5.68398e-21	5.16335e-19
PNMA8A	-1.30822	6.75769e-21	6.10624e-19
NACAD	-1.82919	7.17484e-21	6.44905e-19
CDK2AP2	-0.703858	7.54605e-21	6.7472e-19
CHST1	0.729146	8.36633e-21	7.36496e-19
LMCD1	-1.09517	8.29421e-21	7.36496e-19
LDB2	-0.658126	8.35848e-21	7.36496e-19
LBH	0.913419	9.41766e-21	8.24794e-19
PTK7	-0.617475	9.79153e-21	8.53162e-19
ALAS1	0.539722	1.07493e-20	9.31859e-19
PCK2	-0.828718	1.20322e-20	1.03781e-18
GCLC	0.654152	1.24028e-20	1.0644e-18
PHACTR2	0.812716	1.26437e-20	1.07965e-18
HYI	-0.756583	2.13906e-20	1.81745e-18
NLRP2	-0.646555	2.21514e-20	1.87278e-18
MYH10	-0.525136	2.30054e-20	1.9354e-18
EPHX1	0.811781	2.43199e-20	2.03596e-18
VIM	-0.322755	2.65591e-20	2.21256e-18
SLC7A5	-0.484463	3.67138e-20	3.04368e-18
CTSS	0.847053	4.33823e-20	3.57914e-18
CLEC2B	1.1975	5.21658e-20	4.28311e-18
PDGFD	1.13134	7.20545e-20	5.88779e-18
MLEC	-0.287034	7.30293e-20	5.93902e-18
ZC3H12C	0.956325	7.53767e-20	6.10087e-18
SIX4	1.23111	1.1923e-19	9.60479e-18
DIPK2B	-0.481401	1.61582e-19	1.29554e-17
GNPDA1	-0.465662	1.80755e-19	1.4425e-17
HHEX	0.468381	1.89245e-19	1.50322e-17
MBD5	-0.899073	2.00313e-19	1.58377e-17
ADGRF5	0.757658	2.05179e-19	1.61477e-17
CCDC3	-1.81496	2.44276e-19	1.91364e-17
GGT5	-0.730529	2.57184e-19	2.00557e-17
BACH2	1.48692	2.71469e-19	2.10734e-17
RNF111	0.480403	2.74231e-19	2.11914e-17
AR	0.855364	2.83666e-19	2.18219e-17
TNFAIP8L3	0.651395	2.9205e-19	2.23661e-17
TNS2	-0.725399	3.03981e-19	2.31758e-17
HIC1	-0.960169	3.23271e-19	2.4537e-17
ZCCHC14	0.584489	3.34954e-19	2.53112e-17
PANX2	1.15803	3.43605e-19	2.58506e-17
MAP3K5	-0.766187	3.7174e-19	2.78446e-17
SLC1A4	-0.83288	4.4527e-19	3.32067e-17
APBA1	0.743255	4.48198e-19	3.32797e-17
GPRC5A	-0.74662	6.11279e-19	4.51923e-17
SPINT1	-1.57206	6.1851e-19	4.55298e-17
HTR2B	-1.90129	6.71343e-19	4.92068e-17
TPX2	-0.340461	9.47431e-19	6.91462e-17
RPS15P2	1.8812	9.66871e-19	7.01419e-17
NUPR1	-1.933	9.69288e-19	7.01419e-17
BNIP3L	0.925737	9.84503e-19	7.09424e-17
ADAM17	0.600547	1.06881e-18	7.66936e-17
NECTIN1	-0.726275	1.4627e-18	1.04519e-16
REC8	-0.778245	1.57659e-18	1.12188e-16
SPHK1	0.679185	1.67856e-18	1.18948e-16
AP1G2	-1.04749	2.31906e-18	1.63657e-16
ABI3BP	-0.749914	2.39236e-18	1.68135e-16
CCDC190	-1.46843	2.55688e-18	1.78961e-16
TANGO6	-0.720633	2.71352e-18	1.89149e-16
HAS2	1.41687	5.94592e-18	4.11111e-16
SLFN11	-0.436343	6.08921e-18	4.19321e-16
HERPUD1	-0.491733	6.13944e-18	4.21082e-16
TRPV2	-0.777069	7.11459e-18	4.86012e-16
FAM43A	-0.46383	7.17718e-18	4.88334e-16
ME1	0.840565	7.60313e-18	5.15263e-16
SERPINB8	0.503332	7.74167e-18	5.22578e-16
CDIP1	-0.77429	9.38452e-18	6.3098e-16
CCND1	0.371351	9.53247e-18	6.38413e-16
CCDC8	-1.60761	9.8773e-18	6.58924e-16
RSPO3	-3.72664	1.02823e-17	6.83276e-16
BCAR1	-0.549517	1.09698e-17	7.26136e-16
ANKRD40	0.452517	1.19888e-17	7.90522e-16
DGKD	0.562752	1.89328e-17	1.24359e-15
CHTF8	-0.435307	2.14048e-17	1.40058e-15
NR1D2	1.16337	2.16993e-17	1.41443e-15
CACNA2D1	1.02646	2.48571e-17	1.61411e-15
CLIP4	0.703142	2.72134e-17	1.76042e-15
ADCY7	-0.642123	2.91439e-17	1.87819e-15
SLC40A1	-1.11267	2.98571e-17	1.91692e-15
KRT18	-0.614002	3.10865e-17	1.98837e-15
RGS17	1.09217	3.55836e-17	2.26753e-15
ITGB5	0.408944	4.18603e-17	2.65758e-15
RNF115	0.45965	4.88512e-17	3.08993e-15
SCAP	-0.570609	4.91983e-17	3.1004e-15
LOXL1	-1.21458	5.27028e-17	3.30904e-15
ETV1	0.689364	5.33123e-17	3.33505e-15
EPS8L2	-1.23524	6.01152e-17	3.74689e-15
CELSR1	-1.26641	6.12191e-17	3.80182e-15
PURA	1.01492	7.25464e-17	4.48894e-15
MANF	-0.619626	7.53375e-17	4.64481e-15
AEBP1	-0.818616	8.46181e-17	5.19823e-15
SHISA2	1.2422	9.39832e-17	5.75285e-15
FAM53C	0.377086	1.0264e-16	6.26032e-15
SERPIND1	-0.910421	1.04594e-16	6.35676e-15
DUSP1	-0.632342	1.08918e-16	6.59612e-15
CDH11	-0.652838	1.25145e-16	7.55201e-15
LTBP1	-0.488969	1.29684e-16	7.79841e-15
FAM107B	0.480448	1.40785e-16	8.43622e-15
HHIPL1	-1.22582	1.65729e-16	9.89624e-15
IRAK2	0.687162	1.84743e-16	1.09932e-14
KCNK6	-0.748806	1.86447e-16	1.10561e-14
SORT1	-0.635729	2.13748e-16	1.26311e-14
SS18	0.550345	2.1807e-16	1.28421e-14
C1QTNF6	-0.58526	2.19287e-16	1.28693e-14
PCYOX1L	-0.728127	2.35064e-16	1.3748e-14
PLEKHG4	-0.662761	2.45644e-16	1.43178e-14
PRKY	0.853787	2.49959e-16	1.45197e-14
SNX19	-0.434688	2.57938e-16	1.49324e-14
TMEM64	1.1006	2.59406e-16	1.49667e-14
CCDC85C	-0.594202	2.6946e-16	1.54944e-14
C5orf24	0.990439	3.01594e-16	1.7284e-14
HSPA1A	-0.743054	3.15156e-16	1.80008e-14
KLF2	-1.01911	3.29443e-16	1.87541e-14
SLC7A8	-1.62639	3.45834e-16	1.96218e-14
RAB12	0.516288	3.85334e-16	2.17905e-14
SLC2A1	0.428615	4.05559e-16	2.28585e-14
TMEM47	1.17142	4.37286e-16	2.45657e-14
LRRC58	1.14327	4.53952e-16	2.54183e-14
HSPA2	-0.944532	4.78139e-16	2.66851e-14
ZMAT3	1.12642	5.47931e-16	3.04806e-14
BCL6B	-0.450965	6.58013e-16	3.64855e-14
GLCCI1	1.24564	6.79969e-16	3.7581e-14
TOB2	0.469707	7.86969e-16	4.33544e-14
ENC1	-0.580718	9.36614e-16	5.14325e-14
FGFR1	-0.428953	9.49344e-16	5.19644e-14
CYP2S1	-1.54711	1.05353e-15	5.74828e-14
GBGT1	-0.754584	1.09416e-15	5.95099e-14
DENND11	0.457658	1.11531e-15	6.04677e-14
TCIM	-0.909912	1.1343e-15	6.13022e-14
PHF13	0.503226	1.40191e-15	7.55264e-14
UGDH	0.472082	1.55835e-15	8.36905e-14
[truncated: 14,504 more rows]

## Sheet: Memory_SF vs Control
symbol	log2FoldChange	pvalue	padj
[truncated: 14,819 more rows]
