# Supplementary material for: Reversal of high-glucose–induced transcriptional and epigenetic memories through NRF2 pathway activation
Source: Life Sci Alliance. 2024 May 16;7(8):e202302382. doi: 10.26508/lsa.202302382 (PMC11099870; doi:10.26508/lsa.202302382)
Supplement: Supplemental Data 2. — Differentially accessible chromatin. [file LSA-2023-02382_Supplemental_Data_2.xlsx]

## Sheet: More accessible enhancers - HG 
Chromosome	Start	End
chr1	6859725	6860800
chr1	8540369	8540959
chr1	8812940	8813448
chr1	8873526	8873995
chr1	12405371	12406544
chr1	35369925	35371002
chr1	40058753	40060012
chr1	44924537	44925447
chr1	51264423	51264916
chr1	60962963	60963832
chr1	64006489	64007412
chr1	64838473	64838891
chr1	65425593	65426213
chr1	67564014	67564743
chr1	67570432	67571075
chr1	75542557	75543389
chr1	84247239	84247954
chr1	86726439	86727172
chr1	89021740	89023275
chr1	89719228	89720318
chr1	90396731	90397640
chr1	92705323	92705983
chr1	93753949	93755524
chr1	94935349	94937937
chr1	96370400	96371302
chr1	97906699	97907559
chr1	101111819	101112762
chr1	101161464	101162568
chr1	145827867	145828350
chr1	147849268	147849964
chr1	151886872	151887508
chr1	159786284	159787159
chr1	163146738	163147856
chr1	165903621	165904198
chr1	168227565	168229376
chr1	171488229	171488968
chr1	175548620	175549354
chr1	178267449	178268335
chr1	178484749	178486139
chr1	179837935	179838901
chr1	185645626	185646876
chr1	186442195	186443361
chr1	204438392	204439088
chr1	205144318	205145561
chr1	207818787	207819476
chr1	207944517	207945202
chr1	208919173	208920091
chr1	208988391	208989434
chr1	212401934	212403031
chr1	214570166	214571037
chr1	218557650	218558551
chr1	218874232	218874781
chr1	221216817	221217868
chr1	224300104	224300960
chr1	230113390	230114299
chr1	231950798	231951775
chr1	232684380	232685240
chr1	235442642	235443349
chr1	237166482	237167004
chr1	244314839	244315700
chr1	246245372	246246221
chr1	246356794	246357643
chr1	246587334	246588699
chr2	1607753	1608368
chr2	4499181	4499735
chr2	9552462	9552957
chr2	15240946	15241622
chr2	15579119	15580175
chr2	16633575	16634315
chr2	18209551	18210264
chr2	18369391	18370238
chr2	20148876	20149967
chr2	29123297	29124365
chr2	31987499	31988068
chr2	37103385	37104457
chr2	39439636	39440248
chr2	39550464	39551449
chr2	45567717	45568378
chr2	54470070	54470917
chr2	55482070	55482766
chr2	56008861	56010097
chr2	58042216	58043001
chr2	63790702	63791751
chr2	73852026	73852606
chr2	75292574	75293483
chr2	78308508	78310069
chr2	84906881	84907656
chr2	100285574	100286386
chr2	100959194	100960237
chr2	101823289	101824168
chr2	101827167	101827793
chr2	101880661	101881558
chr2	111705677	111706216
chr2	112061052	112062038
chr2	119645357	119646009
chr2	121408720	121409334
chr2	133790731	133791744
chr2	134431731	134432720
chr2	136997412	136998165
chr2	138272462	138273155
chr2	144111229	144112141
chr2	145110297	145111284
chr2	149661773	149662415
chr2	152542621	152543595
chr2	158202041	158203304
chr2	158538835	158539726
chr2	158953322	158954747
chr2	161102639	161103342
chr2	161128839	161129406
chr2	163656412	163657460
chr2	164913622	164914627
chr2	170329585	170330417
chr2	171086641	171087154
chr2	171347122	171347408
chr2	172821283	172822335
chr2	176234019	176234760
chr2	177241644	177243093
chr2	177244848	177245525
chr2	178819197	178820472
chr2	178825166	178825600
chr2	180519021	180519697
chr2	187319469	187320146
chr2	188303313	188304137
chr2	188978161	188979610
chr2	189002013	189002954
chr2	189096543	189097426
chr2	191854071	191855154
chr2	191899260	191900028
chr2	193837058	193838668
chr2	193846883	193847915
chr2	196606332	196607502
chr2	203807993	203808561
chr2	204114175	204114988
chr2	204673724	204674472
chr2	207274440	207275004
chr2	215626622	215627681
chr2	215664787	215665291
chr2	215728409	215729142
chr2	216110124	216110630
chr2	221235669	221236559
chr2	223113925	223114928
chr2	223260501	223261338
chr2	224818916	224819594
chr2	225010672	225011483
chr2	231123468	231123921
chr2	231299743	231300759
chr2	234679669	234680567
chr2	235025921	235026561
chr2	238169044	238170372
chr3	1971519	1972395
chr3	7271547	7272604
chr3	7346180	7347128
chr3	7682535	7683728
chr3	11820448	11821373
chr3	17638957	17640824
chr3	20023364	20024371
chr3	21273165	21274608
chr3	24588207	24589660
chr3	27681044	27681544
chr3	30720941	30721533
chr3	39757100	39758289
chr3	41202771	41203278
chr3	43413714	43414335
chr3	43496757	43498285
chr3	45064612	45065565
chr3	49276632	49277640
chr3	58834914	58834918
chr3	64616817	64617999
chr3	65953161	65954203
chr3	66115696	66116608
chr3	69181583	69183003
chr3	69664602	69665898
chr3	71005736	71006440
chr3	71127294	71128350
chr3	71244557	71245420
chr3	71468645	71469428
chr3	88031289	88032663
chr3	98855633	98856364
chr3	98985632	98986602
chr3	99131742	99132374
chr3	99312801	99314058
chr3	100386497	100387059
chr3	102106505	102107009
chr3	102181575	102182645
chr3	104628199	104629743
chr3	105830075	105830802
chr3	108342452	108343865
chr3	110318040	110318714
chr3	112629367	112629972
chr3	114649215	114649835
chr3	119278987	119280012
chr3	124860482	124861096
chr3	125057214	125057734
chr3	126472269	126472680
chr3	130262402	130263430
chr3	133531805	133532585
chr3	136955360	136956323
chr3	138774339	138775254
chr3	140629338	140630450
chr3	142053190	142054029
chr3	149542265	149543038
chr3	156259795	156260861
chr3	157459936	157460893
chr3	159191318	159192194
chr3	159872140	159873093
chr3	169218259	169218792
chr3	170364141	170364155
chr3	170364387	170364639
chr3	172243851	172244465
chr3	178352315	178353820
chr3	178393516	178394315
chr3	183562720	183563864
chr3	185796498	185797096
chr3	187041603	187042369
chr3	188707373	188708435
chr3	194658426	194659171
chr3	194871252	194872110
chr3	195204550	195205648
chr4	1939817	1940717
chr4	7861153	7862076
chr4	17580943	17581536
chr4	20615202	20616311
chr4	24642764	24643733
chr4	30769975	30770796
chr4	31088550	31090239
chr4	40311522	40312220
chr4	40910444	40911224
chr4	44025401	44026019
chr4	44157541	44158569
chr4	48079723	48080536
chr4	48594010	48594542
chr4	48913117	48913819
chr4	51905927	51907409
chr4	54049949	54050947
chr4	69800501	69801354
chr4	76703687	76705035
chr4	77040183	77040850
chr4	79982674	79983535
chr4	80011522	80012180
chr4	80309409	80309984
chr4	82865510	82866317
chr4	83358149	83358940
chr4	87011482	87012001
chr4	90209433	90210627
chr4	100289269	100290996
chr4	101976742	101977807
chr4	105471542	105472061
chr4	107279505	107280354
chr4	108643800	108644947
chr4	112109225	112110135
chr4	118797409	118798125
chr4	121789766	121791431
chr4	122895447	122896236
chr4	123939553	123940030
chr4	128573654	128574294
chr4	140260251	140260686
chr4	140742313	140743842
chr4	142351345	142352599
chr4	143411516	143412315
chr4	147714219	147715332
chr4	156598017	156598960
chr4	159229094	159229539
chr4	169243578	169244530
chr4	173181583	173182932
chr4	173210178	173210637
chr4	176939416	176940017
chr4	185411774	185413144
chr4	185682203	185683013
chr4	185693215	185694477
chr4	185832696	185833521
chr5	3995816	3996944
chr5	6422131	6422536
chr5	14268175	14268742
chr5	16669991	16670278
chr5	16889664	16890344
chr5	16894417	16895070
chr5	17037356	17038354
chr5	17127660	17128539
chr5	33230336	33231307
chr5	34791687	34792492
chr5	37071610	37072865
chr5	39395030	39395435
chr5	39399298	39400119
chr5	51652844	51653597
chr5	53019271	53019764
chr5	53027652	53028404
chr5	59660965	59662455
chr5	67094847	67095865
chr5	67733737	67734392
chr5	72937505	72938511
chr5	73822995	73824111
chr5	81778468	81779662
chr5	82163879	82165285
chr5	83777917	83778279
chr5	87393078	87394750
chr5	89930362	89931374
chr5	93682371	93682766
chr5	103217928	103218963
chr5	106399383	106400103
chr5	109191027	109191760
chr5	112958268	112959082
chr5	114175995	114177036
chr5	122756132	122756859
chr5	123881514	123882570
chr5	125484242	125485824
chr5	132906985	132907928
chr5	138824749	138825247
chr5	142290678	142291330
chr5	143595883	143596617
chr5	144484185	144484805
chr5	163774838	163775537
chr5	163893727	163895103
chr5	178496814	178497370
chr5	179568657	179569233
chr6	1802350	1803369
chr6	3803547	3804236
chr6	4274380	4275339
chr6	4687935	4688749
chr6	5333712	5335228
chr6	5361219	5362167
chr6	11276971	11277956
chr6	11366946	11367826
chr6	12113005	12113716
chr6	21767956	21768663
chr6	21840034	21841168
chr6	21986844	21988159
chr6	26351264	26352120
chr6	34912600	34913158
chr6	38787432	38788362
chr6	41097503	41098509
chr6	42713926	42714453
chr6	46875897	46876763
chr6	49541132	49542212
chr6	53857399	53858275
chr6	54366489	54367671
chr6	54419533	54420684
chr6	71227922	71228980
chr6	71392293	71394547
chr6	72966425	72967179
chr6	75196480	75196984
chr6	75412897	75413694
chr6	75609804	75610186
chr6	77465844	77466532
chr6	81981622	81982327
chr6	91475835	91476510
chr6	99562819	99563726
chr6	107319894	107320945
chr6	108901982	108903094
chr6	113121975	113122697
chr6	116668087	116668855
chr6	125001749	125003437
chr6	125839348	125840150
chr6	129667496	129668147
chr6	131050270	131051129
chr6	135667785	135668628
chr6	140566590	140567284
chr6	146546189	146547046
chr6	148530178	148531144
chr6	148999736	149000447
chr6	151012154	151013077
chr6	153092477	153093198
chr6	154447928	154449177
chr6	155153974	155154632
chr6	158018319	158019611
chr6	164371821	164372681
chr6	165769019	165769866
chr6	166487889	166488617
chr6	169571135	169571819
chr7	3980001	3980641
chr7	15977611	15978131
chr7	18541032	18541905
chr7	23430352	23431279
chr7	27046735	27047532
chr7	30869830	30870712
chr7	32594960	32595407
chr7	37480128	37481410
chr7	38929397	38930196
chr7	39592464	39593088
chr7	50610453	50611227
chr7	55506033	55506489
chr7	66326245	66327212
chr7	77811610	77812715
chr7	81618277	81618953
chr7	82595101	82596276
chr7	84123576	84124627
chr7	84194475	84195309
chr7	84236229	84236969
chr7	84529260	84530148
chr7	84697430	84698049
chr7	90473986	90475384
chr7	92781124	92782009
chr7	94313547	94315315
chr7	95897313	95898358
chr7	102836081	102837247
chr7	104196096	104196697
chr7	105097535	105098534
chr7	106590173	106591521
chr7	107948726	107949814
chr7	110762399	110763529
chr7	111958816	111959618
chr7	113730426	113731225
chr7	116259688	116260322
chr7	127877812	127878463
chr7	127885729	127886871
chr7	132463730	132464314
chr7	136957917	136958446
chr7	137970416	137971068
chr7	143018733	143019486
chr7	152663963	152665205
chr7	157235258	157236250
chr8	6585300	6586122
chr8	10801640	10802129
chr8	13129761	13130414
chr8	13372333	13373074
chr8	15645212	15646190
chr8	17630179	17630970
chr8	17674614	17676605
chr8	19155149	19155955
chr8	29240346	29241033
chr8	38128404	38129377
chr8	42471061	42471656
chr8	42534797	42535659
chr8	50640093	50641505
chr8	56958370	56959644
chr8	56998947	57000692
chr8	58845074	58845861
chr8	61684399	61684884
chr8	67941807	67942908
chr8	67994324	67995214
chr8	74109590	74110334
chr8	79943787	79944707
chr8	80246664	80247908
chr8	81227033	81227909
chr8	83108601	83108839
chr8	89704617	89705850
chr8	105172774	105173439
chr8	109041318	109043103
chr8	118099095	118100233
chr8	118112768	118113644
chr8	121154327	121154959
chr8	125644307	125644879
chr8	127294455	127295374
chr8	128590989	128591724
chr8	130903266	130903988
chr8	133583079	133584392
chr8	133725130	133725554
chr8	135543189	135544559
chr8	135583919	135584770
chr8	140732745	140733624
chr9	5582889	5583755
chr9	6433094	6434266
chr9	14271149	14271723
chr9	18565040	18566855
chr9	22030067	22030821
chr9	22084416	22085205
chr9	26307991	26308926
chr9	27111075	27112147
chr9	27142285	27143403
chr9	35272961	35273342
chr9	37290851	37291627
chr9	69186763	69187721
chr9	70586880	70588083
chr9	72461714	72462830
chr9	77820048	77820859
chr9	77856435	77857381
chr9	88732057	88732580
chr9	88993183	88993773
chr9	91056778	91057470
chr9	98607603	98608397
chr9	107300522	107301230
chr9	107755098	107756097
chr9	114901356	114901971
chr9	121843799	121844845
chr9	122303435	122304204
chr9	123150762	123151371
chr9	125649062	125650053
chr9	129981376	129981970
chr9	132319163	132320017
chr10	3425953	3426640
chr10	4240688	4241319
chr10	4804357	4805388
chr10	6401398	6402153
chr10	6755906	6756456
chr10	9018082	9019087
chr10	11673328	11674381
chr10	17023367	17024280
chr10	21727392	21728207
chr10	22647713	22649034
chr10	25059711	25060578
chr10	33291013	33291740
chr10	35225066	35225742
chr10	35910181	35910730
chr10	44995824	44996859
chr10	48364778	48365919
chr10	52351601	52352558
chr10	52578565	52579746
chr10	54587823	54588616
chr10	55145608	55146576
chr10	60425185	60425924
chr10	61760791	61761576
chr10	62377907	62378364
chr10	63236161	63236983
chr10	70508826	70509412
chr10	74079429	74080325
chr10	80472206	80472961
chr10	87961090	87961816
chr10	95741607	95743165
chr10	96053482	96054426
chr10	99945227	99946509
chr10	104076639	104077598
chr10	109992444	109993220
chr10	112313481	112314163
chr10	112650236	112651269
chr10	114714274	114716317
chr10	114925057	114926500
chr10	118040938	118041885
chr10	125076450	125077218
chr10	126247286	126248267
chr10	127927762	127928794
chr10	129046075	129047623
chr10	129104868	129105975
chr10	129319733	129320651
chr11	5620689	5621825
chr11	9150315	9151304
chr11	9159939	9160790
chr11	10529188	10530160
chr11	19437055	19438229
chr11	22458841	22459665
chr11	28619794	28620827
chr11	29293422	29294353
chr11	35796524	35797204
chr11	45264855	45265562
chr11	46553750	46554772
chr11	47216091	47216833
chr11	47916276	47916953
chr11	58627027	58628139
chr11	59510614	59511731
chr11	72735489	72736140
chr11	74636345	74637155
chr11	76370991	76371661
chr11	82889173	82890348
chr11	86567351	86567911
chr11	86735399	86736084
chr11	96102341	96103454
chr11	96112609	96113864
chr11	96242943	96243911
chr11	105004764	105005679
chr11	105045062	105045598
chr11	108685393	108686396
chr11	109914688	109915697
chr11	110251849	110252457
chr11	122136656	122137722
chr11	122491406	122492048
chr11	128194802	128195734
chr11	128630367	128631177
chr12	3704361	3705482
chr12	9869238	9870096
chr12	12689834	12690754
chr12	12776115	12776635
chr12	14384831	14385741
chr12	14399818	14400532
chr12	26730043	26731203
chr12	31819056	31819841
chr12	32115494	32116308
chr12	32331069	32331669
chr12	32485912	32486608
chr12	42130031	42131614
chr12	45192041	45192839
chr12	49489319	49490337
chr12	51972591	51973355
chr12	62732827	62733395
chr12	62767401	62767949
chr12	63400443	63401314
chr12	64160059	64161072
chr12	64419639	64420192
chr12	65269233	65270572
chr12	65561975	65562575
chr12	65648458	65649716
chr12	69389695	69390423
chr12	75722489	75723416
chr12	77102637	77103338
chr12	77946856	77948088
chr12	79055964	79056793
chr12	79885960	79887276
chr12	88308747	88310373
chr12	88434050	88434890
chr12	90229277	90230579
chr12	93804511	93805199
chr12	95118043	95119117
chr12	95276927	95277825
chr12	96254692	96255761
chr12	98594947	98595846
chr12	105225714	105226757
chr12	106840083	106840960
chr12	111363486	111363940
chr12	111578076	111578952
chr12	112083798	112084675
chr12	116527821	116528431
chr12	121095281	121096448
chr12	122678847	122679866
chr12	127083402	127083910
chr13	21033481	21035017
chr13	21399535	21400298
chr13	23310704	23311640
chr13	28337629	28338225
chr13	28379183	28380375
chr13	28392089	28392921
chr13	28557754	28558994
chr13	32969404	32970284
chr13	34064365	34065069
chr13	34265120	34266004
chr13	39881460	39882503
chr13	45396085	45397195
chr13	52414454	52415495
chr13	64234110	64235111
chr13	64911825	64912894
chr13	66915283	66916104
chr13	68749271	68750180
chr13	76854653	76855347
chr13	76868398	76868980
chr13	77478092	77478562
chr13	79724732	79725089
chr13	79723571	79724335
chr13	80871424	80872314
chr13	101579165	101580118
chr13	109145506	109146084
chr13	110379857	110380839
chr13	111211957	111212634
chr13	112722322	112723354
chr14	21874121	21874918
chr14	26708751	26709668
chr14	29442460	29443172
chr14	31283266	31284146
chr14	35159598	35160458
chr14	50501627	50502237
chr14	53884733	53885702
chr14	53924480	53925247
chr14	54299367	54300261
chr14	61537458	61538214
chr14	63186308	63187053
chr14	63677558	63678385
chr14	64720074	64720765
chr14	68210497	68211260
chr14	72666631	72667162
chr14	80621485	80622254
chr14	80664321	80665316
chr14	84254206	84254876
chr14	84963354	84964056
chr14	85296091	85296913
chr14	85415285	85415742
chr14	95253281	95253742
chr14	105430059	105431226
chr15	33724357	33725182
chr15	35680763	35681589
chr15	41930197	41931104
chr15	48536565	48537334
chr15	49145189	49146355
chr15	50910212	50910723
chr15	55497803	55498167
chr15	57060674	57061428
chr15	58203387	58204153
chr15	61528031	61529291
chr15	65295664	65296183
chr15	70778413	70779165
chr15	79643780	79644530
chr15	80127653	80128477
chr15	83046548	83047402
chr15	85578982	85579417
chr15	85706933	85708125
chr15	97566681	97567874
chr15	98753763	98755170
chr16	9114980	9115969
chr16	14280316	14280968
chr16	15874619	15875184
chr16	16004098	16005403
chr16	17369420	17370089
chr16	19696026	19696903
chr16	20878510	20879979
chr16	23496825	23497732
chr16	31064417	31065523
chr16	47459112	47459758
chr16	47523346	47524526
chr16	53892074	53892627
chr16	55488077	55488944
chr16	57139708	57140363
chr16	57178125	57179407
chr16	59048803	59049698
chr16	59635490	59636263
chr16	69217410	69218082
chr16	70573201	70574336
chr16	78122802	78123411
chr16	78142494	78143391
chr16	80599309	80600040
chr16	81901127	81902548
chr17	693958	694718
chr17	915661	916340
chr17	1779459	1780347
chr17	4229814	4230672
chr17	5516011	5516956
chr17	9386365	9386876
chr17	27206547	27207712
chr17	28065363	28066388
chr17	28188770	28190200
chr17	29726657	29727604
chr17	31189860	31190945
chr17	40809484	40810821
chr17	42775452	42776079
chr17	43530143	43530981
chr17	46100886	46101754
chr17	56291902	56292916
chr17	56867706	56868588
chr17	62017722	62018506
chr17	69417441	69418364
chr17	69597962	69598817
chr17	69672761	69673631
chr17	70563313	70564797
chr17	76053572	76055099
chr17	77096441	77097391
chr17	78873360	78874108
chr17	79960644	79961328
chr17	80826758	80827491
chr18	524688	525664
chr18	526499	527855
chr18	987329	988344
chr18	2657961	2658551
chr18	9094395	9095147
chr18	9184963	9185797
chr18	12415443	12416258
chr18	12828044	12828928
chr18	21763896	21764738
chr18	22282236	22283122
chr18	23695251	23695732
chr18	33009938	33010765
chr18	35713180	35714206
chr18	41731254	41732690
chr18	42614848	42615501
chr18	44090052	44090884
chr18	48629681	48630403
chr18	55018415	55019055
chr18	56196582	56197201
chr18	57693494	57694329
chr18	62485419	62486830
chr18	71249815	71250567
chr18	75201010	75201878
chr18	79412139	79412849
chr19	37931917	37932643
chr19	41401415	41402013
chr19	44164588	44165650
chr19	54523244	54523949
chr20	1816193	1816837
chr20	2663835	2664571
chr20	7458935	7459607
chr20	8645907	8647208
chr20	10306397	10307664
chr20	11186216	11187543
chr20	11234680	11235661
chr20	14951184	14952400
chr20	19944691	19945483
chr20	23682858	23683964
chr20	31612797	31613172
chr20	37294682	37295433
chr20	38186837	38187076
chr20	38757101	38757983
chr20	49768246	49768784
chr20	52031520	52032540
chr20	58629871	58630751
chr21	14541664	14542455
chr21	16279756	16280980
chr21	17491750	17492874
chr21	25573688	25574451
chr21	25952188	25952770
chr21	26106396	26107038
chr21	28540481	28541237
chr21	32371114	32373114
chr21	35203340	35204099
chr21	37357733	37359035
chr21	38486231	38486969
chr21	38503437	38504147
chr22	21837055	21837812
chr22	24728891	24729516
chr22	36822732	36823504
chr22	40177086	40178103
chr22	42671189	42671808
chr22	42939358	42940723
chrX	3262625	3263730
chrX	9846999	9847656
chrX	10003612	10004373
chrX	10010676	10011549
chrX	10482387	10483997
chrX	11898817	11899158
chrX	11899345	11899800
chrX	13028886	13030451
chrX	13432168	13433591
chrX	15500316	15501049
chrX	16609993	16610477
chrX	19704885	19705643
chrX	20263481	20263920
chrX	25519197	25519847
chrX	33181693	33182141
chrX	34956740	34958115
chrX	39752881	39753861
chrX	45187041	45187823
chrX	72094815	72095735
chrX	72201496	72202644
chrX	72572377	72573413
chrX	96703913	96705202
chrX	97529369	97530382
chrX	101682470	101683211
chrX	104156230	104157588
chrX	118227875	118228840
chrX	132836484	132837769
chrX	133726367	133726907
chrX	152904217	152904847

## Sheet: Less accessible enhancers - HG 
Chromosome	Start	End
chr1	21289597	21290598
chr1	61082014	61082236
chr1	61082947	61083825
chr1	108889334	108890185
chr1	154501654	154502835
chr1	197774522	197775240
chr2	119455113	119456040
chr3	128555265	128555871
chr3	129561054	129561640
chr4	73729444	73729898
chr5	68248683	68249345
chr6	34696066	34696761
chr6	34696879	34697312
chr6	111591347	111591886
chr6	158559728	158561276
chr7	131007308	131008186
chr9	131393669	131393854
chr9	131394450	131394628
chr10	71964087	71965861
chr11	416378	416811
chr11	1763459	1763938
chr11	1947278	1948585
chr12	29725711	29726830
chr12	121671983	121673025
chr14	50335382	50335851
chr14	104689676	104690819
chr15	45592098	45592452
chr15	74588484	74590173
chr15	74781488	74782445
chr15	74782761	74783023
chr15	89802500	89803200
chr15	94671653	94672615
chr16	740611	741427
chr16	1413949	1414522
chr16	30096085	30096151
chr16	67528901	67529519
chr16	86566591	86567834
chr17	2054833	2056184
chr17	28842038	28843132
chr17	39462097	39462269
chr17	40121148	40121753
chr17	68291459	68292482
chr17	76500900	76501401
chr17	76868077	76868489
chr17	81487862	81488487
chr19	913221	913683
chr19	1260546	1261422
chr19	4574824	4576297
chr19	17245959	17246403
chr19	45443186	45444624
chr19	55384023	55384296
chr20	8546930	8547788
chr21	43865491	43866054
chr21	45288352	45288378
chr22	35900331	35900989
chr22	37559908	37560910

## Sheet: More accessible enhancers - M
Chromosome	Start	End
chr1	8701245	8701835
chr1	8822625	8823098
chr1	12405371	12406544
chr1	15493856	15494390
chr1	28065651	28066306
chr1	35369925	35371002
chr1	40058753	40060012
chr1	45393462	45394976
chr1	59276126	59277160
chr1	60962963	60963832
chr1	63698022	63698961
chr1	85448150	85449064
chr1	96370400	96371302
chr1	97906699	97907559
chr1	151886872	151887508
chr1	162908490	162909270
chr1	163146738	163147856
chr1	165903621	165904198
chr1	168227565	168229376
chr1	178408786	178409457
chr1	178484749	178486139
chr1	180136212	180137141
chr1	180565940	180566729
chr1	186442195	186443361
chr1	193418257	193418941
chr1	208919173	208920091
chr1	209807862	209808583
chr1	212401934	212403031
chr1	218430373	218431354
chr1	218557650	218558551
chr1	220843358	220843787
chr1	231950798	231951775
chr1	232684380	232685240
chr1	243841435	243842491
chr1	244314839	244315700
chr1	246130700	246131668
chr2	12671694	12672210
chr2	18369391	18370238
chr2	26273657	26274575
chr2	29117501	29118493
chr2	39550464	39551449
chr2	40955050	40955567
chr2	53939692	53940307
chr2	54771934	54772901
chr2	75292574	75293483
chr2	78308508	78310069
chr2	96353304	96354056
chr2	105324711	105326078
chr2	111705677	111706216
chr2	136238531	136239255
chr2	143110422	143111257
chr2	144111229	144112141
chr2	149740597	149742140
chr2	152542621	152543595
chr2	161128839	161129406
chr2	168722470	168723138
chr2	171086641	171087154
chr2	177143276	177144023
chr2	177244848	177245525
chr2	177332105	177332848
chr2	178819197	178820472
chr2	181071916	181072978
chr2	186569789	186571071
chr2	187319469	187320146
chr2	189096543	189097426
chr2	191899260	191900028
chr2	193837058	193838668
chr2	196606332	196607502
chr2	203807993	203808561
chr2	205964242	205964773
chr2	216110124	216110630
chr2	221235669	221236559
chr2	223260501	223261338
chr2	231123468	231123921
chr3	7346180	7347128
chr3	11592455	11593312
chr3	14876880	14877715
chr3	15607605	15608238
chr3	21273165	21274608
chr3	24588207	24589660
chr3	29922799	29923670
chr3	30720941	30721533
chr3	34218921	34221225
chr3	38227784	38228648
chr3	58834914	58834918
chr3	63857028	63857912
chr3	64616817	64617999
chr3	65963615	65964659
chr3	69181583	69183003
chr3	69212198	69213038
chr3	71522174	71523289
chr3	88031289	88032663
chr3	98985632	98986602
chr3	104132440	104133349
chr3	110318040	110318714
chr3	114649215	114649835
chr3	126472269	126472680
chr3	134201105	134202316
chr3	149370868	149371541
chr3	151909491	151910424
chr3	159191318	159192194
chr3	168801504	168802438
chr3	195204550	195205648
chr4	4659825	4660689
chr4	17580943	17581536
chr4	19722323	19723003
chr4	21010951	21011687
chr4	32025819	32026594
chr4	38675394	38675869
chr4	40311522	40312220
chr4	44025401	44026019
chr4	65507905	65508977
chr4	69765636	69766511
chr4	70631781	70632602
chr4	76197959	76198788
chr4	89160772	89161206
chr4	90209433	90210627
chr4	93394638	93395325
chr4	107709719	107710792
chr4	110515468	110516535
chr4	118917664	118918924
chr4	123017371	123018751
chr4	128338403	128339265
chr4	140742313	140743842
chr4	150302302	150302952
chr4	156598017	156598960
chr5	3995816	3996944
chr5	13664250	13664986
chr5	17251908	17252977
chr5	39395030	39395435
chr5	42981985	42982459
chr5	55390291	55391085
chr5	59660965	59662455
chr5	76660140	76661071
chr5	82386584	82387917
chr5	90967268	90968281
chr5	121182770	121183833
chr5	130333071	130333522
chr5	140533457	140534669
chr5	149916914	149917706
chr5	158978200	158979150
chr5	164234976	164236090
chr5	178496814	178497370
chr6	4274380	4275339
chr6	5361219	5362167
chr6	12394118	12394861
chr6	20379804	20380423
chr6	20542798	20543515
chr6	21615539	21616386
chr6	71392293	71394547
chr6	77465844	77466532
chr6	85482808	85483493
chr6	85569158	85569985
chr6	91475835	91476510
chr6	108581173	108582388
chr6	108901982	108903094
chr6	110094712	110095528
chr6	111477578	111478982
chr6	112882215	112883164
chr6	117534968	117535575
chr6	119129260	119130732
chr6	124466913	124467542
chr6	131050270	131051129
chr6	132161155	132161633
chr6	132790247	132790905
chr6	137223508	137224329
chr6	139290655	139291310
chr6	142867576	142868517
chr6	146546189	146547046
chr6	149233141	149234221
chr6	151765478	151766175
chr6	153092477	153093198
chr6	167855784	167856270
chr7	18541032	18541905
chr7	23430352	23431279
chr7	52956071	52956871
chr7	84675389	84676003
chr7	94313547	94315315
chr7	95470340	95470878
chr7	104196096	104196697
chr7	106769840	106770634
chr7	110762399	110763529
chr7	116259688	116260322
chr7	127877812	127878463
chr7	129948773	129949844
chr7	131253939	131254606
chr7	143018733	143019486
chr8	6585300	6586122
chr8	6728860	6730099
chr8	10801640	10802129
chr8	12726236	12727296
chr8	13158815	13159559
chr8	29240346	29241033
chr8	33173031	33173912
chr8	34837331	34838581
chr8	42471061	42471656
chr8	48470513	48471344
chr8	56718375	56719216
chr8	56958370	56959644
chr8	56998947	57000692
chr8	74048091	74049301
chr8	100375650	100376378
chr8	106772306	106773651
chr8	121689446	121690087
chr8	123490218	123490941
chr8	126824516	126825209
chr8	127222603	127223235
chr8	140618650	140619579
chr8	140732745	140733624
chr8	140955079	140956504
chr9	7656521	7657336
chr9	14170980	14171538
chr9	27065164	27065752
chr9	27111075	27112147
chr9	81596169	81597576
chr9	101116851	101117950
chr9	110742567	110743466
chr9	123150762	123151371
chr9	124695866	124696558
chr9	127336564	127338017
chr9	131330895	131331669
chr10	4240688	4241319
chr10	5291687	5292273
chr10	6401398	6402153
chr10	14545798	14546359
chr10	25059711	25060578
chr10	35225066	35225742
chr10	44995824	44996859
chr10	48364778	48365919
chr10	52578565	52579746
chr10	62377907	62378364
chr10	69316340	69316838
chr10	75180162	75181360
chr10	82995526	82996845
chr10	87723436	87723994
chr10	87961090	87961816
chr10	96053482	96054426
chr10	114506837	114507628
chr10	127927762	127928794
chr10	129319733	129320651
chr11	4057826	4058661
chr11	10529188	10530160
chr11	19560772	19561459
chr11	29002815	29003188
chr11	30879118	30880187
chr11	33899057	33899883
chr11	35035651	35036486
chr11	35964863	35965625
chr11	59510614	59511731
chr11	65427531	65427693
chr11	65426968	65427083
chr11	71962506	71963162
chr11	72735489	72736140
chr11	73866418	73867089
chr11	75406025	75406808
chr11	80815350	80816846
chr11	82854064	82854814
chr11	86577477	86578662
chr11	86606582	86607645
chr11	91871298	91872468
chr11	114166770	114167393
chr11	122136656	122137722
chr11	123217944	123219256
chr11	125673942	125674972
chr11	125902707	125903770
chr11	128630367	128631177
chr12	20030465	20031440
chr12	23083063	23083782
chr12	29741249	29742282
chr12	31819056	31819841
chr12	49489319	49490337
chr12	64160059	64161072
chr12	75722489	75723416
chr12	79055964	79056793
chr12	79058211	79058916
chr12	82486670	82487447
chr12	88434050	88434890
chr12	91913581	91914095
chr12	95276927	95277825
chr12	106840083	106840960
chr12	112902203	112902946
chr12	116148784	116149394
chr12	121095281	121096448
chr12	121276948	121277576
chr12	122471473	122471964
chr12	122678847	122679866
chr12	123951680	123952552
chr13	21399535	21400298
chr13	28451573	28452618
chr13	40082434	40083210
chr13	48446299	48447204
chr13	51153918	51154662
chr13	64234110	64235111
chr13	66915283	66916104
chr13	72999913	73000649
chr13	80955229	80956094
chr13	98506819	98508018
chr14	35159598	35160458
chr14	50501627	50502237
chr14	53924480	53925247
chr14	58730969	58732120
chr14	61537458	61538214
chr14	64438189	64439198
chr14	68841034	68841879
chr14	74667701	74668214
chr14	84250527	84251431
chr14	105430059	105431226
chr15	36004772	36006139
chr15	39851462	39852623
chr15	47415256	47416269
chr15	57060674	57061428
chr15	61528031	61529291
chr15	63610144	63611698
chr15	64461293	64462060
chr15	65295664	65296183
chr15	65303668	65304763
chr15	71374565	71375452
chr15	79643780	79644530
chr15	84772049	84772592
chr15	85706933	85708125
chr15	90413296	90414290
chr15	90463102	90463757
chr15	94683697	94684341
chr15	95162736	95163540
chr15	97767621	97768364
chr16	19589513	19590428
chr16	31877312	31877920
chr16	47459112	47459758
chr16	73053357	73054041
chr16	77595157	77595761
chr16	78122802	78123411
chr16	78142494	78143391
chr16	81901127	81902548
chr16	85888517	85889394
chr17	915661	916340
chr17	5516011	5516956
chr17	27206547	27207712
chr17	37298495	37300079
chr17	56822507	56823299
chr17	57295066	57296559
chr17	57443106	57443667
chr17	57622720	57623503
chr17	58692214	58693151
chr17	68793894	68795077
chr17	70110198	70111025
chr17	80826758	80827491
chr18	6807510	6808445
chr18	7878345	7879347
chr18	9184963	9185797
chr18	10912436	10913948
chr18	35707324	35708372
chr18	39462343	39463073
chr18	41719167	41720523
chr18	41731254	41732690
chr18	55018415	55019055
chr18	55413359	55413910
chr18	62896820	62897758
chr20	8645907	8647208
chr20	10910482	10911221
chr20	11186216	11187543
chr20	11234680	11235661
chr20	13401399	13401942
chr20	13777056	13777854
chr20	23397760	23398548
chr20	23682858	23683964
chr20	38073177	38073968
chr20	38186837	38187076
chr20	41075631	41076203
chr20	44938148	44939361
chr20	57475837	57477067
chr20	58629871	58630751
chr21	14541664	14542455
chr21	16550620	16552232
chr21	17491750	17492874
chr21	41250346	41251064
chr22	29633777	29634615
chr22	40177086	40178103
chr22	46791128	46791777
chrX	12421972	12422581
chrX	20263481	20263920
chrX	33181693	33182141
chrX	97529369	97530382
chrX	101682470	101683211
chrX	110025794	110026790
chrX	115616814	115617363
chrX	118227875	118228840
chrX	133726367	133726907
chrX	136055661	136056287
chrX	136269773	136270572
chrX	139880915	139882633
chrX	140918071	140918920

## Sheet: Less accessible enhancers - M
Chromosome	Start	End
chr1	22711540	22711613
chr1	32539018	32539595
chr1	38005081	38005479
chr1	61082014	61082236
chr1	61082947	61083825
chr1	155977893	155978711
chr1	201904447	201905189
chr2	25672630	25673190
chr2	71500067	71500825
chr2	230777604	230778972
chr2	236167048	236167979
chr2	237627715	237628105
chr3	29201950	29202873
chr3	48564046	48564470
chr3	100125374	100126186
chr3	128555265	128555871
chr3	143736254	143737441
chr3	177197730	177198127
chr3	177197126	177197314
chr4	1720301	1721326
chr4	1721709	1721854
chr4	7967748	7968894
chr4	24912342	24912875
chr5	56816911	56817047
chr5	132410415	132411534
chr5	145479134	145480251
chr6	34696066	34696761
chr6	34696879	34697312
chr6	87151671	87152596
chr6	111591347	111591886
chr6	158559728	158561276
chr7	5555173	5556631
chr7	100827623	100828080
chr7	106659764	106661089
chr8	8893664	8894074
chr8	101108492	101109386
chr8	144358603	144359238
chr9	36036588	36038016
chr9	110127099	110127917
chr9	135906355	135906888
chr9	135907725	135908338
chr10	13528082	13528796
chr10	13529059	13529517
chr10	32411783	32412840
chr10	72334771	72335414
chr10	86958724	86959516
chr10	98268584	98268828
chr11	416378	416811
chr11	1763459	1763938
chr11	65007114	65007438
chr11	65181936	65182830
chr11	67373790	67374653
chr11	67583391	67584857
chr11	120210604	120211773
chr12	12032741	12033676
chr13	50685396	50686120
chr13	110247790	110248321
chr15	32781790	32782337
chr15	89802500	89803200
chr16	720355	721034
chr16	1309902	1309956
chr16	30096085	30096151
chr16	56794969	56795469
chr16	56812741	56813560
chr16	56839436	56840173
chr17	1485070	1485792
chr17	2054833	2056184
chr17	7579187	7579816
chr17	8326572	8327448
chr17	42276409	42277548
chr17	42288049	42288415
chr17	59378399	59379195
chr17	76868077	76868489
chr17	78925665	78926445
chr17	81487862	81488487
chr17	82230737	82231859
chr18	22348649	22349314
chr19	913221	913683
chr19	2456014	2456935
chr19	2457042	2457420
chr19	3700134	3700462
chr19	8004911	8005189
chr19	13053748	13054752
chr19	17245959	17246403
chr19	18428753	18429662
chr19	18940035	18940057
chr19	34254665	34255650
chr19	45468851	45470510
chr21	32707881	32708658
chr21	43427424	43428025
chr21	44011715	44013251
chr22	39308532	39309397
chr22	46288134	46288520
chrX	13357753	13358320
chrX	50198307	50198813
chrX	154398351	154398982

## Sheet: Putative targets of HG DAEs
Gene symbol
COL12A1
CDK6
TNFSF15
HS6ST2
GLRB
GAB1
FILIP1
TM6SF1
COL8A1
NECTIN3
MAN2A1
PTGS2
DGKE
FGD4
SYT1
ZNF148
SLC4A7
ARMCX3
TOX
PREX2
MXI1
TLK1
PDGFC
CD34
FRS2
CREBL2
FIGN
ALCAM
SOX4
SCOC
FGF2
CXADR
TMEM30A
GULP1
AP1S2
TMEM41B
TPD52
GLMN
SULT1B1
SLC30A7
IL15
KLHL24
FAM241A
TMTC3
PTBP2
REEP3
RNF217
KITLG
EID1
PAQR3
ABCA5
LPCAT2
CACNA2D1
ZDHHC20
GXYLT1
FHIP2A
HINT3
GNAQ
CDKN2B
RORA
MIB1
ARMCX2
FAM171B
GABPA
TWSG1
ZFAND6
ZNF644
GBP4
CLHC1
COPS2
PGRMC2
EXTL2
AMN1
ZNF518A
YAF2
PDE4D
KCTD12
OGFRL1
HDGFL3
PIGN
PRKACB
PDCD4
FGFR3
THAP9
WSB1
AP1AR
RGS5
LRRC8C
CBR4
DDX47
CRNDE
TTC32
DDIT4L
MEOX2
CASP4LP
TRDMT1
POMP
ZNF277
RFC3
CCDC82
SMARCE1
KLF9
MAP4K3
SQOR
PARD6A
ANPEP
SEMA7A

## Sheet: Putative targets of M DAEs
Gene symbol
NKAIN2
ABCA9
SNORA33
MALAT1
ABCA8
GPRIN3
GLRB
NECTIN3
ABCA6
PTGS2
DGKE
SYT1
MSI2
DDAH1
ARMCX3
SLC38A9
TLK1
PDGFC
VCAN
WASF1
ALCAM
SOX4
LPAR6
CDNF
CXADR
SULT1B1
ITGAV
TMEM167A
TMTC3
PTBP2
KITLG
ZDHHC20
FHIP2A
RORA
RNF19A
ARMCX2
F2RL2
FAM171B
FSIP1
TWSG1
PGRMC2
AMN1
ZNF518A
PDE4D
TCF4
BTG1
KLF5
WSB1
RGS5
KCNIP4
FAT3
ARHGAP28
ZBTB1
POMP
MAP4K3
OAF
ANPEP
